# Supplementary material for: Data to reproduce and modify “An approach for screening single phase high-entropy alloys using an in-house thermodynamic database”
Source: Data Brief. 2018 Aug 30;20:1337–9. doi: 10.1016/j.dib.2018.08.145 (PMC6146562; doi:10.1016/j.dib.2018.08.145)
Supplement: Supplementary file 2 — Supplementary material [file mmc2.xlsx]

## Sheet: Comments
	Commented Files and Codes for High-Entropy Alloys Composition Screening
	by Antonio João Seco Ferreira Tapia (Email: antoniojoaotapia@gmail.com)																							HAVE FUN WITH HEA RESEARCH :)		:D
	Computational Materials Science and Engineering Laboratory,
	Department of Materials Science and Engineering, POSTECH
	Comments
	4,5 and 6ELE_create
		The purpose of these worksheets is to generate the files necessary for running the screening for a list of systems selected
		by the Parametric Study.xlsm file, also available in this study's supplementary materials.
		Each of the worksheets has a list of quaternary, quinary and senary alloys that obey δ < 4 and -5 kJmol-1 < ΔHmix < 15 kJmol-1.
		This condition and alloys are also used in this study to make the binary priority lists.
		In order to change the lists of alloys to be inspected by the CALPHAD approach just copy the list generated after applying your
		criteria in the Parametric Study.xlsm file.
	4,5 and 6ELE_compositions
		The purpose of these worksheets is to generate the files necessary for running the screening of the compositional space of a specific
		alloy selected by the verification of an fcc-containing solid solution system in its equiatomic composition as detailed in this study.
		Each of the worksheets has an initial quaternary, quinary and senary alloy.
		In order to change the alloy to be inspected by the CALPHAD approach just put the elements below the Element Set cells.
	Commented Codes
		To view the Excel VBA codes go to Developer > View Code.
		The general explanation for the codes can be found in the quaternary alloy systems.
		A general guideline of the steps needed to make the files necessary for the screening is given below:
		1	Add the set of alloys or the set of compositions of a specific alloy to the green or yellow worksheets, depending on what analyses you are interested in performing and how many elements your alloys have.
		2	Developer > View Code > Execute VBA code. (This step will create the individual files for the phase fraction plot calculation in the Thermo-Calc software)
		3	Go to MACRO_1 or MACRO_2 depending on what analyses you are interested in performing and execute the VBA code. (This step will create the MACRO file to execute the previously created ones in sequence in the Thermo-Calc software)
		4	Execute the 0_MACRO file. (You will get something similar to the images below in your folder after the analysis are complete)
	Creating an .xlsm file
		*The first thing that needs to be done in order to use these VBA codes is to create an .xlsm file (excel macro-enabled workbook) using the red steps given next.
		We could not make this file available since the Journal does not accept a supplementary document with this file extension.
		If you find any problems in following these steps, or would just prefer to have the original .xlsm file directly, please feel free to contact the author whose contact information is at the top of this worksheet.
		1	Save this document as an "Excel Macro-Enabled Workbook".
		2	Developer > View Code
				Copy all the texts below to the corresponding folders.
	4ELE_create
		'The comments here can also be applied for the codes of the quinary and senary alloys - Sheet4(5ELE_create) and
		'Sheet5(6ELE_create).The authors suggest a further reading into Excel VBA for a deeper understanding of this code
		'so that it is easier to adapt it to the needs of a specific research.
		Sub CreateTextFilesForThermoCalc_4ELE()
		Dim i As Integer
		Dim N As Integer
		i = 1
		'The number of systems to be inspected, shown in the B2 cell. One must change this value according to the number of systems
		'that you are interested in calculating the phase fraction plot.
		N = 76
		'Selects the sheet that contains the template for phase fraction plot calculation in Thermo-Calc. Specific lines are going
		'to be changed so that many files can be made, each with the code for calculating a specific alloy.
		Sheet9.Activate
		'N iteractions
		Do While i <= N
		'Changes the text in the A6 cell in the "template_1" sheet with the values below the Line 1 marking in the "4ELE_create" sheet.
		ThisWorkbook.Sheets("template_1").Range("A6").Value2 = ThisWorkbook.Sheets("4ELE_create").Range("J" & i + 3).Value2
		'Changes the text in the A9 cell in the "template_1" sheet with the values below the Line 2 marking in the "4ELE_create" sheet.
		ThisWorkbook.Sheets("template_1").Range("A9").Value2 = ThisWorkbook.Sheets("4ELE_create").Range("L" & i + 3).Value2
		'Changes the text in the A33 cell in the "template_1" sheet with the values below the Line 3 marking in the "4ELE_create" sheet.
		ThisWorkbook.Sheets("template_1").Range("A33").Value2 = ThisWorkbook.Sheets("4ELE_create").Range("N" & i + 3).Value2
		'Saves the file in the folder "HEA". It is essential to create such a folder in the Desktop prior to using this code.
		'The name of the document is given by the cells below the Name File marking in the "4ELE_create" sheet.
		Sheet9.SaveAs "C:\Users\Administrator\Desktop\HEA\" & Range("P" & i + 3).Value2, xlCSV
		ActiveSheet.Name = "template_1"
		i = i + 1
		Loop
		End Sub
		'F5 runs the code
		'The next step is to create the MACRO file that will read all the individual files to calculate the phase fraction plot in sequence. (MACRO_1)
	5ELE_create
		Sub CreateTextFilesForThermoCalc_5ELE()
		Dim i As Integer
		Dim N As Integer
		i = 1
		N = 77
		Sheet9.Activate
		Do While i <= N
		ThisWorkbook.Sheets("template_1").Range("A6").Value2 = ThisWorkbook.Sheets("5ELE_create").Range("K" & i + 3).Value2
		ThisWorkbook.Sheets("template_1").Range("A9").Value2 = ThisWorkbook.Sheets("5ELE_create").Range("M" & i + 3).Value2
		ThisWorkbook.Sheets("template_1").Range("A33").Value2 = ThisWorkbook.Sheets("5ELE_create").Range("O" & i + 3).Value2
		Sheet9.SaveAs "C:\Users\Administrator\Desktop\HEA\" & Range("Q" & i + 3).Value2, xlCSV
		ActiveSheet.Name = "template_1"
		i = i + 1
		Loop
		End Sub
	6ELE_create
		Sub CreateTextFilesForThermoCalc_5ELE()
		Dim i As Integer
		Dim N As Integer
		i = 1
		N = 55
		Sheet9.Activate
		Do While i <= N
		ThisWorkbook.Sheets("template_1").Range("A6").Value2 = ThisWorkbook.Sheets("6ELE_create").Range("L" & i + 3).Value2
		ThisWorkbook.Sheets("template_1").Range("A9").Value2 = ThisWorkbook.Sheets("6ELE_create").Range("N" & i + 3).Value2
		ThisWorkbook.Sheets("template_1").Range("A33").Value2 = ThisWorkbook.Sheets("6ELE_create").Range("P" & i + 3).Value2
		Sheet9.SaveAs "C:\Users\Administrator\Desktop\HEA\" & Range("R" & i + 3).Value2, xlCSV
		ActiveSheet.Name = "template_1"
		i = i + 1
		Loop
		End Sub
	4ELE_composition
		Sub CreateTextFilesAnalysesComposition_4ELE()
		Dim i As Integer
		Dim N As Integer
		i = 1
		'The number of different compositions in a system to be inspected, shown in the B9 cell. One must change this value according to the number of compositions
		'that you are interested in calculating the phase fraction plot.
		N = 149
		'Selects the sheet that contains the template for phase fraction plot calculation in Thermo-Calc. Specific lines are going
		'to be changed so that many files can be made, each with the code for calculating a specific composition.
		Sheet3.Activate
		'Changes the text in the A5 cell in the "template_2" sheet with the values below the Line 1 marking in the "4ELE_composition" sheet.
		ThisWorkbook.Sheets("template_2").Range("A5").Value2 = ThisWorkbook.Sheets("4ELE_composition").Range("C7").Value2
		'N iteractions
		Do While i <= N
		'Changes the text in the A8 cell in the "template_2" sheet with the values below the Line 2 marking in the "4ELE_composition" sheet.
		ThisWorkbook.Sheets("template_2").Range("A8").Value2 = ThisWorkbook.Sheets("4ELE_composition").Range("H" & i + 9).Value2
		'Changes the text in the A32 cell in the "template_2" sheet with the values below the Line 3 marking in the "4ELE_composition" sheet.
		ThisWorkbook.Sheets("template_2").Range("A32").Value2 = ThisWorkbook.Sheets("4ELE_composition").Range("O" & i + 9).Value2
		'Saves the file in the folder "HEA". It is essential to create such a folder in the Desktop prior to using this code.
		'The name of the document is given by the cells below the Name File marking in the "4ELE_composition" sheet.
		Sheet3.SaveAs "C:\Users\Administrator\Desktop\HEA\" & Range("T" & i + 9).Value2, xlCSV
		ActiveSheet.Name = "template_2"
		i = i + 1
		Loop
		End Sub
		'F5 runs the code
		'The next step is to create the MACRO file that will read all the individual files to calculate the phase fraction plot in sequence. (MACRO_2)
	5ELE_composition
		Sub CreateTextFilesAnalysesComposition_5ELE()
		Dim i As Integer
		Dim N As Integer
		i = 1
		N = 241
		Sheet3.Activate
		ThisWorkbook.Sheets("template_2").Range("A5").Value2 = ThisWorkbook.Sheets("5ELE_composition").Range("C7").Value2
		Do While i <= N
		ThisWorkbook.Sheets("template_2").Range("A8").Value2 = ThisWorkbook.Sheets("5ELE_composition").Range("I" & i + 9).Value2
		ThisWorkbook.Sheets("template_2").Range("A32").Value2 = ThisWorkbook.Sheets("5ELE_composition").Range("Q" & i + 9).Value2
		Sheet3.SaveAs "C:\Users\Administrator\Desktop\HEA\" & Range("W" & i + 9).Value2, xlCSV
		ActiveSheet.Name = "template_2"
		i = i + 1
		Loop
		End Sub
	6ELE_composition
		Sub CreateTextFilesAnalysesComposition_6ELE()
		Dim i As Integer
		Dim N As Integer
		i = 1
		N = 336
		Sheet3.Activate
		ThisWorkbook.Sheets("template_2").Range("A5").Value2 = ThisWorkbook.Sheets("6ELE_composition").Range("C7").Value2
		Do While i <= N
		ThisWorkbook.Sheets("template_2").Range("A8").Value2 = ThisWorkbook.Sheets("6ELE_composition").Range("J" & i + 9).Value2
		ThisWorkbook.Sheets("template_2").Range("A32").Value2 = ThisWorkbook.Sheets("6ELE_composition").Range("T" & i + 9).Value2
		Sheet3.SaveAs "C:\Users\Administrator\Desktop\HEA\" & Range("Z" & i + 9).Value2, xlCSV
		ActiveSheet.Name = "template_2"
		i = i + 1
		Loop
		End Sub
	MACRO_1
		Sub MACROForThermoCalc()
		Dim i As Integer
		Dim N As Integer
		i = 1
		'Choose according to the number of elements in your alloy system.
		'4 ELEMENTS
		N = 76
		'5 ELEMENTS
		'N = 77
		'6 ELEMENTS
		'N = 55
		Sheet11.Activate
		'N iteractions
		Do While i <= N
		ThisWorkbook.Sheets("MACRO_1").Range("A" & 3 * i - 2).Value2 = "go sys"
		'Choose according to the number of elements in your alloy system. The files created by calling all the files by using the cells below the MACRO marking in the "4ELE_create" sheet.
		'4 ELEMENTS
		ThisWorkbook.Sheets("MACRO_1").Range("A" & 3 * i - 1).Value2 = ThisWorkbook.Sheets("4ELE_create").Range("R" & i + 3).Value2
		'5 ELEMENTS
		' ThisWorkbook.Sheets("MACRO_1").Range("A" & 3 * i - 1).Value2 = ThisWorkbook.Sheets("5ELE_create").Range("S" & i + 3).Value2
		'6 ELEMENTS
		' ThisWorkbook.Sheets("MACRO_1").Range("A" & 3 * i - 1).Value2 = ThisWorkbook.Sheets("6ELE_create").Range("T" & i + 3).Value2
		ThisWorkbook.Sheets("MACRO_1").Range("A" & 3 * i) = "back"
		i = i + 1
		Loop
		ThisWorkbook.Sheets("MACRO_1").Range("A" & 3 * i - 2).Value2 = "exit"
		'Saves the file in the folder "HEA". It is essential to create such a folder in the Desktop prior to using this code.
		Sheet11.SaveAs "C:\Users\Administrator\Desktop\HEA\0_MACRO.TCM", xlCSV
		ActiveSheet.Name = "MACRO_1"
		End Sub
		'After the code create your files, exit excel without saving.
	MACRO_2
		Sub MACROForThermoCalc()
		Dim i As Integer
		Dim N As Integer
		i = 1
		'Choose according to the number of elements in your alloy system.
		'4 ELEMENTS
		N = 149
		'5 ELEMENTS
		'N = 241
		'6 ELEMENTS
		'N = 336
		Sheet6.Activate
		'N iteractions
		Do While i <= N
		ThisWorkbook.Sheets("MACRO_2").Range("A" & 3 * i - 2).Value2 = "go sys"
		'Choose according to the number of elements in your alloy system. The files created by calling all the files by using the cells below the MACRO marking in the "4ELE_composition" sheet.
		'4 ELEMENTS
		ThisWorkbook.Sheets("MACRO_2").Range("A" & 3 * i - 1).Value2 = ThisWorkbook.Sheets("4ELE_composition").Range("X" & i + 9).Value2
		'5 ELEMENTS
		' ThisWorkbook.Sheets("MACRO_2").Range("A" & 3 * i - 1).Value2 = ThisWorkbook.Sheets("5ELE_composition").Range("AB" & i + 9).Value2
		'6 ELEMENTS
		' ThisWorkbook.Sheets("MACRO_2").Range("A" & 3 * i - 1).Value2 = ThisWorkbook.Sheets("6ELE_composition").Range("AF" & i + 9).Value2
		ThisWorkbook.Sheets("MACRO_2").Range("A" & 3 * i) = "back"
		i = i + 1
		Loop
		ThisWorkbook.Sheets("MACRO_2").Range("A" & 3 * i - 2).Value2 = "exit"
		'Saves the file in the folder "HEA". It is essential to create such a folder in the Desktop prior to using this code.
		Sheet6.SaveAs "C:\Users\Administrator\Desktop\HEA\0_MACRO.TCM", xlCSV
		ActiveSheet.Name = "MACRO_2"
		End Sub

## Sheet: 4ELE_create
	76	1st BATCH δ < 4
	Set #	Element Set				δ	ΔHmix		Line 1		Line 2		Line 3		Name File		MACRO
1	952	Co	Fe	Mn	Ni	0.659369	-4		Va Co Fe Mn Ni		s-c t=750 n=1 p=1e5 x(Co)=0.25 x(Fe)=0.25 x(Mn)=0.25		dump png 1_CoFeMnNi		1_CoFeMnNi.TCM		m 1_CoFeMnNi
2	832	Co	Cr	Fe	Mn	0.883821	-2.25		Va Co Cr Fe Mn		s-c t=750 n=1 p=1e5 x(Co)=0.25 x(Cr)=0.25 x(Fe)=0.25		dump png 2_CoCrFeMn		2_CoCrFeMn.TCM		m 2_CoCrFeMn
3	887	Co	Cu	Fe	Mn	0.883821	4.25		Va Co Cu Fe Mn		s-c t=750 n=1 p=1e5 x(Co)=0.25 x(Cu)=0.25 x(Fe)=0.25		dump png 3_CoCuFeMn		3_CoCuFeMn.TCM		m 3_CoCuFeMn
4	1172	Cr	Fe	Mn	Ni	0.883821	-4		Va Cr Fe Mn Ni		s-c t=750 n=1 p=1e5 x(Cr)=0.25 x(Fe)=0.25 x(Mn)=0.25		dump png 4_CrFeMnNi		4_CrFeMnNi.TCM		m 4_CrFeMnNi
5	1337	Cu	Fe	Mn	Ni	0.883821	2.75		Va Cu Fe Mn Ni		s-c t=750 n=1 p=1e5 x(Cu)=0.25 x(Fe)=0.25 x(Mn)=0.25		dump png 5_CuFeMnNi		5_CuFeMnNi.TCM		m 5_CuFeMnNi
6	1110	Cr	Cu	Fe	Ni	0.964366	4.75		Va Cr Cu Fe Ni		s-c t=750 n=1 p=1e5 x(Cr)=0.25 x(Cu)=0.25 x(Fe)=0.25		dump png 6_CrCuFeNi		6_CrCuFeNi.TCM		m 6_CrCuFeNi
7	852	Co	Cr	Mn	Ni	0.97202	-5.5		Va Co Cr Mn Ni		s-c t=750 n=1 p=1e5 x(Co)=0.25 x(Cr)=0.25 x(Mn)=0.25		dump png 7_CoCrMnNi		7_CoCrMnNi.TCM		m 7_CoCrMnNi
8	907	Co	Cu	Mn	Ni	0.97202	0.25		Va Co Cu Mn Ni		s-c t=750 n=1 p=1e5 x(Co)=0.25 x(Cu)=0.25 x(Mn)=0.25		dump png 8_CoCuMnNi		8_CoCuMnNi.TCM		m 8_CoCuMnNi
9	822	Co	Cr	Cu	Mn	1.02488	3.75		Va Co Cr Cu Mn		s-c t=750 n=1 p=1e5 x(Co)=0.25 x(Cr)=0.25 x(Cu)=0.25		dump png 9_CoCrCuMn		9_CoCrCuMn.TCM		m 9_CoCrCuMn
10	1127	Cr	Cu	Mn	Ni	1.02488	1.75		Va Cr Cu Mn Ni		s-c t=750 n=1 p=1e5 x(Cr)=0.25 x(Cu)=0.25 x(Mn)=0.25		dump png 10_CrCuMnNi		10_CrCuMnNi.TCM		m 10_CrCuMnNi
11	835	Co	Cr	Fe	Ni	1.02894	-3.75		Va Co Cr Fe Ni		s-c t=750 n=1 p=1e5 x(Co)=0.25 x(Cr)=0.25 x(Fe)=0.25		dump png 11_CoCrFeNi		11_CoCrFeNi.TCM		m 11_CoCrFeNi
12	825	Co	Cr	Cu	Ni	1.18577	2.75		Va Co Cr Cu Ni		s-c t=750 n=1 p=1e5 x(Co)=0.25 x(Cr)=0.25 x(Cu)=0.25		dump png 12_CoCrCuNi		12_CoCrCuNi.TCM		m 12_CoCrCuNi
13	416	Al	Mo	Ti	W	1.60792	-11.75		Va Al Mo Ti W		s-c t=750 n=1 p=1e5 x(Al)=0.25 x(Mo)=0.25 x(Ti)=0.25		dump png 13_AlMoTiW		13_AlMoTiW.TCM		m 13_AlMoTiW
14	454	Al	Ti	W	Zn	1.81794	-9.25		Va Al Ti W Zn		s-c t=750 n=1 p=1e5 x(Al)=0.25 x(Ti)=0.25 x(W)=0.25		dump png 14_AlTiWZn		14_AlTiWZn.TCM		m 14_AlTiWZn
15	404	Al	Mo	Nb	W	1.87807	-9.75		Va Al Mo Nb W		s-c t=750 n=1 p=1e5 x(Al)=0.25 x(Mo)=0.25 x(Nb)=0.25		dump png 15_AlMoNbW		15_AlMoNbW.TCM		m 15_AlMoNbW
16	1784	Mo	Ti	W	Zn	1.90289	0.5		Va Mo Ti W Zn		s-c t=750 n=1 p=1e5 x(Mo)=0.25 x(Ti)=0.25 x(W)=0.25		dump png 16_MoTiWZn		16_MoTiWZn.TCM		m 16_MoTiWZn
17	417	Al	Mo	Ti	Zn	1.9286	-10.25		Va Al Mo Ti Zn		s-c t=750 n=1 p=1e5 x(Al)=0.25 x(Mo)=0.25 x(Ti)=0.25		dump png 17_AlMoTiZn		17_AlMoTiZn.TCM		m 17_AlMoTiZn
18	419	Al	Mo	V	Zn	2.05485	-2.5		Va Al Mo V Zn		s-c t=750 n=1 p=1e5 x(Al)=0.25 x(Mo)=0.25 x(V)=0.25		dump png 18_AlMoVZn		18_AlMoVZn.TCM		m 18_AlMoVZn
19	435	Al	Nb	W	Zn	2.07582	-3.25		Va Al Nb W Zn		s-c t=750 n=1 p=1e5 x(Al)=0.25 x(Nb)=0.25 x(W)=0.25		dump png 19_AlNbWZn		19_AlNbWZn.TCM		m 19_AlNbWZn
20	418	Al	Mo	V	W	2.10909	-6		Va Al Mo V W		s-c t=750 n=1 p=1e5 x(Al)=0.25 x(Mo)=0.25 x(V)=0.25		dump png 20_AlMoVW		20_AlMoVW.TCM		m 20_AlMoVW
21	1761	Mo	Nb	Ti	W	2.11943	-5.5		Va Mo Nb Ti W		s-c t=750 n=1 p=1e5 x(Mo)=0.25 x(Nb)=0.25 x(Ti)=0.25		dump png 21_MoNbTiW		21_MoNbTiW.TCM		m 21_MoNbTiW
22	455	Al	V	W	Zn	2.12046	-1.25		Va Al V W Zn		s-c t=750 n=1 p=1e5 x(Al)=0.25 x(V)=0.25 x(W)=0.25		dump png 22_AlVWZn		22_AlVWZn.TCM		m 22_AlVWZn
23	405	Al	Mo	Nb	Zn	2.18803	-4.25		Va Al Mo Nb Zn		s-c t=750 n=1 p=1e5 x(Al)=0.25 x(Mo)=0.25 x(Nb)=0.25		dump png 23_AlMoNbZn		23_AlMoNbZn.TCM		m 23_AlMoNbZn
24	1765	Mo	Nb	W	Zn	2.19575	3		Va Mo Nb W Zn		s-c t=750 n=1 p=1e5 x(Mo)=0.25 x(Nb)=0.25 x(W)=0.25		dump png 24_MoNbWZn		24_MoNbWZn.TCM		m 24_MoNbWZn
25	1804	Nb	Ti	W	Zn	2.33492	-3.25		Va Nb Ti W Zn		s-c t=750 n=1 p=1e5 x(Nb)=0.25 x(Ti)=0.25 x(W)=0.25		dump png 25_NbTiWZn		25_NbTiWZn.TCM		m 25_NbTiWZn
26	1762	Mo	Nb	Ti	Zn	2.4724	-3		Va Mo Nb Ti Zn		s-c t=750 n=1 p=1e5 x(Mo)=0.25 x(Nb)=0.25 x(Ti)=0.25		dump png 26_MoNbTiZn		26_MoNbTiZn.TCM		m 26_MoNbTiZn
27	1781	Mo	Si	W	Zn	2.56198	-14.25		Va Mo Si W Zn		s-c t=750 n=1 p=1e5 x(Mo)=0.25 x(Si)=0.25 x(W)=0.25		dump png 27_MoSiWZn		27_MoSiWZn.TCM		m 27_MoSiWZn
28	1175	Cr	Fe	Mn	V	2.74072	-2.25		Va Cr Fe Mn V		s-c t=750 n=1 p=1e5 x(Cr)=0.25 x(Fe)=0.25 x(Mn)=0.25		dump png 28_CrFeMnV		28_CrFeMnV.TCM		m 28_CrFeMnV
29	1340	Cu	Fe	Mn	V	2.74072	3.5		Va Cu Fe Mn V		s-c t=750 n=1 p=1e5 x(Cu)=0.25 x(Fe)=0.25 x(Mn)=0.25		dump png 29_CuFeMnV		29_CuFeMnV.TCM		m 29_CuFeMnV
30	1782	Mo	Ti	V	W	2.77945	-3.25		Va Mo Ti V W		s-c t=750 n=1 p=1e5 x(Mo)=0.25 x(Ti)=0.25 x(V)=0.25		dump png 30_MoTiVW		30_MoTiVW.TCM		m 30_MoTiVW
31	1783	Mo	Ti	V	Zn	2.81215	-2.75		Va Mo Ti V Zn		s-c t=750 n=1 p=1e5 x(Mo)=0.25 x(Ti)=0.25 x(V)=0.25		dump png 31_MoTiVZn		31_MoTiVZn.TCM		m 31_MoTiVZn
32	1820	Ti	V	W	Zn	2.82406	-2.75		Va Ti V W Zn		s-c t=750 n=1 p=1e5 x(Ti)=0.25 x(V)=0.25 x(W)=0.25		dump png 32_TiVWZn		32_TiVWZn.TCM		m 32_TiVWZn
33	828	Co	Cr	Cu	V	2.84824	0.75		Va Co Cr Cu V		s-c t=750 n=1 p=1e5 x(Co)=0.25 x(Cr)=0.25 x(Cu)=0.25		dump png 33_CoCrCuV		33_CoCrCuV.TCM		m 33_CoCrCuV
34	1148	Cr	Cu	Ni	V	2.84824	-1.5		Va Cr Cu Ni V		s-c t=750 n=1 p=1e5 x(Cr)=0.25 x(Cu)=0.25 x(Ni)=0.25		dump png 34_CrCuNiV		34_CrCuNiV.TCM		m 34_CrCuNiV
35	452	Al	Ti	V	W	2.8484	-14.25		Va Al Ti V W		s-c t=750 n=1 p=1e5 x(Al)=0.25 x(Ti)=0.25 x(V)=0.25		dump png 35_AlTiVW		35_AlTiVW.TCM		m 35_AlTiVW
36	415	Al	Mo	Ti	V	2.88086	-14.25		Va Al Mo Ti V		s-c t=750 n=1 p=1e5 x(Al)=0.25 x(Mo)=0.25 x(Ti)=0.25		dump png 36_AlMoTiV		36_AlMoTiV.TCM		m 36_AlMoTiV
37	838	Co	Cr	Fe	V	2.92554	-7.25		Va Co Cr Fe V		s-c t=750 n=1 p=1e5 x(Co)=0.25 x(Cr)=0.25 x(Fe)=0.25		dump png 37_CoCrFeV		37_CoCrFeV.TCM		m 37_CoCrFeV
38	893	Co	Cu	Fe	V	2.92554	0.5		Va Co Cu Fe V		s-c t=750 n=1 p=1e5 x(Co)=0.25 x(Cu)=0.25 x(Fe)=0.25		dump png 38_CoCuFeV		38_CoCuFeV.TCM		m 38_CoCuFeV
39	1193	Cr	Fe	Ni	V	2.92554	-9.25		Va Cr Fe Ni V		s-c t=750 n=1 p=1e5 x(Cr)=0.25 x(Fe)=0.25 x(Ni)=0.25		dump png 39_CrFeNiV		39_CrFeNiV.TCM		m 39_CrFeNiV
40	1358	Cu	Fe	Ni	V	2.92554	-1.25		Va Cu Fe Ni V		s-c t=750 n=1 p=1e5 x(Cu)=0.25 x(Fe)=0.25 x(Ni)=0.25		dump png 40_CuFeNiV		40_CuFeNiV.TCM		m 40_CuFeNiV
41	451	Al	Si	W	Zn	2.98795	-13.5		Va Al Si W Zn		s-c t=750 n=1 p=1e5 x(Al)=0.25 x(Si)=0.25 x(W)=0.25		dump png 41_AlSiWZn		41_AlSiWZn.TCM		m 41_AlSiWZn
42	1763	Mo	Nb	V	W	3.02997	-4		Va Mo Nb V W		s-c t=750 n=1 p=1e5 x(Mo)=0.25 x(Nb)=0.25 x(V)=0.25		dump png 42_MoNbVW		42_MoNbVW.TCM		m 42_MoNbVW
43	855	Co	Cr	Mn	V	3.03901	-6		Va Co Cr Mn V		s-c t=750 n=1 p=1e5 x(Co)=0.25 x(Cr)=0.25 x(Mn)=0.25		dump png 43_CoCrMnV		43_CoCrMnV.TCM		m 43_CoCrMnV
44	910	Co	Cu	Mn	V	3.03901	-1.25		Va Co Cu Mn V		s-c t=750 n=1 p=1e5 x(Co)=0.25 x(Cu)=0.25 x(Mn)=0.25		dump png 44_CoCuMnV		44_CoCuMnV.TCM		m 44_CoCuMnV
45	1257	Cr	Mn	Ni	V	3.03901	-8.5		Va Cr Mn Ni V		s-c t=750 n=1 p=1e5 x(Cr)=0.25 x(Mn)=0.25 x(Ni)=0.25		dump png 45_CrMnNiV		45_CrMnNiV.TCM		m 45_CrMnNiV
46	1422	Cu	Mn	Ni	V	3.03901	-3.5		Va Cu Mn Ni V		s-c t=750 n=1 p=1e5 x(Cu)=0.25 x(Mn)=0.25 x(Ni)=0.25		dump png 46_CuMnNiV		46_CuMnNiV.TCM		m 46_CuMnNiV
47	433	Al	Nb	V	W	3.06016	-11.5		Va Al Nb V W		s-c t=750 n=1 p=1e5 x(Al)=0.25 x(Nb)=0.25 x(V)=0.25		dump png 47_AlNbVW		47_AlNbVW.TCM		m 47_AlNbVW
48	1805	Nb	V	W	Zn	3.08194	0.5		Va Nb V W Zn		s-c t=750 n=1 p=1e5 x(Nb)=0.25 x(V)=0.25 x(W)=0.25		dump png 48_NbVWZn		48_NbVWZn.TCM		m 48_NbVWZn
49	1764	Mo	Nb	V	Zn	3.08228	0.5		Va Mo Nb V Zn		s-c t=750 n=1 p=1e5 x(Mo)=0.25 x(Nb)=0.25 x(V)=0.25		dump png 49_MoNbVZn		49_MoNbVZn.TCM		m 49_MoNbVZn
50	955	Co	Fe	Mn	V	3.0883	-7		Va Co Fe Mn V		s-c t=750 n=1 p=1e5 x(Co)=0.25 x(Fe)=0.25 x(Mn)=0.25		dump png 50_CoFeMnV		50_CoFeMnV.TCM		m 50_CoFeMnV
51	1542	Fe	Mn	Ni	V	3.0883	-9		Va Fe Mn Ni V		s-c t=750 n=1 p=1e5 x(Fe)=0.25 x(Mn)=0.25 x(Ni)=0.25		dump png 51_FeMnNiV		51_FeMnNiV.TCM		m 51_FeMnNiV
52	403	Al	Mo	Nb	V	3.10114	-11.5		Va Al Mo Nb V		s-c t=750 n=1 p=1e5 x(Al)=0.25 x(Mo)=0.25 x(Nb)=0.25		dump png 52_AlMoNbV		52_AlMoNbV.TCM		m 52_AlMoNbV
53	434	Al	Nb	V	Zn	3.17173	-9.25		Va Al Nb V Zn		s-c t=750 n=1 p=1e5 x(Al)=0.25 x(Nb)=0.25 x(V)=0.25		dump png 53_AlNbVZn		53_AlNbVZn.TCM		m 53_AlNbVZn
54	873	Co	Cr	Ni	V	3.18521	-11.25		Va Co Cr Ni V		s-c t=750 n=1 p=1e5 x(Co)=0.25 x(Cr)=0.25 x(Ni)=0.25		dump png 54_CoCrNiV		54_CoCrNiV.TCM		m 54_CoCrNiV
55	928	Co	Cu	Ni	V	3.18521	-4.25		Va Co Cu Ni V		s-c t=750 n=1 p=1e5 x(Co)=0.25 x(Cu)=0.25 x(Ni)=0.25		dump png 55_CoCuNiV		55_CoCuNiV.TCM		m 55_CoCuNiV
56	973	Co	Fe	Ni	V	3.22118	-10.5		Va Co Fe Ni V		s-c t=750 n=1 p=1e5 x(Co)=0.25 x(Fe)=0.25 x(Ni)=0.25		dump png 56_CoFeNiV		56_CoFeNiV.TCM		m 56_CoFeNiV
57	1037	Co	Mn	Ni	V	3.29209	-11.5		Va Co Mn Ni V		s-c t=750 n=1 p=1e5 x(Co)=0.25 x(Mn)=0.25 x(Ni)=0.25		dump png 57_CoMnNiV		57_CoMnNiV.TCM		m 57_CoMnNiV
58	1802	Nb	Ti	V	W	3.34843	-4		Va Nb Ti V W		s-c t=750 n=1 p=1e5 x(Nb)=0.25 x(Ti)=0.25 x(V)=0.25		dump png 58_NbTiVW		58_NbTiVW.TCM		m 58_NbTiVW
59	1154	Cr	Cu	Si	Zn	3.41028	-14		Va Cr Cu Si Zn		s-c t=750 n=1 p=1e5 x(Cr)=0.25 x(Cu)=0.25 x(Si)=0.25		dump png 59_CrCuSiZn		59_CrCuSiZn.TCM		m 59_CrCuSiZn
60	1760	Mo	Nb	Ti	V	3.41386	-2.75		Va Mo Nb Ti V		s-c t=750 n=1 p=1e5 x(Mo)=0.25 x(Nb)=0.25 x(Ti)=0.25		dump png 60_MoNbTiV		60_MoNbTiV.TCM		m 60_MoNbTiV
61	1289	Cr	Mo	V	Zn	3.48117	3.25		Va Cr Mo V Zn		s-c t=750 n=1 p=1e5 x(Cr)=0.25 x(Mo)=0.25 x(V)=0.25		dump png 61_CrMoVZn		61_CrMoVZn.TCM		m 61_CrMoVZn
62	1803	Nb	Ti	V	Zn	3.50522	-4.75		Va Nb Ti V Zn		s-c t=750 n=1 p=1e5 x(Nb)=0.25 x(Ti)=0.25 x(V)=0.25		dump png 62_NbTiVZn		62_NbTiVZn.TCM		m 62_NbTiVZn
63	1159	Cr	Cu	V	Zn	3.55999	4.75		Va Cr Cu V Zn		s-c t=750 n=1 p=1e5 x(Cr)=0.25 x(Cu)=0.25 x(V)=0.25		dump png 63_CrCuVZn		63_CrCuVZn.TCM		m 63_CrCuVZn
64	1364	Cu	Fe	Si	Zn	3.58707	-13.5		Va Cu Fe Si Zn		s-c t=750 n=1 p=1e5 x(Cu)=0.25 x(Fe)=0.25 x(Si)=0.25		dump png 64_CuFeSiZn		64_CuFeSiZn.TCM		m 64_CuFeSiZn
65	1325	Cr	V	W	Zn	3.66015	4		Va Cr V W Zn		s-c t=750 n=1 p=1e5 x(Cr)=0.25 x(V)=0.25 x(W)=0.25		dump png 65_CrVWZn		65_CrVWZn.TCM		m 65_CrVWZn
66	1449	Cu	Mo	Si	Zn	3.68731	-10		Va Cu Mo Si Zn		s-c t=750 n=1 p=1e5 x(Cu)=0.25 x(Mo)=0.25 x(Si)=0.25		dump png 66_CuMoSiZn		66_CuMoSiZn.TCM		m 66_CuMoSiZn
67	1204	Cr	Fe	V	Zn	3.75701	-0.75		Va Cr Fe V Zn		s-c t=750 n=1 p=1e5 x(Cr)=0.25 x(Fe)=0.25 x(V)=0.25		dump png 67_CrFeVZn		67_CrFeVZn.TCM		m 67_CrFeVZn
68	1369	Cu	Fe	V	Zn	3.75701	3.5		Va Cu Fe V Zn		s-c t=750 n=1 p=1e5 x(Cu)=0.25 x(Fe)=0.25 x(V)=0.25		dump png 68_CuFeVZn		68_CuFeVZn.TCM		m 68_CuFeVZn
69	1574	Fe	Mo	V	Zn	3.78364	1.25		Va Fe Mo V Zn		s-c t=750 n=1 p=1e5 x(Fe)=0.25 x(Mo)=0.25 x(V)=0.25		dump png 69_FeMoVZn		69_FeMoVZn.TCM		m 69_FeMoVZn
70	1288	Cr	Mo	V	W	3.78516	-0.5		Va Cr Mo V W		s-c t=750 n=1 p=1e5 x(Cr)=0.25 x(Mo)=0.25 x(V)=0.25		dump png 70_CrMoVW		70_CrMoVW.TCM		m 70_CrMoVW
71	1345	Cu	Fe	Mo	Si	3.88415	-14.75		Va Cu Fe Mo Si		s-c t=750 n=1 p=1e5 x(Cu)=0.25 x(Fe)=0.25 x(Mo)=0.25		dump png 71_CuFeMoSi		71_CuFeMoSi.TCM		m 71_CuFeMoSi
72	1486	Cu	Si	W	Zn	3.88448	-7.5		Va Cu Si W Zn		s-c t=750 n=1 p=1e5 x(Cu)=0.25 x(Si)=0.25 x(W)=0.25		dump png 72_CuSiWZn		72_CuSiWZn.TCM		m 72_CuSiWZn
73	1132	Cr	Cu	Mn	Zn	3.92888	4.5		Va Cr Cu Mn Zn		s-c t=750 n=1 p=1e5 x(Cr)=0.25 x(Cu)=0.25 x(Mn)=0.25		dump png 73_CrCuMnZn		73_CrCuMnZn.TCM		m 73_CrCuMnZn
74	1610	Fe	V	W	Zn	3.95712	2.25		Va Fe V W Zn		s-c t=750 n=1 p=1e5 x(Fe)=0.25 x(V)=0.25 x(W)=0.25		dump png 74_FeVWZn		74_FeVWZn.TCM		m 74_FeVWZn
75	1268	Cr	Mn	V	Zn	3.97276	-1		Va Cr Mn V Zn		s-c t=750 n=1 p=1e5 x(Cr)=0.25 x(Mn)=0.25 x(V)=0.25		dump png 75_CrMnVZn		75_CrMnVZn.TCM		m 75_CrMnVZn
76	1433	Cu	Mn	V	Zn	3.97276	0.25		Va Cu Mn V Zn		s-c t=750 n=1 p=1e5 x(Cu)=0.25 x(Mn)=0.25 x(V)=0.25		dump png 76_CuMnVZn		76_CuMnVZn.TCM		m 76_CuMnVZn

## Sheet: 5ELE_create
	77	1st BATCH δ < 4
	Set #	Element Set					δ	ΔHmix		Line 1		Line 2		Line 3		Name File		MACRO
1	2368	Co	Cr	Cu	Fe	Mn	0.919709	4.16		Va Co Cr Cu Fe Mn		s-c t=750 n=1 p=1e5 x(Co)=0.20 x(Cr)=0.20 x(Cu)=0.20 x(Fe)=0.20		dump png 1_CoCrCuFeMn		1_CoCrCuFeMn.TCM		m 1_CoCrCuFeMn
2	3093	Cr	Cu	Fe	Mn	Ni	0.919709	2.72		Va Cr Cu Fe Mn Ni		s-c t=750 n=1 p=1e5 x(Cr)=0.20 x(Cu)=0.20 x(Fe)=0.20 x(Mn)=0.20		dump png 2_CrCuFeMnNi		2_CrCuFeMnNi.TCM		m 2_CrCuFeMnNi
3	2433	Co	Cr	Fe	Mn	Ni	0.924081	-4.16		Va Co Cr Fe Mn Ni		s-c t=750 n=1 p=1e5 x(Co)=0.20 x(Cr)=0.20 x(Fe)=0.20 x(Mn)=0.20		dump png 3_CoCrFeMnNi		3_CoCrFeMnNi.TCM		m 3_CoCrFeMnNi
4	2598	Co	Cu	Fe	Mn	Ni	0.924081	1.76		Va Co Cu Fe Mn Ni		s-c t=750 n=1 p=1e5 x(Co)=0.20 x(Cu)=0.20 x(Fe)=0.20 x(Mn)=0.20		dump png 4_CoCuFeMnNi		4_CoCuFeMnNi.TCM		m 4_CoCuFeMnNi
5	2371	Co	Cr	Cu	Fe	Ni	1.07146	3.2		Va Co Cr Cu Fe Ni		s-c t=750 n=1 p=1e5 x(Co)=0.20 x(Cr)=0.20 x(Cu)=0.20 x(Fe)=0.20		dump png 5_CoCrCuFeNi		5_CoCrCuFeNi.TCM		m 5_CoCrCuFeNi
6	2388	Co	Cr	Cu	Mn	Ni	1.07315	0.64		Va Co Cr Cu Mn Ni		s-c t=750 n=1 p=1e5 x(Co)=0.20 x(Cr)=0.20 x(Cu)=0.20 x(Mn)=0.20		dump png 6_CoCrCuMnNi		6_CoCrCuMnNi.TCM		m 6_CoCrCuMnNi
7	1329	Al	Mo	Ti	W	Zn	1.75031	-5.44		Va Al Mo Ti W Zn		s-c t=750 n=1 p=1e5 x(Al)=0.20 x(Mo)=0.20 x(Ti)=0.20 x(W)=0.20		dump png 7_AlMoTiWZn		7_AlMoTiWZn.TCM		m 7_AlMoTiWZn
8	1330	Al	Mo	V	W	Zn	1.90064	0.32		Va Al Mo V W Zn		s-c t=750 n=1 p=1e5 x(Al)=0.20 x(Mo)=0.20 x(V)=0.20 x(W)=0.20		dump png 8_AlMoVWZn		8_AlMoVWZn.TCM		m 8_AlMoVWZn
9	1306	Al	Mo	Nb	Ti	W	1.90212	-12.32		Va Al Mo Nb Ti W		s-c t=750 n=1 p=1e5 x(Al)=0.20 x(Mo)=0.20 x(Nb)=0.20 x(Ti)=0.20		dump png 9_AlMoNbTiW		9_AlMoNbTiW.TCM		m 9_AlMoNbTiW
10	1310	Al	Mo	Nb	W	Zn	1.99185	-1.92		Va Al Mo Nb W Zn		s-c t=750 n=1 p=1e5 x(Al)=0.20 x(Mo)=0.20 x(Nb)=0.20 x(W)=0.20		dump png 10_AlMoNbWZn		10_AlMoNbWZn.TCM		m 10_AlMoNbWZn
11	1349	Al	Nb	Ti	W	Zn	2.09031	-9.92		Va Al Nb Ti W Zn		s-c t=750 n=1 p=1e5 x(Al)=0.20 x(Nb)=0.20 x(Ti)=0.20 x(W)=0.20		dump png 11_AlNbTiWZn		11_AlNbTiWZn.TCM		m 11_AlNbTiWZn
12	1307	Al	Mo	Nb	Ti	Zn	2.21138	-10.24		Va Al Mo Nb Ti Zn		s-c t=750 n=1 p=1e5 x(Al)=0.20 x(Mo)=0.20 x(Nb)=0.20 x(Ti)=0.20		dump png 12_AlMoNbTiZn		12_AlMoNbTiZn.TCM		m 12_AlMoNbTiZn
13	4331	Mo	Nb	Ti	W	Zn	2.28745	-1.76		Va Mo Nb Ti W Zn		s-c t=750 n=1 p=1e5 x(Mo)=0.20 x(Nb)=0.20 x(Ti)=0.20 x(W)=0.20		dump png 13_MoNbTiWZn		13_MoNbTiWZn.TCM		m 13_MoNbTiWZn
14	3096	Cr	Cu	Fe	Mn	V	2.47475	4		Va Cr Cu Fe Mn V		s-c t=750 n=1 p=1e5 x(Cr)=0.20 x(Cu)=0.20 x(Fe)=0.20 x(Mn)=0.20		dump png 14_CrCuFeMnV		14_CrCuFeMnV.TCM		m 14_CrCuFeMnV
15	4347	Mo	Ti	V	W	Zn	2.52782	-0.48		Va Mo Ti V W Zn		s-c t=750 n=1 p=1e5 x(Mo)=0.20 x(Ti)=0.20 x(V)=0.20 x(W)=0.20		dump png 15_MoTiVWZn		15_MoTiVWZn.TCM		m 15_MoTiVWZn
16	1327	Al	Mo	Ti	V	W	2.57672	-10.56		Va Al Mo Ti V W		s-c t=750 n=1 p=1e5 x(Al)=0.20 x(Mo)=0.20 x(Ti)=0.20 x(V)=0.20		dump png 16_AlMoTiVW		16_AlMoTiVW.TCM		m 16_AlMoTiVW
17	2374	Co	Cr	Cu	Fe	V	2.6301	1.12		Va Co Cr Cu Fe V		s-c t=750 n=1 p=1e5 x(Co)=0.20 x(Cr)=0.20 x(Cu)=0.20 x(Fe)=0.20		dump png 17_CoCrCuFeV		17_CoCrCuFeV.TCM		m 17_CoCrCuFeV
18	3114	Cr	Cu	Fe	Ni	V	2.6301	-0.48		Va Cr Cu Fe Ni V		s-c t=750 n=1 p=1e5 x(Cr)=0.20 x(Cu)=0.20 x(Fe)=0.20 x(Ni)=0.20		dump png 18_CrCuFeNiV		18_CrCuFeNiV.TCM		m 18_CrCuFeNiV
19	1365	Al	Ti	V	W	Zn	2.63455	-9.28		Va Al Ti V W Zn		s-c t=750 n=1 p=1e5 x(Al)=0.20 x(Ti)=0.20 x(V)=0.20 x(W)=0.20		dump png 19_AlTiVWZn		19_AlTiVWZn.TCM		m 19_AlTiVWZn
20	1328	Al	Mo	Ti	V	Zn	2.64596	-9.76		Va Al Mo Ti V Zn		s-c t=750 n=1 p=1e5 x(Al)=0.20 x(Mo)=0.20 x(Ti)=0.20 x(V)=0.20		dump png 20_AlMoTiVZn		20_AlMoTiVZn.TCM		m 20_AlMoTiVZn
21	1326	Al	Mo	Si	W	Zn	2.69184	-13.12		Va Al Mo Si W Zn		s-c t=750 n=1 p=1e5 x(Al)=0.20 x(Mo)=0.20 x(Si)=0.20 x(W)=0.20		dump png 21_AlMoSiWZn		21_AlMoSiWZn.TCM		m 21_AlMoSiWZn
22	2391	Co	Cr	Cu	Mn	V	2.72474	0.48		Va Co Cr Cu Mn V		s-c t=750 n=1 p=1e5 x(Co)=0.20 x(Cr)=0.20 x(Cu)=0.20 x(Mn)=0.20		dump png 22_CoCrCuMnV		22_CoCrCuMnV.TCM		m 22_CoCrCuMnV
23	3178	Cr	Cu	Mn	Ni	V	2.72474	-1.44		Va Cr Cu Mn Ni V		s-c t=750 n=1 p=1e5 x(Cr)=0.20 x(Cu)=0.20 x(Mn)=0.20 x(Ni)=0.20		dump png 23_CrCuMnNiV		23_CrCuMnNiV.TCM		m 23_CrCuMnNiV
24	4332	Mo	Nb	V	W	Zn	2.76221	1.28		Va Mo Nb V W Zn		s-c t=750 n=1 p=1e5 x(Mo)=0.20 x(Nb)=0.20 x(V)=0.20 x(W)=0.20		dump png 24_MoNbVWZn		24_MoNbVWZn.TCM		m 24_MoNbVWZn
25	2436	Co	Cr	Fe	Mn	V	2.76444	-5.28		Va Co Cr Fe Mn V		s-c t=750 n=1 p=1e5 x(Co)=0.20 x(Cr)=0.20 x(Fe)=0.20 x(Mn)=0.20		dump png 25_CoCrFeMnV		25_CoCrFeMnV.TCM		m 25_CoCrFeMnV
26	2601	Co	Cu	Fe	Mn	V	2.76444	5.55112e-16		Va Co Cu Fe Mn V		s-c t=750 n=1 p=1e5 x(Co)=0.20 x(Cu)=0.20 x(Fe)=0.20 x(Mn)=0.20		dump png 26_CoCuFeMnV		26_CoCuFeMnV.TCM		m 26_CoCuFeMnV
27	3298	Cr	Fe	Mn	Ni	V	2.76444	-7.04		Va Cr Fe Mn Ni V		s-c t=750 n=1 p=1e5 x(Cr)=0.20 x(Fe)=0.20 x(Mn)=0.20 x(Ni)=0.20		dump png 27_CrFeMnNiV		27_CrFeMnNiV.TCM		m 27_CrFeMnNiV
28	3628	Cu	Fe	Mn	Ni	V	2.76444	-1.6		Va Cu Fe Mn Ni V		s-c t=750 n=1 p=1e5 x(Cu)=0.20 x(Fe)=0.20 x(Mn)=0.20 x(Ni)=0.20		dump png 28_CuFeMnNiV		28_CuFeMnNiV.TCM		m 28_CuFeMnNiV
29	1308	Al	Mo	Nb	V	W	2.77563	-9.12		Va Al Mo Nb V W		s-c t=750 n=1 p=1e5 x(Al)=0.20 x(Mo)=0.20 x(Nb)=0.20 x(V)=0.20		dump png 29_AlMoNbVW		29_AlMoNbVW.TCM		m 29_AlMoNbVW
30	1350	Al	Nb	V	W	Zn	2.83688	-5.28		Va Al Nb V W Zn		s-c t=750 n=1 p=1e5 x(Al)=0.20 x(Nb)=0.20 x(V)=0.20 x(W)=0.20		dump png 30_AlNbVWZn		30_AlNbVWZn.TCM		m 30_AlNbVWZn
31	2409	Co	Cr	Cu	Ni	V	2.85112	-2.88		Va Co Cr Cu Ni V		s-c t=750 n=1 p=1e5 x(Co)=0.20 x(Cr)=0.20 x(Cu)=0.20 x(Ni)=0.20		dump png 31_CoCrCuNiV		31_CoCrCuNiV.TCM		m 31_CoCrCuNiV
32	1309	Al	Mo	Nb	V	Zn	2.85508	-5.76		Va Al Mo Nb V Zn		s-c t=750 n=1 p=1e5 x(Al)=0.20 x(Mo)=0.20 x(Nb)=0.20 x(V)=0.20		dump png 32_AlMoNbVZn		32_AlMoNbVZn.TCM		m 32_AlMoNbVZn
33	2454	Co	Cr	Fe	Ni	V	2.88111	-8.96		Va Co Cr Fe Ni V		s-c t=750 n=1 p=1e5 x(Co)=0.20 x(Cr)=0.20 x(Fe)=0.20 x(Ni)=0.20		dump png 33_CoCrFeNiV		33_CoCrFeNiV.TCM		m 33_CoCrFeNiV
34	2619	Co	Cu	Fe	Ni	V	2.88111	-2.24		Va Co Cu Fe Ni V		s-c t=750 n=1 p=1e5 x(Co)=0.20 x(Cu)=0.20 x(Fe)=0.20 x(Ni)=0.20		dump png 34_CoCuFeNiV		34_CoCuFeNiV.TCM		m 34_CoCuFeNiV
35	2518	Co	Cr	Mn	Ni	V	2.94443	-9.12		Va Co Cr Mn Ni V		s-c t=750 n=1 p=1e5 x(Co)=0.20 x(Cr)=0.20 x(Mn)=0.20 x(Ni)=0.20		dump png 35_CoCrMnNiV		35_CoCrMnNiV.TCM		m 35_CoCrMnNiV
36	2683	Co	Cu	Mn	Ni	V	2.94443	-4.32		Va Co Cu Mn Ni V		s-c t=750 n=1 p=1e5 x(Co)=0.20 x(Cu)=0.20 x(Mn)=0.20 x(Ni)=0.20		dump png 36_CoCuMnNiV		36_CoCuMnNiV.TCM		m 36_CoCuMnNiV
37	2803	Co	Fe	Mn	Ni	V	2.95736	-8.96		Va Co Fe Mn Ni V		s-c t=750 n=1 p=1e5 x(Co)=0.20 x(Fe)=0.20 x(Mn)=0.20 x(Ni)=0.20		dump png 37_CoFeMnNiV		37_CoFeMnNiV.TCM		m 37_CoFeMnNiV
38	1347	Al	Nb	Ti	V	W	2.99918	-13.12		Va Al Nb Ti V W		s-c t=750 n=1 p=1e5 x(Al)=0.20 x(Nb)=0.20 x(Ti)=0.20 x(V)=0.20		dump png 38_AlNbTiVW		38_AlNbTiVW.TCM		m 38_AlNbTiVW
39	1305	Al	Mo	Nb	Ti	V	3.0621	-12.8		Va Al Mo Nb Ti V		s-c t=750 n=1 p=1e5 x(Al)=0.20 x(Mo)=0.20 x(Nb)=0.20 x(Ti)=0.20		dump png 39_AlMoNbTiV		39_AlMoNbTiV.TCM		m 39_AlMoNbTiV
40	4329	Mo	Nb	Ti	V	W	3.07074	-4.16		Va Mo Nb Ti V W		s-c t=750 n=1 p=1e5 x(Mo)=0.20 x(Nb)=0.20 x(Ti)=0.20 x(V)=0.20		dump png 40_MoNbTiVW		40_MoNbTiVW.TCM		m 40_MoNbTiVW
41	4362	Nb	Ti	V	W	Zn	3.14563	-3.04		Va Nb Ti V W Zn		s-c t=750 n=1 p=1e5 x(Nb)=0.20 x(Ti)=0.20 x(V)=0.20 x(W)=0.20		dump png 41_NbTiVWZn		41_NbTiVWZn.TCM		m 41_NbTiVWZn
42	1348	Al	Nb	Ti	V	Zn	3.14939	-13.12		Va Al Nb Ti V Zn		s-c t=750 n=1 p=1e5 x(Al)=0.20 x(Nb)=0.20 x(Ti)=0.20 x(V)=0.20		dump png 42_AlNbTiVZn		42_AlNbTiVZn.TCM		m 42_AlNbTiVZn
43	4330	Mo	Nb	Ti	V	Zn	3.18168	-2.72		Va Mo Nb Ti V Zn		s-c t=750 n=1 p=1e5 x(Mo)=0.20 x(Nb)=0.20 x(Ti)=0.20 x(V)=0.20		dump png 43_MoNbTiVZn		43_MoNbTiVZn.TCM		m 43_MoNbTiVZn
44	3866	Cu	Mo	Si	V	Zn	3.29764	-13.6		Va Cu Mo Si V Zn		s-c t=750 n=1 p=1e5 x(Cu)=0.20 x(Mo)=0.20 x(Si)=0.20 x(V)=0.20		dump png 44_CuMoSiVZn		44_CuMoSiVZn.TCM		m 44_CuMoSiVZn
45	3120	Cr	Cu	Fe	Si	Zn	3.39849	-12		Va Cr Cu Fe Si Zn		s-c t=750 n=1 p=1e5 x(Cr)=0.20 x(Cu)=0.20 x(Fe)=0.20 x(Si)=0.20		dump png 45_CrCuFeSiZn		45_CrCuFeSiZn.TCM		m 45_CrCuFeSiZn
46	3905	Cu	Si	V	W	Zn	3.47438	-12.16		Va Cu Si V W Zn		s-c t=750 n=1 p=1e5 x(Cu)=0.20 x(Si)=0.20 x(V)=0.20 x(W)=0.20		dump png 46_CuSiVWZn		46_CuSiVWZn.TCM		m 46_CuSiVWZn
47	3541	Cr	Mo	V	W	Zn	3.48327	4.48		Va Cr Mo V W Zn		s-c t=750 n=1 p=1e5 x(Cr)=0.20 x(Mo)=0.20 x(V)=0.20 x(W)=0.20		dump png 47_CrMoVWZn		47_CrMoVWZn.TCM		m 47_CrMoVWZn
48	3865	Cu	Mo	Si	V	W	3.60534	-14.08		Va Cu Mo Si V W		s-c t=750 n=1 p=1e5 x(Cu)=0.20 x(Mo)=0.20 x(Si)=0.20 x(V)=0.20		dump png 48_CuMoSiVW		48_CuMoSiVW.TCM		m 48_CuMoSiVW
49	3125	Cr	Cu	Fe	V	Zn	3.62112	4.48		Va Cr Cu Fe V Zn		s-c t=750 n=1 p=1e5 x(Cr)=0.20 x(Cu)=0.20 x(Fe)=0.20 x(V)=0.20		dump png 49_CrCuFeVZn		49_CrCuFeVZn.TCM		m 49_CrCuFeVZn
50	3101	Cr	Cu	Fe	Mo	Si	3.67682	-13.6		Va Cr Cu Fe Mo Si		s-c t=750 n=1 p=1e5 x(Cr)=0.20 x(Cu)=0.20 x(Fe)=0.20 x(Mo)=0.20		dump png 50_CrCuFeMoSi		50_CrCuFeMoSi.TCM		m 50_CrCuFeMoSi
51	3537	Cr	Mo	Si	W	Zn	3.74928	-14.08		Va Cr Mo Si W Zn		s-c t=750 n=1 p=1e5 x(Cr)=0.20 x(Mo)=0.20 x(Si)=0.20 x(W)=0.20		dump png 51_CrMoSiWZn		51_CrMoSiWZn.TCM		m 51_CrMoSiWZn
52	3867	Cu	Mo	Si	W	Zn	3.74928	-5.44		Va Cu Mo Si W Zn		s-c t=750 n=1 p=1e5 x(Cu)=0.20 x(Mo)=0.20 x(Si)=0.20 x(W)=0.20		dump png 52_CuMoSiWZn		52_CuMoSiWZn.TCM		m 52_CuMoSiWZn
53	4081	Fe	Mo	V	W	Zn	3.7555	3.04		Va Fe Mo V W Zn		s-c t=750 n=1 p=1e5 x(Fe)=0.20 x(Mo)=0.20 x(V)=0.20 x(W)=0.20		dump png 53_FeMoVWZn		53_FeMoVWZn.TCM		m 53_FeMoVWZn
54	3189	Cr	Cu	Mn	V	Zn	3.77729	2.88		Va Cr Cu Mn V Zn		s-c t=750 n=1 p=1e5 x(Cr)=0.20 x(Cu)=0.20 x(Mn)=0.20 x(V)=0.20		dump png 54_CrCuMnVZn		54_CrCuMnVZn.TCM		m 54_CrCuMnVZn
55	834	Al	Cr	Mo	V	Zn	3.77874	-2.72		Va Al Cr Mo V Zn		s-c t=750 n=1 p=1e5 x(Al)=0.20 x(Cr)=0.20 x(Mo)=0.20 x(V)=0.20		dump png 55_AlCrMoVZn		55_AlCrMoVZn.TCM		m 55_AlCrMoVZn
56	999	Al	Cu	Mo	V	Zn	3.77874	2.24		Va Al Cu Mo V Zn		s-c t=750 n=1 p=1e5 x(Al)=0.20 x(Cu)=0.20 x(Mo)=0.20 x(V)=0.20		dump png 56_AlCuMoVZn		56_AlCuMoVZn.TCM		m 56_AlCuMoVZn
57	2376	Co	Cr	Cu	Fe	Zn	3.8048	4.8		Va Co Cr Cu Fe Zn		s-c t=750 n=1 p=1e5 x(Co)=0.20 x(Cr)=0.20 x(Cu)=0.20 x(Fe)=0.20		dump png 57_CoCrCuFeZn		57_CoCrCuFeZn.TCM		m 57_CoCrCuFeZn
58	3116	Cr	Cu	Fe	Ni	Zn	3.8048	3.2		Va Cr Cu Fe Ni Zn		s-c t=750 n=1 p=1e5 x(Cr)=0.20 x(Cu)=0.20 x(Fe)=0.20 x(Ni)=0.20		dump png 58_CrCuFeNiZn		58_CrCuFeNiZn.TCM		m 58_CrCuFeNiZn
59	2625	Co	Cu	Fe	Si	Zn	3.8063	-14.72		Va Co Cu Fe Si Zn		s-c t=750 n=1 p=1e5 x(Co)=0.20 x(Cu)=0.20 x(Fe)=0.20 x(Si)=0.20		dump png 59_CoCuFeSiZn		59_CoCuFeSiZn.TCM		m 59_CoCuFeSiZn
60	835	Al	Cr	Mo	W	Zn	3.81243	2.72		Va Al Cr Mo W Zn		s-c t=750 n=1 p=1e5 x(Al)=0.20 x(Cr)=0.20 x(Mo)=0.20 x(W)=0.20		dump png 60_AlCrMoWZn		60_AlCrMoWZn.TCM		m 60_AlCrMoWZn
61	870	Al	Cr	V	W	Zn	3.86778	-1.76		Va Al Cr V W Zn		s-c t=750 n=1 p=1e5 x(Al)=0.20 x(Cr)=0.20 x(V)=0.20 x(W)=0.20		dump png 61_AlCrVWZn		61_AlCrVWZn.TCM		m 61_AlCrVWZn
62	1035	Al	Cu	V	W	Zn	3.86778	3.52		Va Al Cu V W Zn		s-c t=750 n=1 p=1e5 x(Al)=0.20 x(Cu)=0.20 x(V)=0.20 x(W)=0.20		dump png 62_AlCuVWZn		62_AlCuVWZn.TCM		m 62_AlCuVWZn
63	3309	Cr	Fe	Mn	V	Zn	3.89238	-1.28		Va Cr Fe Mn V Zn		s-c t=750 n=1 p=1e5 x(Cr)=0.20 x(Fe)=0.20 x(Mn)=0.20 x(V)=0.20		dump png 63_CrFeMnVZn		63_CrFeMnVZn.TCM		m 63_CrFeMnVZn
64	3639	Cu	Fe	Mn	V	Zn	3.89238	1.76		Va Cu Fe Mn V Zn		s-c t=750 n=1 p=1e5 x(Cu)=0.20 x(Fe)=0.20 x(Mn)=0.20 x(V)=0.20		dump png 64_CuFeMnVZn		64_CuFeMnVZn.TCM		m 64_CuFeMnVZn
65	2393	Co	Cr	Cu	Mn	Zn	3.89773	1.6		Va Co Cr Cu Mn Zn		s-c t=750 n=1 p=1e5 x(Co)=0.20 x(Cr)=0.20 x(Cu)=0.20 x(Mn)=0.20		dump png 65_CoCrCuMnZn		65_CoCrCuMnZn.TCM		m 65_CoCrCuMnZn
66	3180	Cr	Cu	Mn	Ni	Zn	3.89773	-0.32		Va Cr Cu Mn Ni Zn		s-c t=750 n=1 p=1e5 x(Cr)=0.20 x(Cu)=0.20 x(Mn)=0.20 x(Ni)=0.20		dump png 66_CrCuMnNiZn		66_CrCuMnNiZn.TCM		m 66_CrCuMnNiZn
67	3205	Cr	Cu	Mo	Si	Zn	3.89805	-9.6		Va Cr Cu Mo Si Zn		s-c t=750 n=1 p=1e5 x(Cr)=0.20 x(Cu)=0.20 x(Mo)=0.20 x(Si)=0.20		dump png 67_CrCuMoSiZn		67_CrCuMoSiZn.TCM		m 67_CrCuMoSiZn
68	833	Al	Cr	Mo	V	W	3.92204	-5.6		Va Al Cr Mo V W		s-c t=750 n=1 p=1e5 x(Al)=0.20 x(Cr)=0.20 x(Mo)=0.20 x(V)=0.20		dump png 68_AlCrMoVW		68_AlCrMoVW.TCM		m 68_AlCrMoVW
69	998	Al	Cu	Mo	V	W	3.92204	3.36		Va Al Cu Mo V W		s-c t=750 n=1 p=1e5 x(Al)=0.20 x(Cu)=0.20 x(Mo)=0.20 x(V)=0.20		dump png 69_AlCuMoVW		69_AlCuMoVW.TCM		m 69_AlCuMoVW
70	2420	Co	Cr	Cu	V	Zn	3.95181	0.32		Va Co Cr Cu V Zn		s-c t=750 n=1 p=1e5 x(Co)=0.20 x(Cr)=0.20 x(Cu)=0.20 x(V)=0.20		dump png 70_CoCrCuVZn		70_CoCrCuVZn.TCM		m 70_CoCrCuVZn
71	3235	Cr	Cu	Ni	V	Zn	3.95181	-1.76		Va Cr Cu Ni V Zn		s-c t=750 n=1 p=1e5 x(Cr)=0.20 x(Cu)=0.20 x(Ni)=0.20 x(V)=0.20		dump png 71_CrCuNiVZn		71_CrCuNiVZn.TCM		m 71_CrCuNiVZn
72	2438	Co	Cr	Fe	Mn	Zn	3.95273	-1.76		Va Co Cr Fe Mn Zn		s-c t=750 n=1 p=1e5 x(Co)=0.20 x(Cr)=0.20 x(Fe)=0.20 x(Mn)=0.20		dump png 72_CoCrFeMnZn		72_CoCrFeMnZn.TCM		m 72_CoCrFeMnZn
73	2603	Co	Cu	Fe	Mn	Zn	3.95273	1.76		Va Co Cu Fe Mn Zn		s-c t=750 n=1 p=1e5 x(Co)=0.20 x(Cu)=0.20 x(Fe)=0.20 x(Mn)=0.20		dump png 73_CoCuFeMnZn		73_CoCuFeMnZn.TCM		m 73_CoCuFeMnZn
74	3300	Cr	Fe	Mn	Ni	Zn	3.95273	-3.52		Va Cr Fe Mn Ni Zn		s-c t=750 n=1 p=1e5 x(Cr)=0.20 x(Fe)=0.20 x(Mn)=0.20 x(Ni)=0.20		dump png 74_CrFeMnNiZn		74_CrFeMnNiZn.TCM		m 74_CrFeMnNiZn
75	3630	Cu	Fe	Mn	Ni	Zn	3.95273	0.16		Va Cu Fe Mn Ni Zn		s-c t=750 n=1 p=1e5 x(Cu)=0.20 x(Fe)=0.20 x(Mn)=0.20 x(Ni)=0.20		dump png 75_CuFeMnNiZn		75_CuFeMnNiZn.TCM		m 75_CuFeMnNiZn
76	3119	Cr	Cu	Fe	Si	W	3.95755	-12		Va Cr Cu Fe Si W		s-c t=750 n=1 p=1e5 x(Cr)=0.20 x(Cu)=0.20 x(Fe)=0.20 x(Si)=0.20		dump png 76_CrCuFeSiW		76_CrCuFeSiW.TCM		m 76_CrCuFeSiW
77	4077	Fe	Mo	Si	W	Zn	3.99005	-14.4		Va Fe Mo Si W Zn		s-c t=750 n=1 p=1e5 x(Fe)=0.20 x(Mo)=0.20 x(Si)=0.20 x(W)=0.20		dump png 77_FeMoSiWZn		77_FeMoSiWZn.TCM		m 77_FeMoSiWZn

## Sheet: 6ELE_create
	55	1st BATCH δ < 4
	Set #	Element Set						δ	ΔHmix		Line 1		Line 2		Line 3		Name File		MACRO
1	5017	Co	Cr	Cu	Fe	Mn	Ni	0.994708	1.44444		Va Co Cr Cu Fe Mn Ni		s-c t=750 n=1 p=1e5 x(Co)=0.1667 x(Cr)=0.1667 x(Cu)=0.1667 x(Fe)=0.1667 x(Mn)=0.1667		dump png 1_CoCrCuFeMnNi		1_CoCrCuFeMnNi.TCM		m 1_CoCrCuFeMnNi
2	2966	Al	Mo	Nb	Ti	W	Zn	2.08978	-7.22222		Va Al Mo Nb Ti W Zn		s-c t=750 n=1 p=1e5 x(Al)=0.1667 x(Mo)=0.1667 x(Nb)=0.1667 x(Ti)=0.1667 x(W)=0.1667		dump png 2_AlMoNbTiWZn		2_AlMoNbTiWZn.TCM		m 2_AlMoNbTiWZn
3	2982	Al	Mo	Ti	V	W	Zn	2.4166	-6.11111		Va Al Mo Ti V W Zn		s-c t=750 n=1 p=1e5 x(Al)=0.1667 x(Mo)=0.1667 x(Ti)=0.1667 x(V)=0.1667 x(W)=0.1667		dump png 3_AlMoTiVWZn		3_AlMoTiVWZn.TCM		m 3_AlMoTiVWZn
4	5020	Co	Cr	Cu	Fe	Mn	V	2.5249	0.777778		Va Co Cr Cu Fe Mn V		s-c t=750 n=1 p=1e5 x(Co)=0.1667 x(Cr)=0.1667 x(Cu)=0.1667 x(Fe)=0.1667 x(Mn)=0.1667		dump png 4_CoCrCuFeMnV		4_CoCrCuFeMnV.TCM		m 4_CoCrCuFeMnV
5	6344	Cr	Cu	Fe	Mn	Ni	V	2.5249	-0.666667		Va Cr Cu Fe Mn Ni V		s-c t=750 n=1 p=1e5 x(Cr)=0.1667 x(Cu)=0.1667 x(Fe)=0.1667 x(Mn)=0.1667 x(Ni)=0.1667		dump png 5_CrCuFeMnNiV		5_CrCuFeMnNiV.TCM		m 5_CrCuFeMnNiV
6	2967	Al	Mo	Nb	V	W	Zn	2.60624	-3.55556		Va Al Mo Nb V W Zn		s-c t=750 n=1 p=1e5 x(Al)=0.1667 x(Mo)=0.1667 x(Nb)=0.1667 x(V)=0.1667 x(W)=0.1667		dump png 6_AlMoNbVWZn		6_AlMoNbVWZn.TCM		m 6_AlMoNbVWZn
7	5038	Co	Cr	Cu	Fe	Ni	V	2.63008	-1.77778		Va Co Cr Cu Fe Ni V		s-c t=750 n=1 p=1e5 x(Co)=0.1667 x(Cr)=0.1667 x(Cu)=0.1667 x(Fe)=0.1667 x(Ni)=0.1667		dump png 7_CoCrCuFeNiV		7_CoCrCuFeNiV.TCM		m 7_CoCrCuFeNiV
8	5102	Co	Cr	Cu	Mn	Ni	V	2.68781	-2.88889		Va Co Cr Cu Mn Ni V		s-c t=750 n=1 p=1e5 x(Co)=0.1667 x(Cr)=0.1667 x(Cu)=0.1667 x(Mn)=0.1667 x(Ni)=0.1667		dump png 8_CoCrCuMnNiV		8_CoCrCuMnNiV.TCM		m 8_CoCrCuMnNiV
9	5222	Co	Cr	Fe	Mn	Ni	V	2.7008	-7.55556		Va Co Cr Fe Mn Ni V		s-c t=750 n=1 p=1e5 x(Co)=0.1667 x(Cr)=0.1667 x(Fe)=0.1667 x(Mn)=0.1667 x(Ni)=0.1667		dump png 9_CoCrFeMnNiV		9_CoCrFeMnNiV.TCM		m 9_CoCrFeMnNiV
10	5552	Co	Cu	Fe	Mn	Ni	V	2.7008	-2.66667		Va Co Cu Fe Mn Ni V		s-c t=750 n=1 p=1e5 x(Co)=0.1667 x(Cu)=0.1667 x(Fe)=0.1667 x(Mn)=0.1667 x(Ni)=0.1667		dump png 10_CoCuFeMnNiV		10_CoCuFeMnNiV.TCM		m 10_CoCuFeMnNiV
11	2964	Al	Mo	Nb	Ti	V	W	2.8169	-10.7778		Va Al Mo Nb Ti V W		s-c t=750 n=1 p=1e5 x(Al)=0.1667 x(Mo)=0.1667 x(Nb)=0.1667 x(Ti)=0.1667 x(V)=0.1667		dump png 11_AlMoNbTiVW		11_AlMoNbTiVW.TCM		m 11_AlMoNbTiVW
12	2997	Al	Nb	Ti	V	W	Zn	2.89033	-9.33333		Va Al Nb Ti V W Zn		s-c t=750 n=1 p=1e5 x(Al)=0.1667 x(Nb)=0.1667 x(Ti)=0.1667 x(V)=0.1667 x(W)=0.1667		dump png 12_AlNbTiVWZn		12_AlNbTiVWZn.TCM		m 12_AlNbTiVWZn
13	7995	Mo	Nb	Ti	V	W	Zn	2.90774	-1.88889		Va Mo Nb Ti V W Zn		s-c t=750 n=1 p=1e5 x(Mo)=0.1667 x(Nb)=0.1667 x(Ti)=0.1667 x(V)=0.1667 x(W)=0.1667		dump png 13_MoNbTiVWZn		13_MoNbTiVWZn.TCM		m 13_MoNbTiVWZn
14	2965	Al	Mo	Nb	Ti	V	Zn	2.92939	-9.44444		Va Al Mo Nb Ti V Zn		s-c t=750 n=1 p=1e5 x(Al)=0.1667 x(Mo)=0.1667 x(Nb)=0.1667 x(Ti)=0.1667 x(V)=0.1667		dump png 14_AlMoNbTiVZn		14_AlMoNbTiVZn.TCM		m 14_AlMoNbTiVZn
15	6407	Cr	Cu	Fe	Si	V	Zn	3.30747	-14.3333		Va Cr Cu Fe Si V Zn		s-c t=750 n=1 p=1e5 x(Cr)=0.1667 x(Cu)=0.1667 x(Fe)=0.1667 x(Si)=0.1667 x(V)=0.1667		dump png 15_CrCuFeSiVZn		15_CrCuFeSiVZn.TCM		m 15_CrCuFeSiVZn
16	6350	Cr	Cu	Fe	Mn	Si	Zn	3.41132	-13.3333		Va Cr Cu Fe Mn Si Zn		s-c t=750 n=1 p=1e5 x(Cr)=0.1667 x(Cu)=0.1667 x(Fe)=0.1667 x(Mn)=0.1667 x(Si)=0.1667		dump png 16_CrCuFeMnSiZn		16_CrCuFeMnSiZn.TCM		m 16_CrCuFeMnSiZn
17	7524	Cu	Mo	Si	V	W	Zn	3.43777	-8.88889		Va Cu Mo Si V W Zn		s-c t=750 n=1 p=1e5 x(Cu)=0.1667 x(Mo)=0.1667 x(Si)=0.1667 x(V)=0.1667 x(W)=0.1667		dump png 17_CuMoSiVWZn		17_CuMoSiVWZn.TCM		m 17_CuMoSiVWZn
18	5044	Co	Cr	Cu	Fe	Si	Zn	3.54124	-13		Va Co Cr Cu Fe Si Zn		s-c t=750 n=1 p=1e5 x(Co)=0.1667 x(Cr)=0.1667 x(Cu)=0.1667 x(Fe)=0.1667 x(Si)=0.1667		dump png 18_CoCrCuFeSiZn		18_CoCrCuFeSiZn.TCM		m 18_CoCrCuFeSiZn
19	6396	Cr	Cu	Fe	Ni	Si	Zn	3.54124	-14.3333		Va Cr Cu Fe Ni Si Zn		s-c t=750 n=1 p=1e5 x(Cr)=0.1667 x(Cu)=0.1667 x(Fe)=0.1667 x(Ni)=0.1667 x(Si)=0.1667		dump png 19_CrCuFeNiSiZn		19_CrCuFeNiSiZn.TCM		m 19_CrCuFeNiSiZn
20	6582	Cr	Cu	Mo	Si	V	Zn	3.57923	-11.8889		Va Cr Cu Mo Si V Zn		s-c t=750 n=1 p=1e5 x(Cr)=0.1667 x(Cu)=0.1667 x(Mo)=0.1667 x(Si)=0.1667 x(V)=0.1667		dump png 20_CrCuMoSiVZn		20_CrCuMoSiVZn.TCM		m 20_CrCuMoSiVZn
21	2176	Al	Cr	Mo	V	W	Zn	3.59953	-0.444444		Va Al Cr Mo V W Zn		s-c t=750 n=1 p=1e5 x(Al)=0.1667 x(Cr)=0.1667 x(Mo)=0.1667 x(V)=0.1667 x(W)=0.1667		dump png 21_AlCrMoVWZn		21_AlCrMoVWZn.TCM		m 21_AlCrMoVWZn
22	5022	Co	Cr	Cu	Fe	Mn	Zn	3.62456	2.77778		Va Co Cr Cu Fe Mn Zn		s-c t=750 n=1 p=1e5 x(Co)=0.1667 x(Cr)=0.1667 x(Cu)=0.1667 x(Fe)=0.1667 x(Mn)=0.1667		dump png 22_CoCrCuFeMnZn		22_CoCrCuFeMnZn.TCM		m 22_CoCrCuFeMnZn
23	6346	Cr	Cu	Fe	Mn	Ni	Zn	3.62456	1.33333		Va Cr Cu Fe Mn Ni Zn		s-c t=750 n=1 p=1e5 x(Cr)=0.1667 x(Cu)=0.1667 x(Fe)=0.1667 x(Mn)=0.1667 x(Ni)=0.1667		dump png 23_CrCuFeMnNiZn		23_CrCuFeMnNiZn.TCM		m 23_CrCuFeMnNiZn
24	6355	Cr	Cu	Fe	Mn	V	Zn	3.6683	3		Va Cr Cu Fe Mn V Zn		s-c t=750 n=1 p=1e5 x(Cr)=0.1667 x(Cu)=0.1667 x(Fe)=0.1667 x(Mn)=0.1667 x(V)=0.1667		dump png 24_CrCuFeMnVZn		24_CrCuFeMnVZn.TCM		m 24_CrCuFeMnVZn
25	6331	Cr	Cu	Fe	Mn	Mo	Si	3.66877	-13.2222		Va Cr Cu Fe Mn Mo Si		s-c t=750 n=1 p=1e5 x(Cr)=0.1667 x(Cu)=0.1667 x(Fe)=0.1667 x(Mn)=0.1667 x(Mo)=0.1667		dump png 25_CrCuFeMnMoSi		25_CrCuFeMnMoSi.TCM		m 25_CrCuFeMnMoSi
26	5040	Co	Cr	Cu	Fe	Ni	Zn	3.71832	1.77778		Va Co Cr Cu Fe Ni Zn		s-c t=750 n=1 p=1e5 x(Co)=0.1667 x(Cr)=0.1667 x(Cu)=0.1667 x(Fe)=0.1667 x(Ni)=0.1667		dump png 26_CoCrCuFeNiZn		26_CoCrCuFeNiZn.TCM		m 26_CoCrCuFeNiZn
27	2501	Al	Cu	Mo	Si	V	Zn	3.73066	-13.8889		Va Al Cu Mo Si V Zn		s-c t=750 n=1 p=1e5 x(Al)=0.1667 x(Cu)=0.1667 x(Mo)=0.1667 x(Si)=0.1667 x(V)=0.1667		dump png 27_AlCuMoSiVZn		27_AlCuMoSiVZn.TCM		m 27_AlCuMoSiVZn
28	7254	Cu	Fe	Mo	Si	V	Zn	3.73907	-12.4444		Va Cu Fe Mo Si V Zn		s-c t=750 n=1 p=1e5 x(Cu)=0.1667 x(Fe)=0.1667 x(Mo)=0.1667 x(Si)=0.1667 x(V)=0.1667		dump png 28_CuFeMoSiVZn		28_CuFeMoSiVZn.TCM		m 28_CuFeMoSiVZn
29	6621	Cr	Cu	Si	V	W	Zn	3.74635	-10.7778		Va Cr Cu Si V W Zn		s-c t=750 n=1 p=1e5 x(Cr)=0.1667 x(Cu)=0.1667 x(Si)=0.1667 x(V)=0.1667 x(W)=0.1667		dump png 29_CrCuSiVWZn		29_CrCuSiVWZn.TCM		m 29_CrCuSiVWZn
30	6406	Cr	Cu	Fe	Si	V	W	3.75242	-14.2222		Va Cr Cu Fe Si V W		s-c t=750 n=1 p=1e5 x(Cr)=0.1667 x(Cu)=0.1667 x(Fe)=0.1667 x(Si)=0.1667 x(V)=0.1667		dump png 30_CrCuFeSiVW		30_CrCuFeSiVW.TCM		m 30_CrCuFeSiVW
31	5104	Co	Cr	Cu	Mn	Ni	Zn	3.7792	-1.11111		Va Co Cr Cu Mn Ni Zn		s-c t=750 n=1 p=1e5 x(Co)=0.1667 x(Cr)=0.1667 x(Cu)=0.1667 x(Mn)=0.1667 x(Ni)=0.1667		dump png 31_CoCrCuMnNiZn		31_CoCrCuMnNiZn.TCM		m 31_CoCrCuMnNiZn
32	5025	Co	Cr	Cu	Fe	Mo	Si	3.79453	-14.1111		Va Co Cr Cu Fe Mo Si		s-c t=750 n=1 p=1e5 x(Co)=0.1667 x(Cr)=0.1667 x(Cu)=0.1667 x(Fe)=0.1667 x(Mo)=0.1667		dump png 32_CoCrCuFeMoSi		32_CoCrCuFeMoSi.TCM		m 32_CoCrCuFeMoSi
33	5049	Co	Cr	Cu	Fe	V	Zn	3.80206	1.11111		Va Co Cr Cu Fe V Zn		s-c t=750 n=1 p=1e5 x(Co)=0.1667 x(Cr)=0.1667 x(Cu)=0.1667 x(Fe)=0.1667 x(V)=0.1667		dump png 33_CoCrCuFeVZn		33_CoCrCuFeVZn.TCM		m 33_CoCrCuFeVZn
34	6401	Cr	Cu	Fe	Ni	V	Zn	3.80206	-0.444444		Va Cr Cu Fe Ni V Zn		s-c t=750 n=1 p=1e5 x(Cr)=0.1667 x(Cu)=0.1667 x(Fe)=0.1667 x(Ni)=0.1667 x(V)=0.1667		dump png 34_CrCuFeNiVZn		34_CrCuFeNiVZn.TCM		m 34_CrCuFeNiVZn
35	5224	Co	Cr	Fe	Mn	Ni	Zn	3.80854	-4.11111		Va Co Cr Fe Mn Ni Zn		s-c t=750 n=1 p=1e5 x(Co)=0.1667 x(Cr)=0.1667 x(Fe)=0.1667 x(Mn)=0.1667 x(Ni)=0.1667		dump png 35_CoCrFeMnNiZn		35_CoCrFeMnNiZn.TCM		m 35_CoCrFeMnNiZn
36	5554	Co	Cu	Fe	Mn	Ni	Zn	3.80854	-0.444444		Va Co Cu Fe Mn Ni Zn		s-c t=750 n=1 p=1e5 x(Co)=0.1667 x(Cu)=0.1667 x(Fe)=0.1667 x(Mn)=0.1667 x(Ni)=0.1667		dump png 36_CoCuFeMnNiZn		36_CoCuFeMnNiZn.TCM		m 36_CoCuFeMnNiZn
37	2540	Al	Cu	Si	V	W	Zn	3.82701	-12.5556		Va Al Cu Si V W Zn		s-c t=750 n=1 p=1e5 x(Al)=0.1667 x(Cu)=0.1667 x(Si)=0.1667 x(V)=0.1667 x(W)=0.1667		dump png 37_AlCuSiVWZn		37_AlCuSiVWZn.TCM		m 37_AlCuSiVWZn
38	2716	Al	Fe	Mo	V	W	Zn	3.84263	-1.55556		Va Al Fe Mo V W Zn		s-c t=750 n=1 p=1e5 x(Al)=0.1667 x(Fe)=0.1667 x(Mo)=0.1667 x(V)=0.1667 x(W)=0.1667		dump png 38_AlFeMoVWZn		38_AlFeMoVWZn.TCM		m 38_AlFeMoVWZn
39	6581	Cr	Cu	Mo	Si	V	W	3.87773	-12.6667		Va Cr Cu Mo Si V W		s-c t=750 n=1 p=1e5 x(Cr)=0.1667 x(Cu)=0.1667 x(Mo)=0.1667 x(Si)=0.1667 x(V)=0.1667		dump png 39_CrCuMoSiVW		39_CrCuMoSiVW.TCM		m 39_CrCuMoSiVW
40	6546	Cr	Cu	Mn	Si	V	W	3.88919	-14.6667		Va Cr Cu Mn Si V W		s-c t=750 n=1 p=1e5 x(Cr)=0.1667 x(Cu)=0.1667 x(Mn)=0.1667 x(Si)=0.1667 x(V)=0.1667		dump png 40_CrCuMnSiVW		40_CrCuMnSiVW.TCM		m 40_CrCuMnSiVW
41	2172	Al	Cr	Mo	Si	W	Zn	3.89011	-13.6667		Va Al Cr Mo Si W Zn		s-c t=750 n=1 p=1e5 x(Al)=0.1667 x(Cr)=0.1667 x(Mo)=0.1667 x(Si)=0.1667 x(W)=0.1667		dump png 41_AlCrMoSiWZn		41_AlCrMoSiWZn.TCM		m 41_AlCrMoSiWZn
42	2502	Al	Cu	Mo	Si	W	Zn	3.89011	-6.66667		Va Al Cu Mo Si W Zn		s-c t=750 n=1 p=1e5 x(Al)=0.1667 x(Cu)=0.1667 x(Mo)=0.1667 x(Si)=0.1667 x(W)=0.1667		dump png 42_AlCuMoSiWZn		42_AlCuMoSiWZn.TCM		m 42_AlCuMoSiWZn
43	2500	Al	Cu	Mo	Si	V	W	3.89383	-14.5556		Va Al Cu Mo Si V W		s-c t=750 n=1 p=1e5 x(Al)=0.1667 x(Cu)=0.1667 x(Mo)=0.1667 x(Si)=0.1667 x(V)=0.1667		dump png 43_AlCuMoSiVW		43_AlCuMoSiVW.TCM		m 43_AlCuMoSiVW
44	5015	Co	Cr	Cu	Fe	Mn	Mo	3.90172	4.77778		Va Co Cr Cu Fe Mn Mo		s-c t=750 n=1 p=1e5 x(Co)=0.1667 x(Cr)=0.1667 x(Cu)=0.1667 x(Fe)=0.1667 x(Mn)=0.1667		dump png 44_CoCrCuFeMnMo		44_CoCrCuFeMnMo.TCM		m 44_CoCrCuFeMnMo
45	6330	Cr	Cu	Fe	Mn	Mo	Ni	3.90172	3.55556		Va Cr Cu Fe Mn Mo Ni		s-c t=750 n=1 p=1e5 x(Cr)=0.1667 x(Cu)=0.1667 x(Fe)=0.1667 x(Mn)=0.1667 x(Mo)=0.1667		dump png 45_CrCuFeMnMoNi		45_CrCuFeMnMoNi.TCM		m 45_CrCuFeMnMoNi
46	5113	Co	Cr	Cu	Mn	V	Zn	3.90263	-0.444444		Va Co Cr Cu Mn V Zn		s-c t=750 n=1 p=1e5 x(Co)=0.1667 x(Cr)=0.1667 x(Cu)=0.1667 x(Mn)=0.1667 x(V)=0.1667		dump png 46_CoCrCuMnVZn		46_CoCrCuMnVZn.TCM		m 46_CoCrCuMnVZn
47	6541	Cr	Cu	Mn	Ni	V	Zn	3.90263	-2.22222		Va Cr Cu Mn Ni V Zn		s-c t=750 n=1 p=1e5 x(Cr)=0.1667 x(Cu)=0.1667 x(Mn)=0.1667 x(Ni)=0.1667 x(V)=0.1667		dump png 47_CrCuMnNiVZn		47_CrCuMnNiVZn.TCM		m 47_CrCuMnNiVZn
48	7293	Cu	Fe	Si	V	W	Zn	3.90336	-11.2222		Va Cu Fe Si V W Zn		s-c t=750 n=1 p=1e5 x(Cu)=0.1667 x(Fe)=0.1667 x(Si)=0.1667 x(V)=0.1667 x(W)=0.1667		dump png 48_CuFeSiVWZn		48_CuFeSiVWZn.TCM		m 48_CuFeSiVWZn
49	7450	Cu	Mn	Mo	Si	V	Zn	3.91312	-14.2222		Va Cu Mn Mo Si V Zn		s-c t=750 n=1 p=1e5 x(Cu)=0.1667 x(Mn)=0.1667 x(Mo)=0.1667 x(Si)=0.1667 x(V)=0.1667		dump png 49_CuMnMoSiVZn		49_CuMnMoSiVZn.TCM		m 49_CuMnMoSiVZn
50	6349	Cr	Cu	Fe	Mn	Si	W	3.92897	-12		Va Cr Cu Fe Mn Si W		s-c t=750 n=1 p=1e5 x(Cr)=0.1667 x(Cu)=0.1667 x(Fe)=0.1667 x(Mn)=0.1667 x(Si)=0.1667		dump png 50_CrCuFeMnSiW		50_CrCuFeMnSiW.TCM		m 50_CrCuFeMnSiW
51	5233	Co	Cr	Fe	Mn	V	Zn	3.97229	-4.11111		Va Co Cr Fe Mn V Zn		s-c t=750 n=1 p=1e5 x(Co)=0.1667 x(Cr)=0.1667 x(Fe)=0.1667 x(Mn)=0.1667 x(V)=0.1667		dump png 51_CoCrFeMnVZn		51_CoCrFeMnVZn.TCM		m 51_CoCrFeMnVZn
52	5563	Co	Cu	Fe	Mn	V	Zn	3.97229	-0.888889		Va Co Cu Fe Mn V Zn		s-c t=750 n=1 p=1e5 x(Co)=0.1667 x(Cu)=0.1667 x(Fe)=0.1667 x(Mn)=0.1667 x(V)=0.1667		dump png 52_CoCuFeMnVZn		52_CoCuFeMnVZn.TCM		m 52_CoCuFeMnVZn
53	6751	Cr	Fe	Mn	Ni	V	Zn	3.97229	-5.77778		Va Cr Fe Mn Ni V Zn		s-c t=750 n=1 p=1e5 x(Cr)=0.1667 x(Fe)=0.1667 x(Mn)=0.1667 x(Ni)=0.1667 x(V)=0.1667		dump png 53_CrFeMnNiVZn		53_CrFeMnNiVZn.TCM		m 53_CrFeMnNiVZn
54	7213	Cu	Fe	Mn	Ni	V	Zn	3.97229	-2.44444		Va Cu Fe Mn Ni V Zn		s-c t=750 n=1 p=1e5 x(Cu)=0.1667 x(Fe)=0.1667 x(Mn)=0.1667 x(Ni)=0.1667 x(V)=0.1667		dump png 54_CuFeMnNiVZn		54_CuFeMnNiVZn.TCM		m 54_CuFeMnNiVZn
55	5024	Co	Cr	Cu	Fe	Mo	Ni	3.99362	2.77778		Va Co Cr Cu Fe Mo Ni		s-c t=750 n=1 p=1e5 x(Co)=0.1667 x(Cr)=0.1667 x(Cu)=0.1667 x(Fe)=0.1667 x(Mo)=0.1667		dump png 55_CoCrCuFeMoNi		55_CoCrCuFeMoNi.TCM		m 55_CoCrCuFeMoNi

## Sheet: 4ELE_composition
		Element Set				δ	ΔHmix
	1342	Cu	Fe	Mn	Zn	4.03388	4
		Line 1
		Cu Fe Mn Zn
	149	Possible compositions					Line 2							Line 3					Name File				MACRO
	1	0.05	0.25	0.35	0.35		s-c t=750 n=1 p=1e5 x(Cu)=0.05 x(Fe)=0.25 x(Mn)=0.35							dump png 1_Cu5_Fe25_Mn35_Zn35					1_Cu5_Fe25_Mn35_Zn35.TCM				m 1_Cu5_Fe25_Mn35_Zn35
	2	0.05	0.3	0.3	0.35		s-c t=750 n=1 p=1e5 x(Cu)=0.05 x(Fe)=0.3 x(Mn)=0.3							dump png 2_Cu5_Fe30_Mn30_Zn35					2_Cu5_Fe30_Mn30_Zn35.TCM				m 2_Cu5_Fe30_Mn30_Zn35
	3	0.05	0.3	0.35	0.3		s-c t=750 n=1 p=1e5 x(Cu)=0.05 x(Fe)=0.3 x(Mn)=0.35							dump png 3_Cu5_Fe30_Mn35_Zn30					3_Cu5_Fe30_Mn35_Zn30.TCM				m 3_Cu5_Fe30_Mn35_Zn30
	4	0.05	0.35	0.25	0.35		s-c t=750 n=1 p=1e5 x(Cu)=0.05 x(Fe)=0.35 x(Mn)=0.25							dump png 4_Cu5_Fe35_Mn25_Zn35					4_Cu5_Fe35_Mn25_Zn35.TCM				m 4_Cu5_Fe35_Mn25_Zn35
	5	0.05	0.35	0.3	0.3		s-c t=750 n=1 p=1e5 x(Cu)=0.05 x(Fe)=0.35 x(Mn)=0.3							dump png 5_Cu5_Fe35_Mn30_Zn30					5_Cu5_Fe35_Mn30_Zn30.TCM				m 5_Cu5_Fe35_Mn30_Zn30
	6	0.05	0.35	0.35	0.25		s-c t=750 n=1 p=1e5 x(Cu)=0.05 x(Fe)=0.35 x(Mn)=0.35							dump png 6_Cu5_Fe35_Mn35_Zn25					6_Cu5_Fe35_Mn35_Zn25.TCM				m 6_Cu5_Fe35_Mn35_Zn25
	7	0.1	0.2	0.35	0.35		s-c t=750 n=1 p=1e5 x(Cu)=0.1 x(Fe)=0.2 x(Mn)=0.35							dump png 7_Cu10_Fe20_Mn35_Zn35					7_Cu10_Fe20_Mn35_Zn35.TCM				m 7_Cu10_Fe20_Mn35_Zn35
	8	0.1	0.25	0.3	0.35		s-c t=750 n=1 p=1e5 x(Cu)=0.1 x(Fe)=0.25 x(Mn)=0.3							dump png 8_Cu10_Fe25_Mn30_Zn35					8_Cu10_Fe25_Mn30_Zn35.TCM				m 8_Cu10_Fe25_Mn30_Zn35
	9	0.1	0.25	0.35	0.3		s-c t=750 n=1 p=1e5 x(Cu)=0.1 x(Fe)=0.25 x(Mn)=0.35							dump png 9_Cu10_Fe25_Mn35_Zn30					9_Cu10_Fe25_Mn35_Zn30.TCM				m 9_Cu10_Fe25_Mn35_Zn30
	10	0.1	0.3	0.25	0.35		s-c t=750 n=1 p=1e5 x(Cu)=0.1 x(Fe)=0.3 x(Mn)=0.25							dump png 10_Cu10_Fe30_Mn25_Zn35					10_Cu10_Fe30_Mn25_Zn35.TCM				m 10_Cu10_Fe30_Mn25_Zn35
	11	0.1	0.3	0.3	0.3		s-c t=750 n=1 p=1e5 x(Cu)=0.1 x(Fe)=0.3 x(Mn)=0.3							dump png 11_Cu10_Fe30_Mn30_Zn30					11_Cu10_Fe30_Mn30_Zn30.TCM				m 11_Cu10_Fe30_Mn30_Zn30
	12	0.1	0.3	0.35	0.25		s-c t=750 n=1 p=1e5 x(Cu)=0.1 x(Fe)=0.3 x(Mn)=0.35							dump png 12_Cu10_Fe30_Mn35_Zn25					12_Cu10_Fe30_Mn35_Zn25.TCM				m 12_Cu10_Fe30_Mn35_Zn25
	13	0.1	0.35	0.2	0.35		s-c t=750 n=1 p=1e5 x(Cu)=0.1 x(Fe)=0.35 x(Mn)=0.2							dump png 13_Cu10_Fe35_Mn20_Zn35					13_Cu10_Fe35_Mn20_Zn35.TCM				m 13_Cu10_Fe35_Mn20_Zn35
	14	0.1	0.35	0.25	0.3		s-c t=750 n=1 p=1e5 x(Cu)=0.1 x(Fe)=0.35 x(Mn)=0.25							dump png 14_Cu10_Fe35_Mn25_Zn30					14_Cu10_Fe35_Mn25_Zn30.TCM				m 14_Cu10_Fe35_Mn25_Zn30
	15	0.1	0.35	0.3	0.25		s-c t=750 n=1 p=1e5 x(Cu)=0.1 x(Fe)=0.35 x(Mn)=0.3							dump png 15_Cu10_Fe35_Mn30_Zn25					15_Cu10_Fe35_Mn30_Zn25.TCM				m 15_Cu10_Fe35_Mn30_Zn25
	16	0.1	0.35	0.35	0.2		s-c t=750 n=1 p=1e5 x(Cu)=0.1 x(Fe)=0.35 x(Mn)=0.35							dump png 16_Cu10_Fe35_Mn35_Zn20					16_Cu10_Fe35_Mn35_Zn20.TCM				m 16_Cu10_Fe35_Mn35_Zn20
	17	0.15	0.15	0.35	0.35		s-c t=750 n=1 p=1e5 x(Cu)=0.15 x(Fe)=0.15 x(Mn)=0.35							dump png 17_Cu15_Fe15_Mn35_Zn35					17_Cu15_Fe15_Mn35_Zn35.TCM				m 17_Cu15_Fe15_Mn35_Zn35
	18	0.15	0.2	0.3	0.35		s-c t=750 n=1 p=1e5 x(Cu)=0.15 x(Fe)=0.2 x(Mn)=0.3							dump png 18_Cu15_Fe20_Mn30_Zn35					18_Cu15_Fe20_Mn30_Zn35.TCM				m 18_Cu15_Fe20_Mn30_Zn35
	19	0.15	0.2	0.35	0.3		s-c t=750 n=1 p=1e5 x(Cu)=0.15 x(Fe)=0.2 x(Mn)=0.35							dump png 19_Cu15_Fe20_Mn35_Zn30					19_Cu15_Fe20_Mn35_Zn30.TCM				m 19_Cu15_Fe20_Mn35_Zn30
	20	0.15	0.25	0.25	0.35		s-c t=750 n=1 p=1e5 x(Cu)=0.15 x(Fe)=0.25 x(Mn)=0.25							dump png 20_Cu15_Fe25_Mn25_Zn35					20_Cu15_Fe25_Mn25_Zn35.TCM				m 20_Cu15_Fe25_Mn25_Zn35
	21	0.15	0.25	0.3	0.3		s-c t=750 n=1 p=1e5 x(Cu)=0.15 x(Fe)=0.25 x(Mn)=0.3							dump png 21_Cu15_Fe25_Mn30_Zn30					21_Cu15_Fe25_Mn30_Zn30.TCM				m 21_Cu15_Fe25_Mn30_Zn30
	22	0.15	0.25	0.35	0.25		s-c t=750 n=1 p=1e5 x(Cu)=0.15 x(Fe)=0.25 x(Mn)=0.35							dump png 22_Cu15_Fe25_Mn35_Zn25					22_Cu15_Fe25_Mn35_Zn25.TCM				m 22_Cu15_Fe25_Mn35_Zn25
	23	0.15	0.3	0.2	0.35		s-c t=750 n=1 p=1e5 x(Cu)=0.15 x(Fe)=0.3 x(Mn)=0.2							dump png 23_Cu15_Fe30_Mn20_Zn35					23_Cu15_Fe30_Mn20_Zn35.TCM				m 23_Cu15_Fe30_Mn20_Zn35
	24	0.15	0.3	0.25	0.3		s-c t=750 n=1 p=1e5 x(Cu)=0.15 x(Fe)=0.3 x(Mn)=0.25							dump png 24_Cu15_Fe30_Mn25_Zn30					24_Cu15_Fe30_Mn25_Zn30.TCM				m 24_Cu15_Fe30_Mn25_Zn30
	25	0.15	0.3	0.3	0.25		s-c t=750 n=1 p=1e5 x(Cu)=0.15 x(Fe)=0.3 x(Mn)=0.3							dump png 25_Cu15_Fe30_Mn30_Zn25					25_Cu15_Fe30_Mn30_Zn25.TCM				m 25_Cu15_Fe30_Mn30_Zn25
	26	0.15	0.3	0.35	0.2		s-c t=750 n=1 p=1e5 x(Cu)=0.15 x(Fe)=0.3 x(Mn)=0.35							dump png 26_Cu15_Fe30_Mn35_Zn20					26_Cu15_Fe30_Mn35_Zn20.TCM				m 26_Cu15_Fe30_Mn35_Zn20
	27	0.15	0.35	0.15	0.35		s-c t=750 n=1 p=1e5 x(Cu)=0.15 x(Fe)=0.35 x(Mn)=0.15							dump png 27_Cu15_Fe35_Mn15_Zn35					27_Cu15_Fe35_Mn15_Zn35.TCM				m 27_Cu15_Fe35_Mn15_Zn35
	28	0.15	0.35	0.2	0.3		s-c t=750 n=1 p=1e5 x(Cu)=0.15 x(Fe)=0.35 x(Mn)=0.2							dump png 28_Cu15_Fe35_Mn20_Zn30					28_Cu15_Fe35_Mn20_Zn30.TCM				m 28_Cu15_Fe35_Mn20_Zn30
	29	0.15	0.35	0.25	0.25		s-c t=750 n=1 p=1e5 x(Cu)=0.15 x(Fe)=0.35 x(Mn)=0.25							dump png 29_Cu15_Fe35_Mn25_Zn25					29_Cu15_Fe35_Mn25_Zn25.TCM				m 29_Cu15_Fe35_Mn25_Zn25
	30	0.15	0.35	0.3	0.2		s-c t=750 n=1 p=1e5 x(Cu)=0.15 x(Fe)=0.35 x(Mn)=0.3							dump png 30_Cu15_Fe35_Mn30_Zn20					30_Cu15_Fe35_Mn30_Zn20.TCM				m 30_Cu15_Fe35_Mn30_Zn20
	31	0.15	0.35	0.35	0.15		s-c t=750 n=1 p=1e5 x(Cu)=0.15 x(Fe)=0.35 x(Mn)=0.35							dump png 31_Cu15_Fe35_Mn35_Zn15					31_Cu15_Fe35_Mn35_Zn15.TCM				m 31_Cu15_Fe35_Mn35_Zn15
	32	0.2	0.1	0.35	0.35		s-c t=750 n=1 p=1e5 x(Cu)=0.2 x(Fe)=0.1 x(Mn)=0.35							dump png 32_Cu20_Fe10_Mn35_Zn35					32_Cu20_Fe10_Mn35_Zn35.TCM				m 32_Cu20_Fe10_Mn35_Zn35
	33	0.2	0.15	0.3	0.35		s-c t=750 n=1 p=1e5 x(Cu)=0.2 x(Fe)=0.15 x(Mn)=0.3							dump png 33_Cu20_Fe15_Mn30_Zn35					33_Cu20_Fe15_Mn30_Zn35.TCM				m 33_Cu20_Fe15_Mn30_Zn35
	34	0.2	0.15	0.35	0.3		s-c t=750 n=1 p=1e5 x(Cu)=0.2 x(Fe)=0.15 x(Mn)=0.35							dump png 34_Cu20_Fe15_Mn35_Zn30					34_Cu20_Fe15_Mn35_Zn30.TCM				m 34_Cu20_Fe15_Mn35_Zn30
	35	0.2	0.2	0.25	0.35		s-c t=750 n=1 p=1e5 x(Cu)=0.2 x(Fe)=0.2 x(Mn)=0.25							dump png 35_Cu20_Fe20_Mn25_Zn35					35_Cu20_Fe20_Mn25_Zn35.TCM				m 35_Cu20_Fe20_Mn25_Zn35
	36	0.2	0.2	0.3	0.3		s-c t=750 n=1 p=1e5 x(Cu)=0.2 x(Fe)=0.2 x(Mn)=0.3							dump png 36_Cu20_Fe20_Mn30_Zn30					36_Cu20_Fe20_Mn30_Zn30.TCM				m 36_Cu20_Fe20_Mn30_Zn30
	37	0.2	0.2	0.35	0.25		s-c t=750 n=1 p=1e5 x(Cu)=0.2 x(Fe)=0.2 x(Mn)=0.35							dump png 37_Cu20_Fe20_Mn35_Zn25					37_Cu20_Fe20_Mn35_Zn25.TCM				m 37_Cu20_Fe20_Mn35_Zn25
	38	0.2	0.25	0.2	0.35		s-c t=750 n=1 p=1e5 x(Cu)=0.2 x(Fe)=0.25 x(Mn)=0.2							dump png 38_Cu20_Fe25_Mn20_Zn35					38_Cu20_Fe25_Mn20_Zn35.TCM				m 38_Cu20_Fe25_Mn20_Zn35
	39	0.2	0.25	0.25	0.3		s-c t=750 n=1 p=1e5 x(Cu)=0.2 x(Fe)=0.25 x(Mn)=0.25							dump png 39_Cu20_Fe25_Mn25_Zn30					39_Cu20_Fe25_Mn25_Zn30.TCM				m 39_Cu20_Fe25_Mn25_Zn30
	40	0.2	0.25	0.3	0.25		s-c t=750 n=1 p=1e5 x(Cu)=0.2 x(Fe)=0.25 x(Mn)=0.3							dump png 40_Cu20_Fe25_Mn30_Zn25					40_Cu20_Fe25_Mn30_Zn25.TCM				m 40_Cu20_Fe25_Mn30_Zn25
	41	0.2	0.25	0.35	0.2		s-c t=750 n=1 p=1e5 x(Cu)=0.2 x(Fe)=0.25 x(Mn)=0.35							dump png 41_Cu20_Fe25_Mn35_Zn20					41_Cu20_Fe25_Mn35_Zn20.TCM				m 41_Cu20_Fe25_Mn35_Zn20
	42	0.2	0.3	0.15	0.35		s-c t=750 n=1 p=1e5 x(Cu)=0.2 x(Fe)=0.3 x(Mn)=0.15							dump png 42_Cu20_Fe30_Mn15_Zn35					42_Cu20_Fe30_Mn15_Zn35.TCM				m 42_Cu20_Fe30_Mn15_Zn35
	43	0.2	0.3	0.2	0.3		s-c t=750 n=1 p=1e5 x(Cu)=0.2 x(Fe)=0.3 x(Mn)=0.2							dump png 43_Cu20_Fe30_Mn20_Zn30					43_Cu20_Fe30_Mn20_Zn30.TCM				m 43_Cu20_Fe30_Mn20_Zn30
	44	0.2	0.3	0.25	0.25		s-c t=750 n=1 p=1e5 x(Cu)=0.2 x(Fe)=0.3 x(Mn)=0.25							dump png 44_Cu20_Fe30_Mn25_Zn25					44_Cu20_Fe30_Mn25_Zn25.TCM				m 44_Cu20_Fe30_Mn25_Zn25
	45	0.2	0.3	0.3	0.2		s-c t=750 n=1 p=1e5 x(Cu)=0.2 x(Fe)=0.3 x(Mn)=0.3							dump png 45_Cu20_Fe30_Mn30_Zn20					45_Cu20_Fe30_Mn30_Zn20.TCM				m 45_Cu20_Fe30_Mn30_Zn20
	46	0.2	0.3	0.35	0.15		s-c t=750 n=1 p=1e5 x(Cu)=0.2 x(Fe)=0.3 x(Mn)=0.35							dump png 46_Cu20_Fe30_Mn35_Zn15					46_Cu20_Fe30_Mn35_Zn15.TCM				m 46_Cu20_Fe30_Mn35_Zn15
	47	0.2	0.35	0.1	0.35		s-c t=750 n=1 p=1e5 x(Cu)=0.2 x(Fe)=0.35 x(Mn)=0.1							dump png 47_Cu20_Fe35_Mn10_Zn35					47_Cu20_Fe35_Mn10_Zn35.TCM				m 47_Cu20_Fe35_Mn10_Zn35
	48	0.2	0.35	0.15	0.3		s-c t=750 n=1 p=1e5 x(Cu)=0.2 x(Fe)=0.35 x(Mn)=0.15							dump png 48_Cu20_Fe35_Mn15_Zn30					48_Cu20_Fe35_Mn15_Zn30.TCM				m 48_Cu20_Fe35_Mn15_Zn30
	49	0.2	0.35	0.2	0.25		s-c t=750 n=1 p=1e5 x(Cu)=0.2 x(Fe)=0.35 x(Mn)=0.2							dump png 49_Cu20_Fe35_Mn20_Zn25					49_Cu20_Fe35_Mn20_Zn25.TCM				m 49_Cu20_Fe35_Mn20_Zn25
	50	0.2	0.35	0.25	0.2		s-c t=750 n=1 p=1e5 x(Cu)=0.2 x(Fe)=0.35 x(Mn)=0.25							dump png 50_Cu20_Fe35_Mn25_Zn20					50_Cu20_Fe35_Mn25_Zn20.TCM				m 50_Cu20_Fe35_Mn25_Zn20
	51	0.2	0.35	0.3	0.15		s-c t=750 n=1 p=1e5 x(Cu)=0.2 x(Fe)=0.35 x(Mn)=0.3							dump png 51_Cu20_Fe35_Mn30_Zn15					51_Cu20_Fe35_Mn30_Zn15.TCM				m 51_Cu20_Fe35_Mn30_Zn15
	52	0.2	0.35	0.35	0.1		s-c t=750 n=1 p=1e5 x(Cu)=0.2 x(Fe)=0.35 x(Mn)=0.35							dump png 52_Cu20_Fe35_Mn35_Zn10					52_Cu20_Fe35_Mn35_Zn10.TCM				m 52_Cu20_Fe35_Mn35_Zn10
	53	0.25	0.05	0.35	0.35		s-c t=750 n=1 p=1e5 x(Cu)=0.25 x(Fe)=0.05 x(Mn)=0.35							dump png 53_Cu25_Fe5_Mn35_Zn35					53_Cu25_Fe5_Mn35_Zn35.TCM				m 53_Cu25_Fe5_Mn35_Zn35
	54	0.25	0.1	0.3	0.35		s-c t=750 n=1 p=1e5 x(Cu)=0.25 x(Fe)=0.1 x(Mn)=0.3							dump png 54_Cu25_Fe10_Mn30_Zn35					54_Cu25_Fe10_Mn30_Zn35.TCM				m 54_Cu25_Fe10_Mn30_Zn35
	55	0.25	0.1	0.35	0.3		s-c t=750 n=1 p=1e5 x(Cu)=0.25 x(Fe)=0.1 x(Mn)=0.35							dump png 55_Cu25_Fe10_Mn35_Zn30					55_Cu25_Fe10_Mn35_Zn30.TCM				m 55_Cu25_Fe10_Mn35_Zn30
	56	0.25	0.15	0.25	0.35		s-c t=750 n=1 p=1e5 x(Cu)=0.25 x(Fe)=0.15 x(Mn)=0.25							dump png 56_Cu25_Fe15_Mn25_Zn35					56_Cu25_Fe15_Mn25_Zn35.TCM				m 56_Cu25_Fe15_Mn25_Zn35
	57	0.25	0.15	0.3	0.3		s-c t=750 n=1 p=1e5 x(Cu)=0.25 x(Fe)=0.15 x(Mn)=0.3							dump png 57_Cu25_Fe15_Mn30_Zn30					57_Cu25_Fe15_Mn30_Zn30.TCM				m 57_Cu25_Fe15_Mn30_Zn30
	58	0.25	0.15	0.35	0.25		s-c t=750 n=1 p=1e5 x(Cu)=0.25 x(Fe)=0.15 x(Mn)=0.35							dump png 58_Cu25_Fe15_Mn35_Zn25					58_Cu25_Fe15_Mn35_Zn25.TCM				m 58_Cu25_Fe15_Mn35_Zn25
	59	0.25	0.2	0.2	0.35		s-c t=750 n=1 p=1e5 x(Cu)=0.25 x(Fe)=0.2 x(Mn)=0.2							dump png 59_Cu25_Fe20_Mn20_Zn35					59_Cu25_Fe20_Mn20_Zn35.TCM				m 59_Cu25_Fe20_Mn20_Zn35
	60	0.25	0.2	0.25	0.3		s-c t=750 n=1 p=1e5 x(Cu)=0.25 x(Fe)=0.2 x(Mn)=0.25							dump png 60_Cu25_Fe20_Mn25_Zn30					60_Cu25_Fe20_Mn25_Zn30.TCM				m 60_Cu25_Fe20_Mn25_Zn30
	61	0.25	0.2	0.3	0.25		s-c t=750 n=1 p=1e5 x(Cu)=0.25 x(Fe)=0.2 x(Mn)=0.3							dump png 61_Cu25_Fe20_Mn30_Zn25					61_Cu25_Fe20_Mn30_Zn25.TCM				m 61_Cu25_Fe20_Mn30_Zn25
	62	0.25	0.2	0.35	0.2		s-c t=750 n=1 p=1e5 x(Cu)=0.25 x(Fe)=0.2 x(Mn)=0.35							dump png 62_Cu25_Fe20_Mn35_Zn20					62_Cu25_Fe20_Mn35_Zn20.TCM				m 62_Cu25_Fe20_Mn35_Zn20
	63	0.25	0.25	0.15	0.35		s-c t=750 n=1 p=1e5 x(Cu)=0.25 x(Fe)=0.25 x(Mn)=0.15							dump png 63_Cu25_Fe25_Mn15_Zn35					63_Cu25_Fe25_Mn15_Zn35.TCM				m 63_Cu25_Fe25_Mn15_Zn35
	64	0.25	0.25	0.2	0.3		s-c t=750 n=1 p=1e5 x(Cu)=0.25 x(Fe)=0.25 x(Mn)=0.2							dump png 64_Cu25_Fe25_Mn20_Zn30					64_Cu25_Fe25_Mn20_Zn30.TCM				m 64_Cu25_Fe25_Mn20_Zn30
	65	0.25	0.25	0.25	0.25		s-c t=750 n=1 p=1e5 x(Cu)=0.25 x(Fe)=0.25 x(Mn)=0.25							dump png 65_Cu25_Fe25_Mn25_Zn25					65_Cu25_Fe25_Mn25_Zn25.TCM				m 65_Cu25_Fe25_Mn25_Zn25
	66	0.25	0.25	0.3	0.2		s-c t=750 n=1 p=1e5 x(Cu)=0.25 x(Fe)=0.25 x(Mn)=0.3							dump png 66_Cu25_Fe25_Mn30_Zn20					66_Cu25_Fe25_Mn30_Zn20.TCM				m 66_Cu25_Fe25_Mn30_Zn20
	67	0.25	0.25	0.35	0.15		s-c t=750 n=1 p=1e5 x(Cu)=0.25 x(Fe)=0.25 x(Mn)=0.35							dump png 67_Cu25_Fe25_Mn35_Zn15					67_Cu25_Fe25_Mn35_Zn15.TCM				m 67_Cu25_Fe25_Mn35_Zn15
	68	0.25	0.3	0.1	0.35		s-c t=750 n=1 p=1e5 x(Cu)=0.25 x(Fe)=0.3 x(Mn)=0.1							dump png 68_Cu25_Fe30_Mn10_Zn35					68_Cu25_Fe30_Mn10_Zn35.TCM				m 68_Cu25_Fe30_Mn10_Zn35
	69	0.25	0.3	0.15	0.3		s-c t=750 n=1 p=1e5 x(Cu)=0.25 x(Fe)=0.3 x(Mn)=0.15							dump png 69_Cu25_Fe30_Mn15_Zn30					69_Cu25_Fe30_Mn15_Zn30.TCM				m 69_Cu25_Fe30_Mn15_Zn30
	70	0.25	0.3	0.2	0.25		s-c t=750 n=1 p=1e5 x(Cu)=0.25 x(Fe)=0.3 x(Mn)=0.2							dump png 70_Cu25_Fe30_Mn20_Zn25					70_Cu25_Fe30_Mn20_Zn25.TCM				m 70_Cu25_Fe30_Mn20_Zn25
	71	0.25	0.3	0.25	0.2		s-c t=750 n=1 p=1e5 x(Cu)=0.25 x(Fe)=0.3 x(Mn)=0.25							dump png 71_Cu25_Fe30_Mn25_Zn20					71_Cu25_Fe30_Mn25_Zn20.TCM				m 71_Cu25_Fe30_Mn25_Zn20
	72	0.25	0.3	0.3	0.15		s-c t=750 n=1 p=1e5 x(Cu)=0.25 x(Fe)=0.3 x(Mn)=0.3							dump png 72_Cu25_Fe30_Mn30_Zn15					72_Cu25_Fe30_Mn30_Zn15.TCM				m 72_Cu25_Fe30_Mn30_Zn15
	73	0.25	0.3	0.35	0.1		s-c t=750 n=1 p=1e5 x(Cu)=0.25 x(Fe)=0.3 x(Mn)=0.35							dump png 73_Cu25_Fe30_Mn35_Zn10					73_Cu25_Fe30_Mn35_Zn10.TCM				m 73_Cu25_Fe30_Mn35_Zn10
	74	0.25	0.35	0.05	0.35		s-c t=750 n=1 p=1e5 x(Cu)=0.25 x(Fe)=0.35 x(Mn)=0.05							dump png 74_Cu25_Fe35_Mn5_Zn35					74_Cu25_Fe35_Mn5_Zn35.TCM				m 74_Cu25_Fe35_Mn5_Zn35
	75	0.25	0.35	0.1	0.3		s-c t=750 n=1 p=1e5 x(Cu)=0.25 x(Fe)=0.35 x(Mn)=0.1							dump png 75_Cu25_Fe35_Mn10_Zn30					75_Cu25_Fe35_Mn10_Zn30.TCM				m 75_Cu25_Fe35_Mn10_Zn30
	76	0.25	0.35	0.15	0.25		s-c t=750 n=1 p=1e5 x(Cu)=0.25 x(Fe)=0.35 x(Mn)=0.15							dump png 76_Cu25_Fe35_Mn15_Zn25					76_Cu25_Fe35_Mn15_Zn25.TCM				m 76_Cu25_Fe35_Mn15_Zn25
	77	0.25	0.35	0.2	0.2		s-c t=750 n=1 p=1e5 x(Cu)=0.25 x(Fe)=0.35 x(Mn)=0.2							dump png 77_Cu25_Fe35_Mn20_Zn20					77_Cu25_Fe35_Mn20_Zn20.TCM				m 77_Cu25_Fe35_Mn20_Zn20
	78	0.25	0.35	0.25	0.15		s-c t=750 n=1 p=1e5 x(Cu)=0.25 x(Fe)=0.35 x(Mn)=0.25							dump png 78_Cu25_Fe35_Mn25_Zn15					78_Cu25_Fe35_Mn25_Zn15.TCM				m 78_Cu25_Fe35_Mn25_Zn15
	79	0.25	0.35	0.3	0.1		s-c t=750 n=1 p=1e5 x(Cu)=0.25 x(Fe)=0.35 x(Mn)=0.3							dump png 79_Cu25_Fe35_Mn30_Zn10					79_Cu25_Fe35_Mn30_Zn10.TCM				m 79_Cu25_Fe35_Mn30_Zn10
	80	0.25	0.35	0.35	0.05		s-c t=750 n=1 p=1e5 x(Cu)=0.25 x(Fe)=0.35 x(Mn)=0.35							dump png 80_Cu25_Fe35_Mn35_Zn5					80_Cu25_Fe35_Mn35_Zn5.TCM				m 80_Cu25_Fe35_Mn35_Zn5
	81	0.3	0.05	0.3	0.35		s-c t=750 n=1 p=1e5 x(Cu)=0.3 x(Fe)=0.05 x(Mn)=0.3							dump png 81_Cu30_Fe5_Mn30_Zn35					81_Cu30_Fe5_Mn30_Zn35.TCM				m 81_Cu30_Fe5_Mn30_Zn35
	82	0.3	0.05	0.35	0.3		s-c t=750 n=1 p=1e5 x(Cu)=0.3 x(Fe)=0.05 x(Mn)=0.35							dump png 82_Cu30_Fe5_Mn35_Zn30					82_Cu30_Fe5_Mn35_Zn30.TCM				m 82_Cu30_Fe5_Mn35_Zn30
	83	0.3	0.1	0.25	0.35		s-c t=750 n=1 p=1e5 x(Cu)=0.3 x(Fe)=0.1 x(Mn)=0.25							dump png 83_Cu30_Fe10_Mn25_Zn35					83_Cu30_Fe10_Mn25_Zn35.TCM				m 83_Cu30_Fe10_Mn25_Zn35
	84	0.3	0.1	0.3	0.3		s-c t=750 n=1 p=1e5 x(Cu)=0.3 x(Fe)=0.1 x(Mn)=0.3							dump png 84_Cu30_Fe10_Mn30_Zn30					84_Cu30_Fe10_Mn30_Zn30.TCM				m 84_Cu30_Fe10_Mn30_Zn30
	85	0.3	0.1	0.35	0.25		s-c t=750 n=1 p=1e5 x(Cu)=0.3 x(Fe)=0.1 x(Mn)=0.35							dump png 85_Cu30_Fe10_Mn35_Zn25					85_Cu30_Fe10_Mn35_Zn25.TCM				m 85_Cu30_Fe10_Mn35_Zn25
	86	0.3	0.15	0.2	0.35		s-c t=750 n=1 p=1e5 x(Cu)=0.3 x(Fe)=0.15 x(Mn)=0.2							dump png 86_Cu30_Fe15_Mn20_Zn35					86_Cu30_Fe15_Mn20_Zn35.TCM				m 86_Cu30_Fe15_Mn20_Zn35
	87	0.3	0.15	0.25	0.3		s-c t=750 n=1 p=1e5 x(Cu)=0.3 x(Fe)=0.15 x(Mn)=0.25							dump png 87_Cu30_Fe15_Mn25_Zn30					87_Cu30_Fe15_Mn25_Zn30.TCM				m 87_Cu30_Fe15_Mn25_Zn30
	88	0.3	0.15	0.3	0.25		s-c t=750 n=1 p=1e5 x(Cu)=0.3 x(Fe)=0.15 x(Mn)=0.3							dump png 88_Cu30_Fe15_Mn30_Zn25					88_Cu30_Fe15_Mn30_Zn25.TCM				m 88_Cu30_Fe15_Mn30_Zn25
	89	0.3	0.15	0.35	0.2		s-c t=750 n=1 p=1e5 x(Cu)=0.3 x(Fe)=0.15 x(Mn)=0.35							dump png 89_Cu30_Fe15_Mn35_Zn20					89_Cu30_Fe15_Mn35_Zn20.TCM				m 89_Cu30_Fe15_Mn35_Zn20
	90	0.3	0.2	0.15	0.35		s-c t=750 n=1 p=1e5 x(Cu)=0.3 x(Fe)=0.2 x(Mn)=0.15							dump png 90_Cu30_Fe20_Mn15_Zn35					90_Cu30_Fe20_Mn15_Zn35.TCM				m 90_Cu30_Fe20_Mn15_Zn35
	91	0.3	0.2	0.2	0.3		s-c t=750 n=1 p=1e5 x(Cu)=0.3 x(Fe)=0.2 x(Mn)=0.2							dump png 91_Cu30_Fe20_Mn20_Zn30					91_Cu30_Fe20_Mn20_Zn30.TCM				m 91_Cu30_Fe20_Mn20_Zn30
	92	0.3	0.2	0.25	0.25		s-c t=750 n=1 p=1e5 x(Cu)=0.3 x(Fe)=0.2 x(Mn)=0.25							dump png 92_Cu30_Fe20_Mn25_Zn25					92_Cu30_Fe20_Mn25_Zn25.TCM				m 92_Cu30_Fe20_Mn25_Zn25
	93	0.3	0.2	0.3	0.2		s-c t=750 n=1 p=1e5 x(Cu)=0.3 x(Fe)=0.2 x(Mn)=0.3							dump png 93_Cu30_Fe20_Mn30_Zn20					93_Cu30_Fe20_Mn30_Zn20.TCM				m 93_Cu30_Fe20_Mn30_Zn20
	94	0.3	0.2	0.35	0.15		s-c t=750 n=1 p=1e5 x(Cu)=0.3 x(Fe)=0.2 x(Mn)=0.35							dump png 94_Cu30_Fe20_Mn35_Zn15					94_Cu30_Fe20_Mn35_Zn15.TCM				m 94_Cu30_Fe20_Mn35_Zn15
	95	0.3	0.25	0.1	0.35		s-c t=750 n=1 p=1e5 x(Cu)=0.3 x(Fe)=0.25 x(Mn)=0.1							dump png 95_Cu30_Fe25_Mn10_Zn35					95_Cu30_Fe25_Mn10_Zn35.TCM				m 95_Cu30_Fe25_Mn10_Zn35
	96	0.3	0.25	0.15	0.3		s-c t=750 n=1 p=1e5 x(Cu)=0.3 x(Fe)=0.25 x(Mn)=0.15							dump png 96_Cu30_Fe25_Mn15_Zn30					96_Cu30_Fe25_Mn15_Zn30.TCM				m 96_Cu30_Fe25_Mn15_Zn30
	97	0.3	0.25	0.2	0.25		s-c t=750 n=1 p=1e5 x(Cu)=0.3 x(Fe)=0.25 x(Mn)=0.2							dump png 97_Cu30_Fe25_Mn20_Zn25					97_Cu30_Fe25_Mn20_Zn25.TCM				m 97_Cu30_Fe25_Mn20_Zn25
	98	0.3	0.25	0.25	0.2		s-c t=750 n=1 p=1e5 x(Cu)=0.3 x(Fe)=0.25 x(Mn)=0.25							dump png 98_Cu30_Fe25_Mn25_Zn20					98_Cu30_Fe25_Mn25_Zn20.TCM				m 98_Cu30_Fe25_Mn25_Zn20
	99	0.3	0.25	0.3	0.15		s-c t=750 n=1 p=1e5 x(Cu)=0.3 x(Fe)=0.25 x(Mn)=0.3							dump png 99_Cu30_Fe25_Mn30_Zn15					99_Cu30_Fe25_Mn30_Zn15.TCM				m 99_Cu30_Fe25_Mn30_Zn15
	100	0.3	0.25	0.35	0.1		s-c t=750 n=1 p=1e5 x(Cu)=0.3 x(Fe)=0.25 x(Mn)=0.35							dump png 100_Cu30_Fe25_Mn35_Zn10					100_Cu30_Fe25_Mn35_Zn10.TCM				m 100_Cu30_Fe25_Mn35_Zn10
	101	0.3	0.3	0.05	0.35		s-c t=750 n=1 p=1e5 x(Cu)=0.3 x(Fe)=0.3 x(Mn)=0.05							dump png 101_Cu30_Fe30_Mn5_Zn35					101_Cu30_Fe30_Mn5_Zn35.TCM				m 101_Cu30_Fe30_Mn5_Zn35
	102	0.3	0.3	0.1	0.3		s-c t=750 n=1 p=1e5 x(Cu)=0.3 x(Fe)=0.3 x(Mn)=0.1							dump png 102_Cu30_Fe30_Mn10_Zn30					102_Cu30_Fe30_Mn10_Zn30.TCM				m 102_Cu30_Fe30_Mn10_Zn30
	103	0.3	0.3	0.15	0.25		s-c t=750 n=1 p=1e5 x(Cu)=0.3 x(Fe)=0.3 x(Mn)=0.15							dump png 103_Cu30_Fe30_Mn15_Zn25					103_Cu30_Fe30_Mn15_Zn25.TCM				m 103_Cu30_Fe30_Mn15_Zn25
	104	0.3	0.3	0.2	0.2		s-c t=750 n=1 p=1e5 x(Cu)=0.3 x(Fe)=0.3 x(Mn)=0.2							dump png 104_Cu30_Fe30_Mn20_Zn20					104_Cu30_Fe30_Mn20_Zn20.TCM				m 104_Cu30_Fe30_Mn20_Zn20
	105	0.3	0.3	0.25	0.15		s-c t=750 n=1 p=1e5 x(Cu)=0.3 x(Fe)=0.3 x(Mn)=0.25							dump png 105_Cu30_Fe30_Mn25_Zn15					105_Cu30_Fe30_Mn25_Zn15.TCM				m 105_Cu30_Fe30_Mn25_Zn15
	106	0.3	0.3	0.3	0.1		s-c t=750 n=1 p=1e5 x(Cu)=0.3 x(Fe)=0.3 x(Mn)=0.3							dump png 106_Cu30_Fe30_Mn30_Zn10					106_Cu30_Fe30_Mn30_Zn10.TCM				m 106_Cu30_Fe30_Mn30_Zn10
	107	0.3	0.3	0.35	0.05		s-c t=750 n=1 p=1e5 x(Cu)=0.3 x(Fe)=0.3 x(Mn)=0.35							dump png 107_Cu30_Fe30_Mn35_Zn5					107_Cu30_Fe30_Mn35_Zn5.TCM				m 107_Cu30_Fe30_Mn35_Zn5
	108	0.3	0.35	0.05	0.3		s-c t=750 n=1 p=1e5 x(Cu)=0.3 x(Fe)=0.35 x(Mn)=0.05							dump png 108_Cu30_Fe35_Mn5_Zn30					108_Cu30_Fe35_Mn5_Zn30.TCM				m 108_Cu30_Fe35_Mn5_Zn30
	109	0.3	0.35	0.1	0.25		s-c t=750 n=1 p=1e5 x(Cu)=0.3 x(Fe)=0.35 x(Mn)=0.1							dump png 109_Cu30_Fe35_Mn10_Zn25					109_Cu30_Fe35_Mn10_Zn25.TCM				m 109_Cu30_Fe35_Mn10_Zn25
	110	0.3	0.35	0.15	0.2		s-c t=750 n=1 p=1e5 x(Cu)=0.3 x(Fe)=0.35 x(Mn)=0.15							dump png 110_Cu30_Fe35_Mn15_Zn20					110_Cu30_Fe35_Mn15_Zn20.TCM				m 110_Cu30_Fe35_Mn15_Zn20
	111	0.3	0.35	0.2	0.15		s-c t=750 n=1 p=1e5 x(Cu)=0.3 x(Fe)=0.35 x(Mn)=0.2							dump png 111_Cu30_Fe35_Mn20_Zn15					111_Cu30_Fe35_Mn20_Zn15.TCM				m 111_Cu30_Fe35_Mn20_Zn15
	112	0.3	0.35	0.25	0.1		s-c t=750 n=1 p=1e5 x(Cu)=0.3 x(Fe)=0.35 x(Mn)=0.25							dump png 112_Cu30_Fe35_Mn25_Zn10					112_Cu30_Fe35_Mn25_Zn10.TCM				m 112_Cu30_Fe35_Mn25_Zn10
	113	0.3	0.35	0.3	0.05		s-c t=750 n=1 p=1e5 x(Cu)=0.3 x(Fe)=0.35 x(Mn)=0.3							dump png 113_Cu30_Fe35_Mn30_Zn5					113_Cu30_Fe35_Mn30_Zn5.TCM				m 113_Cu30_Fe35_Mn30_Zn5
	114	0.35	0.05	0.25	0.35		s-c t=750 n=1 p=1e5 x(Cu)=0.35 x(Fe)=0.05 x(Mn)=0.25							dump png 114_Cu35_Fe5_Mn25_Zn35					114_Cu35_Fe5_Mn25_Zn35.TCM				m 114_Cu35_Fe5_Mn25_Zn35
	115	0.35	0.05	0.3	0.3		s-c t=750 n=1 p=1e5 x(Cu)=0.35 x(Fe)=0.05 x(Mn)=0.3							dump png 115_Cu35_Fe5_Mn30_Zn30					115_Cu35_Fe5_Mn30_Zn30.TCM				m 115_Cu35_Fe5_Mn30_Zn30
	116	0.35	0.05	0.35	0.25		s-c t=750 n=1 p=1e5 x(Cu)=0.35 x(Fe)=0.05 x(Mn)=0.35							dump png 116_Cu35_Fe5_Mn35_Zn25					116_Cu35_Fe5_Mn35_Zn25.TCM				m 116_Cu35_Fe5_Mn35_Zn25
	117	0.35	0.1	0.2	0.35		s-c t=750 n=1 p=1e5 x(Cu)=0.35 x(Fe)=0.1 x(Mn)=0.2							dump png 117_Cu35_Fe10_Mn20_Zn35					117_Cu35_Fe10_Mn20_Zn35.TCM				m 117_Cu35_Fe10_Mn20_Zn35
	118	0.35	0.1	0.25	0.3		s-c t=750 n=1 p=1e5 x(Cu)=0.35 x(Fe)=0.1 x(Mn)=0.25							dump png 118_Cu35_Fe10_Mn25_Zn30					118_Cu35_Fe10_Mn25_Zn30.TCM				m 118_Cu35_Fe10_Mn25_Zn30
	119	0.35	0.1	0.3	0.25		s-c t=750 n=1 p=1e5 x(Cu)=0.35 x(Fe)=0.1 x(Mn)=0.3							dump png 119_Cu35_Fe10_Mn30_Zn25					119_Cu35_Fe10_Mn30_Zn25.TCM				m 119_Cu35_Fe10_Mn30_Zn25
	120	0.35	0.1	0.35	0.2		s-c t=750 n=1 p=1e5 x(Cu)=0.35 x(Fe)=0.1 x(Mn)=0.35							dump png 120_Cu35_Fe10_Mn35_Zn20					120_Cu35_Fe10_Mn35_Zn20.TCM				m 120_Cu35_Fe10_Mn35_Zn20
	121	0.35	0.15	0.15	0.35		s-c t=750 n=1 p=1e5 x(Cu)=0.35 x(Fe)=0.15 x(Mn)=0.15							dump png 121_Cu35_Fe15_Mn15_Zn35					121_Cu35_Fe15_Mn15_Zn35.TCM				m 121_Cu35_Fe15_Mn15_Zn35
	122	0.35	0.15	0.2	0.3		s-c t=750 n=1 p=1e5 x(Cu)=0.35 x(Fe)=0.15 x(Mn)=0.2							dump png 122_Cu35_Fe15_Mn20_Zn30					122_Cu35_Fe15_Mn20_Zn30.TCM				m 122_Cu35_Fe15_Mn20_Zn30
	123	0.35	0.15	0.25	0.25		s-c t=750 n=1 p=1e5 x(Cu)=0.35 x(Fe)=0.15 x(Mn)=0.25							dump png 123_Cu35_Fe15_Mn25_Zn25					123_Cu35_Fe15_Mn25_Zn25.TCM				m 123_Cu35_Fe15_Mn25_Zn25
	124	0.35	0.15	0.3	0.2		s-c t=750 n=1 p=1e5 x(Cu)=0.35 x(Fe)=0.15 x(Mn)=0.3							dump png 124_Cu35_Fe15_Mn30_Zn20					124_Cu35_Fe15_Mn30_Zn20.TCM				m 124_Cu35_Fe15_Mn30_Zn20
	125	0.35	0.15	0.35	0.15		s-c t=750 n=1 p=1e5 x(Cu)=0.35 x(Fe)=0.15 x(Mn)=0.35							dump png 125_Cu35_Fe15_Mn35_Zn15					125_Cu35_Fe15_Mn35_Zn15.TCM				m 125_Cu35_Fe15_Mn35_Zn15
	126	0.35	0.2	0.1	0.35		s-c t=750 n=1 p=1e5 x(Cu)=0.35 x(Fe)=0.2 x(Mn)=0.1							dump png 126_Cu35_Fe20_Mn10_Zn35					126_Cu35_Fe20_Mn10_Zn35.TCM				m 126_Cu35_Fe20_Mn10_Zn35
	127	0.35	0.2	0.15	0.3		s-c t=750 n=1 p=1e5 x(Cu)=0.35 x(Fe)=0.2 x(Mn)=0.15							dump png 127_Cu35_Fe20_Mn15_Zn30					127_Cu35_Fe20_Mn15_Zn30.TCM				m 127_Cu35_Fe20_Mn15_Zn30
	128	0.35	0.2	0.2	0.25		s-c t=750 n=1 p=1e5 x(Cu)=0.35 x(Fe)=0.2 x(Mn)=0.2							dump png 128_Cu35_Fe20_Mn20_Zn25					128_Cu35_Fe20_Mn20_Zn25.TCM				m 128_Cu35_Fe20_Mn20_Zn25
	129	0.35	0.2	0.25	0.2		s-c t=750 n=1 p=1e5 x(Cu)=0.35 x(Fe)=0.2 x(Mn)=0.25							dump png 129_Cu35_Fe20_Mn25_Zn20					129_Cu35_Fe20_Mn25_Zn20.TCM				m 129_Cu35_Fe20_Mn25_Zn20
	130	0.35	0.2	0.3	0.15		s-c t=750 n=1 p=1e5 x(Cu)=0.35 x(Fe)=0.2 x(Mn)=0.3							dump png 130_Cu35_Fe20_Mn30_Zn15					130_Cu35_Fe20_Mn30_Zn15.TCM				m 130_Cu35_Fe20_Mn30_Zn15
	131	0.35	0.2	0.35	0.1		s-c t=750 n=1 p=1e5 x(Cu)=0.35 x(Fe)=0.2 x(Mn)=0.35							dump png 131_Cu35_Fe20_Mn35_Zn10					131_Cu35_Fe20_Mn35_Zn10.TCM				m 131_Cu35_Fe20_Mn35_Zn10
	132	0.35	0.25	0.05	0.35		s-c t=750 n=1 p=1e5 x(Cu)=0.35 x(Fe)=0.25 x(Mn)=0.05							dump png 132_Cu35_Fe25_Mn5_Zn35					132_Cu35_Fe25_Mn5_Zn35.TCM				m 132_Cu35_Fe25_Mn5_Zn35
	133	0.35	0.25	0.1	0.3		s-c t=750 n=1 p=1e5 x(Cu)=0.35 x(Fe)=0.25 x(Mn)=0.1							dump png 133_Cu35_Fe25_Mn10_Zn30					133_Cu35_Fe25_Mn10_Zn30.TCM				m 133_Cu35_Fe25_Mn10_Zn30
	134	0.35	0.25	0.15	0.25		s-c t=750 n=1 p=1e5 x(Cu)=0.35 x(Fe)=0.25 x(Mn)=0.15							dump png 134_Cu35_Fe25_Mn15_Zn25					134_Cu35_Fe25_Mn15_Zn25.TCM				m 134_Cu35_Fe25_Mn15_Zn25
	135	0.35	0.25	0.2	0.2		s-c t=750 n=1 p=1e5 x(Cu)=0.35 x(Fe)=0.25 x(Mn)=0.2							dump png 135_Cu35_Fe25_Mn20_Zn20					135_Cu35_Fe25_Mn20_Zn20.TCM				m 135_Cu35_Fe25_Mn20_Zn20
	136	0.35	0.25	0.25	0.15		s-c t=750 n=1 p=1e5 x(Cu)=0.35 x(Fe)=0.25 x(Mn)=0.25							dump png 136_Cu35_Fe25_Mn25_Zn15					136_Cu35_Fe25_Mn25_Zn15.TCM				m 136_Cu35_Fe25_Mn25_Zn15
	137	0.35	0.25	0.3	0.1		s-c t=750 n=1 p=1e5 x(Cu)=0.35 x(Fe)=0.25 x(Mn)=0.3							dump png 137_Cu35_Fe25_Mn30_Zn10					137_Cu35_Fe25_Mn30_Zn10.TCM				m 137_Cu35_Fe25_Mn30_Zn10
	138	0.35	0.25	0.35	0.05		s-c t=750 n=1 p=1e5 x(Cu)=0.35 x(Fe)=0.25 x(Mn)=0.35							dump png 138_Cu35_Fe25_Mn35_Zn5					138_Cu35_Fe25_Mn35_Zn5.TCM				m 138_Cu35_Fe25_Mn35_Zn5
	139	0.35	0.3	0.05	0.3		s-c t=750 n=1 p=1e5 x(Cu)=0.35 x(Fe)=0.3 x(Mn)=0.05							dump png 139_Cu35_Fe30_Mn5_Zn30					139_Cu35_Fe30_Mn5_Zn30.TCM				m 139_Cu35_Fe30_Mn5_Zn30
	140	0.35	0.3	0.1	0.25		s-c t=750 n=1 p=1e5 x(Cu)=0.35 x(Fe)=0.3 x(Mn)=0.1							dump png 140_Cu35_Fe30_Mn10_Zn25					140_Cu35_Fe30_Mn10_Zn25.TCM				m 140_Cu35_Fe30_Mn10_Zn25
	141	0.35	0.3	0.15	0.2		s-c t=750 n=1 p=1e5 x(Cu)=0.35 x(Fe)=0.3 x(Mn)=0.15							dump png 141_Cu35_Fe30_Mn15_Zn20					141_Cu35_Fe30_Mn15_Zn20.TCM				m 141_Cu35_Fe30_Mn15_Zn20
	142	0.35	0.3	0.2	0.15		s-c t=750 n=1 p=1e5 x(Cu)=0.35 x(Fe)=0.3 x(Mn)=0.2							dump png 142_Cu35_Fe30_Mn20_Zn15					142_Cu35_Fe30_Mn20_Zn15.TCM				m 142_Cu35_Fe30_Mn20_Zn15
	143	0.35	0.3	0.25	0.1		s-c t=750 n=1 p=1e5 x(Cu)=0.35 x(Fe)=0.3 x(Mn)=0.25							dump png 143_Cu35_Fe30_Mn25_Zn10					143_Cu35_Fe30_Mn25_Zn10.TCM				m 143_Cu35_Fe30_Mn25_Zn10
	144	0.35	0.3	0.3	0.05		s-c t=750 n=1 p=1e5 x(Cu)=0.35 x(Fe)=0.3 x(Mn)=0.3							dump png 144_Cu35_Fe30_Mn30_Zn5					144_Cu35_Fe30_Mn30_Zn5.TCM				m 144_Cu35_Fe30_Mn30_Zn5
	145	0.35	0.35	0.05	0.25		s-c t=750 n=1 p=1e5 x(Cu)=0.35 x(Fe)=0.35 x(Mn)=0.05							dump png 145_Cu35_Fe35_Mn5_Zn25					145_Cu35_Fe35_Mn5_Zn25.TCM				m 145_Cu35_Fe35_Mn5_Zn25
	146	0.35	0.35	0.1	0.2		s-c t=750 n=1 p=1e5 x(Cu)=0.35 x(Fe)=0.35 x(Mn)=0.1							dump png 146_Cu35_Fe35_Mn10_Zn20					146_Cu35_Fe35_Mn10_Zn20.TCM				m 146_Cu35_Fe35_Mn10_Zn20
	147	0.35	0.35	0.15	0.15		s-c t=750 n=1 p=1e5 x(Cu)=0.35 x(Fe)=0.35 x(Mn)=0.15							dump png 147_Cu35_Fe35_Mn15_Zn15					147_Cu35_Fe35_Mn15_Zn15.TCM				m 147_Cu35_Fe35_Mn15_Zn15
	148	0.35	0.35	0.2	0.1		s-c t=750 n=1 p=1e5 x(Cu)=0.35 x(Fe)=0.35 x(Mn)=0.2							dump png 148_Cu35_Fe35_Mn20_Zn10					148_Cu35_Fe35_Mn20_Zn10.TCM				m 148_Cu35_Fe35_Mn20_Zn10
	149	0.35	0.35	0.25	0.05		s-c t=750 n=1 p=1e5 x(Cu)=0.35 x(Fe)=0.35 x(Mn)=0.25							dump png 149_Cu35_Fe35_Mn25_Zn5					149_Cu35_Fe35_Mn25_Zn5.TCM				m 149_Cu35_Fe35_Mn25_Zn5

## Sheet: 5ELE_composition
		Element Set					δ	ΔHmix
	495	Al	Co	Fe	Mn	Mo	5.80828	-9.92
		Line 1
		Al Co Fe Mn Mo
	241	Possible compositions						Line 2								Line 3						Name File					MACRO
	1	0.05	0.05	0.2	0.35	0.35		s-c t=750 n=1 p=1e5 x(Al)=0.05 x(Co)=0.05 x(Fe)=0.2 x(Mn)=0.35								dump png 1_Al5_Co5_Fe20_Mn35_Mo35						1_Al5_Co5_Fe20_Mn35_Mo35.TCM					m 1_Al5_Co5_Fe20_Mn35_Mo35
	2	0.05	0.05	0.3	0.3	0.3		s-c t=750 n=1 p=1e5 x(Al)=0.05 x(Co)=0.05 x(Fe)=0.3 x(Mn)=0.3								dump png 2_Al5_Co5_Fe30_Mn30_Mo30						2_Al5_Co5_Fe30_Mn30_Mo30.TCM					m 2_Al5_Co5_Fe30_Mn30_Mo30
	3	0.05	0.05	0.35	0.2	0.35		s-c t=750 n=1 p=1e5 x(Al)=0.05 x(Co)=0.05 x(Fe)=0.35 x(Mn)=0.2								dump png 3_Al5_Co5_Fe35_Mn20_Mo35						3_Al5_Co5_Fe35_Mn20_Mo35.TCM					m 3_Al5_Co5_Fe35_Mn20_Mo35
	4	0.05	0.05	0.35	0.35	0.2		s-c t=750 n=1 p=1e5 x(Al)=0.05 x(Co)=0.05 x(Fe)=0.35 x(Mn)=0.35								dump png 4_Al5_Co5_Fe35_Mn35_Mo20						4_Al5_Co5_Fe35_Mn35_Mo20.TCM					m 4_Al5_Co5_Fe35_Mn35_Mo20
	5	0.05	0.1	0.2	0.3	0.35		s-c t=750 n=1 p=1e5 x(Al)=0.05 x(Co)=0.1 x(Fe)=0.2 x(Mn)=0.3								dump png 5_Al5_Co10_Fe20_Mn30_Mo35						5_Al5_Co10_Fe20_Mn30_Mo35.TCM					m 5_Al5_Co10_Fe20_Mn30_Mo35
	6	0.05	0.1	0.2	0.35	0.3		s-c t=750 n=1 p=1e5 x(Al)=0.05 x(Co)=0.1 x(Fe)=0.2 x(Mn)=0.35								dump png 6_Al5_Co10_Fe20_Mn35_Mo30						6_Al5_Co10_Fe20_Mn35_Mo30.TCM					m 6_Al5_Co10_Fe20_Mn35_Mo30
	7	0.05	0.1	0.3	0.2	0.35		s-c t=750 n=1 p=1e5 x(Al)=0.05 x(Co)=0.1 x(Fe)=0.3 x(Mn)=0.2								dump png 7_Al5_Co10_Fe30_Mn20_Mo35						7_Al5_Co10_Fe30_Mn20_Mo35.TCM					m 7_Al5_Co10_Fe30_Mn20_Mo35
	8	0.05	0.1	0.3	0.35	0.2		s-c t=750 n=1 p=1e5 x(Al)=0.05 x(Co)=0.1 x(Fe)=0.3 x(Mn)=0.35								dump png 8_Al5_Co10_Fe30_Mn35_Mo20						8_Al5_Co10_Fe30_Mn35_Mo20.TCM					m 8_Al5_Co10_Fe30_Mn35_Mo20
	9	0.05	0.1	0.35	0.2	0.3		s-c t=750 n=1 p=1e5 x(Al)=0.05 x(Co)=0.1 x(Fe)=0.35 x(Mn)=0.2								dump png 9_Al5_Co10_Fe35_Mn20_Mo30						9_Al5_Co10_Fe35_Mn20_Mo30.TCM					m 9_Al5_Co10_Fe35_Mn20_Mo30
	10	0.05	0.1	0.35	0.3	0.2		s-c t=750 n=1 p=1e5 x(Al)=0.05 x(Co)=0.1 x(Fe)=0.35 x(Mn)=0.3								dump png 10_Al5_Co10_Fe35_Mn30_Mo20						10_Al5_Co10_Fe35_Mn30_Mo20.TCM					m 10_Al5_Co10_Fe35_Mn30_Mo20
	11	0.05	0.2	0.05	0.35	0.35		s-c t=750 n=1 p=1e5 x(Al)=0.05 x(Co)=0.2 x(Fe)=0.05 x(Mn)=0.35								dump png 11_Al5_Co20_Fe5_Mn35_Mo35						11_Al5_Co20_Fe5_Mn35_Mo35.TCM					m 11_Al5_Co20_Fe5_Mn35_Mo35
	12	0.05	0.2	0.1	0.3	0.35		s-c t=750 n=1 p=1e5 x(Al)=0.05 x(Co)=0.2 x(Fe)=0.1 x(Mn)=0.3								dump png 12_Al5_Co20_Fe10_Mn30_Mo35						12_Al5_Co20_Fe10_Mn30_Mo35.TCM					m 12_Al5_Co20_Fe10_Mn30_Mo35
	13	0.05	0.2	0.1	0.35	0.3		s-c t=750 n=1 p=1e5 x(Al)=0.05 x(Co)=0.2 x(Fe)=0.1 x(Mn)=0.35								dump png 13_Al5_Co20_Fe10_Mn35_Mo30						13_Al5_Co20_Fe10_Mn35_Mo30.TCM					m 13_Al5_Co20_Fe10_Mn35_Mo30
	14	0.05	0.2	0.2	0.2	0.35		s-c t=750 n=1 p=1e5 x(Al)=0.05 x(Co)=0.2 x(Fe)=0.2 x(Mn)=0.2								dump png 14_Al5_Co20_Fe20_Mn20_Mo35						14_Al5_Co20_Fe20_Mn20_Mo35.TCM					m 14_Al5_Co20_Fe20_Mn20_Mo35
	15	0.05	0.2	0.2	0.35	0.2		s-c t=750 n=1 p=1e5 x(Al)=0.05 x(Co)=0.2 x(Fe)=0.2 x(Mn)=0.35								dump png 15_Al5_Co20_Fe20_Mn35_Mo20						15_Al5_Co20_Fe20_Mn35_Mo20.TCM					m 15_Al5_Co20_Fe20_Mn35_Mo20
	16	0.05	0.2	0.3	0.1	0.35		s-c t=750 n=1 p=1e5 x(Al)=0.05 x(Co)=0.2 x(Fe)=0.3 x(Mn)=0.1								dump png 16_Al5_Co20_Fe30_Mn10_Mo35						16_Al5_Co20_Fe30_Mn10_Mo35.TCM					m 16_Al5_Co20_Fe30_Mn10_Mo35
	17	0.05	0.2	0.3	0.35	0.1		s-c t=750 n=1 p=1e5 x(Al)=0.05 x(Co)=0.2 x(Fe)=0.3 x(Mn)=0.35								dump png 17_Al5_Co20_Fe30_Mn35_Mo10						17_Al5_Co20_Fe30_Mn35_Mo10.TCM					m 17_Al5_Co20_Fe30_Mn35_Mo10
	18	0.05	0.2	0.35	0.05	0.35		s-c t=750 n=1 p=1e5 x(Al)=0.05 x(Co)=0.2 x(Fe)=0.35 x(Mn)=0.05								dump png 18_Al5_Co20_Fe35_Mn5_Mo35						18_Al5_Co20_Fe35_Mn5_Mo35.TCM					m 18_Al5_Co20_Fe35_Mn5_Mo35
	19	0.05	0.2	0.35	0.1	0.3		s-c t=750 n=1 p=1e5 x(Al)=0.05 x(Co)=0.2 x(Fe)=0.35 x(Mn)=0.1								dump png 19_Al5_Co20_Fe35_Mn10_Mo30						19_Al5_Co20_Fe35_Mn10_Mo30.TCM					m 19_Al5_Co20_Fe35_Mn10_Mo30
	20	0.05	0.2	0.35	0.2	0.2		s-c t=750 n=1 p=1e5 x(Al)=0.05 x(Co)=0.2 x(Fe)=0.35 x(Mn)=0.2								dump png 20_Al5_Co20_Fe35_Mn20_Mo20						20_Al5_Co20_Fe35_Mn20_Mo20.TCM					m 20_Al5_Co20_Fe35_Mn20_Mo20
	21	0.05	0.2	0.35	0.3	0.1		s-c t=750 n=1 p=1e5 x(Al)=0.05 x(Co)=0.2 x(Fe)=0.35 x(Mn)=0.3								dump png 21_Al5_Co20_Fe35_Mn30_Mo10						21_Al5_Co20_Fe35_Mn30_Mo10.TCM					m 21_Al5_Co20_Fe35_Mn30_Mo10
	22	0.05	0.2	0.35	0.35	0.05		s-c t=750 n=1 p=1e5 x(Al)=0.05 x(Co)=0.2 x(Fe)=0.35 x(Mn)=0.35								dump png 22_Al5_Co20_Fe35_Mn35_Mo5						22_Al5_Co20_Fe35_Mn35_Mo5.TCM					m 22_Al5_Co20_Fe35_Mn35_Mo5
	23	0.05	0.3	0.05	0.3	0.3		s-c t=750 n=1 p=1e5 x(Al)=0.05 x(Co)=0.3 x(Fe)=0.05 x(Mn)=0.3								dump png 23_Al5_Co30_Fe5_Mn30_Mo30						23_Al5_Co30_Fe5_Mn30_Mo30.TCM					m 23_Al5_Co30_Fe5_Mn30_Mo30
	24	0.05	0.3	0.1	0.2	0.35		s-c t=750 n=1 p=1e5 x(Al)=0.05 x(Co)=0.3 x(Fe)=0.1 x(Mn)=0.2								dump png 24_Al5_Co30_Fe10_Mn20_Mo35						24_Al5_Co30_Fe10_Mn20_Mo35.TCM					m 24_Al5_Co30_Fe10_Mn20_Mo35
	25	0.05	0.3	0.1	0.35	0.2		s-c t=750 n=1 p=1e5 x(Al)=0.05 x(Co)=0.3 x(Fe)=0.1 x(Mn)=0.35								dump png 25_Al5_Co30_Fe10_Mn35_Mo20						25_Al5_Co30_Fe10_Mn35_Mo20.TCM					m 25_Al5_Co30_Fe10_Mn35_Mo20
	26	0.05	0.3	0.2	0.1	0.35		s-c t=750 n=1 p=1e5 x(Al)=0.05 x(Co)=0.3 x(Fe)=0.2 x(Mn)=0.1								dump png 26_Al5_Co30_Fe20_Mn10_Mo35						26_Al5_Co30_Fe20_Mn10_Mo35.TCM					m 26_Al5_Co30_Fe20_Mn10_Mo35
	27	0.05	0.3	0.2	0.35	0.1		s-c t=750 n=1 p=1e5 x(Al)=0.05 x(Co)=0.3 x(Fe)=0.2 x(Mn)=0.35								dump png 27_Al5_Co30_Fe20_Mn35_Mo10						27_Al5_Co30_Fe20_Mn35_Mo10.TCM					m 27_Al5_Co30_Fe20_Mn35_Mo10
	28	0.05	0.3	0.3	0.05	0.3		s-c t=750 n=1 p=1e5 x(Al)=0.05 x(Co)=0.3 x(Fe)=0.3 x(Mn)=0.05								dump png 28_Al5_Co30_Fe30_Mn5_Mo30						28_Al5_Co30_Fe30_Mn5_Mo30.TCM					m 28_Al5_Co30_Fe30_Mn5_Mo30
	29	0.05	0.3	0.3	0.3	0.05		s-c t=750 n=1 p=1e5 x(Al)=0.05 x(Co)=0.3 x(Fe)=0.3 x(Mn)=0.3								dump png 29_Al5_Co30_Fe30_Mn30_Mo5						29_Al5_Co30_Fe30_Mn30_Mo5.TCM					m 29_Al5_Co30_Fe30_Mn30_Mo5
	30	0.05	0.3	0.35	0.1	0.2		s-c t=750 n=1 p=1e5 x(Al)=0.05 x(Co)=0.3 x(Fe)=0.35 x(Mn)=0.1								dump png 30_Al5_Co30_Fe35_Mn10_Mo20						30_Al5_Co30_Fe35_Mn10_Mo20.TCM					m 30_Al5_Co30_Fe35_Mn10_Mo20
	31	0.05	0.3	0.35	0.2	0.1		s-c t=750 n=1 p=1e5 x(Al)=0.05 x(Co)=0.3 x(Fe)=0.35 x(Mn)=0.2								dump png 31_Al5_Co30_Fe35_Mn20_Mo10						31_Al5_Co30_Fe35_Mn20_Mo10.TCM					m 31_Al5_Co30_Fe35_Mn20_Mo10
	32	0.05	0.35	0.05	0.2	0.35		s-c t=750 n=1 p=1e5 x(Al)=0.05 x(Co)=0.35 x(Fe)=0.05 x(Mn)=0.2								dump png 32_Al5_Co35_Fe5_Mn20_Mo35						32_Al5_Co35_Fe5_Mn20_Mo35.TCM					m 32_Al5_Co35_Fe5_Mn20_Mo35
	33	0.05	0.35	0.05	0.35	0.2		s-c t=750 n=1 p=1e5 x(Al)=0.05 x(Co)=0.35 x(Fe)=0.05 x(Mn)=0.35								dump png 33_Al5_Co35_Fe5_Mn35_Mo20						33_Al5_Co35_Fe5_Mn35_Mo20.TCM					m 33_Al5_Co35_Fe5_Mn35_Mo20
	34	0.05	0.35	0.1	0.2	0.3		s-c t=750 n=1 p=1e5 x(Al)=0.05 x(Co)=0.35 x(Fe)=0.1 x(Mn)=0.2								dump png 34_Al5_Co35_Fe10_Mn20_Mo30						34_Al5_Co35_Fe10_Mn20_Mo30.TCM					m 34_Al5_Co35_Fe10_Mn20_Mo30
	35	0.05	0.35	0.1	0.3	0.2		s-c t=750 n=1 p=1e5 x(Al)=0.05 x(Co)=0.35 x(Fe)=0.1 x(Mn)=0.3								dump png 35_Al5_Co35_Fe10_Mn30_Mo20						35_Al5_Co35_Fe10_Mn30_Mo20.TCM					m 35_Al5_Co35_Fe10_Mn30_Mo20
	36	0.05	0.35	0.2	0.05	0.35		s-c t=750 n=1 p=1e5 x(Al)=0.05 x(Co)=0.35 x(Fe)=0.2 x(Mn)=0.05								dump png 36_Al5_Co35_Fe20_Mn5_Mo35						36_Al5_Co35_Fe20_Mn5_Mo35.TCM					m 36_Al5_Co35_Fe20_Mn5_Mo35
	37	0.05	0.35	0.2	0.1	0.3		s-c t=750 n=1 p=1e5 x(Al)=0.05 x(Co)=0.35 x(Fe)=0.2 x(Mn)=0.1								dump png 37_Al5_Co35_Fe20_Mn10_Mo30						37_Al5_Co35_Fe20_Mn10_Mo30.TCM					m 37_Al5_Co35_Fe20_Mn10_Mo30
	38	0.05	0.35	0.2	0.2	0.2		s-c t=750 n=1 p=1e5 x(Al)=0.05 x(Co)=0.35 x(Fe)=0.2 x(Mn)=0.2								dump png 38_Al5_Co35_Fe20_Mn20_Mo20						38_Al5_Co35_Fe20_Mn20_Mo20.TCM					m 38_Al5_Co35_Fe20_Mn20_Mo20
	39	0.05	0.35	0.2	0.3	0.1		s-c t=750 n=1 p=1e5 x(Al)=0.05 x(Co)=0.35 x(Fe)=0.2 x(Mn)=0.3								dump png 39_Al5_Co35_Fe20_Mn30_Mo10						39_Al5_Co35_Fe20_Mn30_Mo10.TCM					m 39_Al5_Co35_Fe20_Mn30_Mo10
	40	0.05	0.35	0.2	0.35	0.05		s-c t=750 n=1 p=1e5 x(Al)=0.05 x(Co)=0.35 x(Fe)=0.2 x(Mn)=0.35								dump png 40_Al5_Co35_Fe20_Mn35_Mo5						40_Al5_Co35_Fe20_Mn35_Mo5.TCM					m 40_Al5_Co35_Fe20_Mn35_Mo5
	41	0.05	0.35	0.3	0.1	0.2		s-c t=750 n=1 p=1e5 x(Al)=0.05 x(Co)=0.35 x(Fe)=0.3 x(Mn)=0.1								dump png 41_Al5_Co35_Fe30_Mn10_Mo20						41_Al5_Co35_Fe30_Mn10_Mo20.TCM					m 41_Al5_Co35_Fe30_Mn10_Mo20
	42	0.05	0.35	0.3	0.2	0.1		s-c t=750 n=1 p=1e5 x(Al)=0.05 x(Co)=0.35 x(Fe)=0.3 x(Mn)=0.2								dump png 42_Al5_Co35_Fe30_Mn20_Mo10						42_Al5_Co35_Fe30_Mn20_Mo10.TCM					m 42_Al5_Co35_Fe30_Mn20_Mo10
	43	0.05	0.35	0.35	0.05	0.2		s-c t=750 n=1 p=1e5 x(Al)=0.05 x(Co)=0.35 x(Fe)=0.35 x(Mn)=0.05								dump png 43_Al5_Co35_Fe35_Mn5_Mo20						43_Al5_Co35_Fe35_Mn5_Mo20.TCM					m 43_Al5_Co35_Fe35_Mn5_Mo20
	44	0.05	0.35	0.35	0.2	0.05		s-c t=750 n=1 p=1e5 x(Al)=0.05 x(Co)=0.35 x(Fe)=0.35 x(Mn)=0.2								dump png 44_Al5_Co35_Fe35_Mn20_Mo5						44_Al5_Co35_Fe35_Mn20_Mo5.TCM					m 44_Al5_Co35_Fe35_Mn20_Mo5
	45	0.1	0.05	0.2	0.3	0.35		s-c t=750 n=1 p=1e5 x(Al)=0.1 x(Co)=0.05 x(Fe)=0.2 x(Mn)=0.3								dump png 45_Al10_Co5_Fe20_Mn30_Mo35						45_Al10_Co5_Fe20_Mn30_Mo35.TCM					m 45_Al10_Co5_Fe20_Mn30_Mo35
	46	0.1	0.05	0.2	0.35	0.3		s-c t=750 n=1 p=1e5 x(Al)=0.1 x(Co)=0.05 x(Fe)=0.2 x(Mn)=0.35								dump png 46_Al10_Co5_Fe20_Mn35_Mo30						46_Al10_Co5_Fe20_Mn35_Mo30.TCM					m 46_Al10_Co5_Fe20_Mn35_Mo30
	47	0.1	0.05	0.3	0.2	0.35		s-c t=750 n=1 p=1e5 x(Al)=0.1 x(Co)=0.05 x(Fe)=0.3 x(Mn)=0.2								dump png 47_Al10_Co5_Fe30_Mn20_Mo35						47_Al10_Co5_Fe30_Mn20_Mo35.TCM					m 47_Al10_Co5_Fe30_Mn20_Mo35
	48	0.1	0.05	0.3	0.35	0.2		s-c t=750 n=1 p=1e5 x(Al)=0.1 x(Co)=0.05 x(Fe)=0.3 x(Mn)=0.35								dump png 48_Al10_Co5_Fe30_Mn35_Mo20						48_Al10_Co5_Fe30_Mn35_Mo20.TCM					m 48_Al10_Co5_Fe30_Mn35_Mo20
	49	0.1	0.05	0.35	0.2	0.3		s-c t=750 n=1 p=1e5 x(Al)=0.1 x(Co)=0.05 x(Fe)=0.35 x(Mn)=0.2								dump png 49_Al10_Co5_Fe35_Mn20_Mo30						49_Al10_Co5_Fe35_Mn20_Mo30.TCM					m 49_Al10_Co5_Fe35_Mn20_Mo30
	50	0.1	0.05	0.35	0.3	0.2		s-c t=750 n=1 p=1e5 x(Al)=0.1 x(Co)=0.05 x(Fe)=0.35 x(Mn)=0.3								dump png 50_Al10_Co5_Fe35_Mn30_Mo20						50_Al10_Co5_Fe35_Mn30_Mo20.TCM					m 50_Al10_Co5_Fe35_Mn30_Mo20
	51	0.1	0.1	0.1	0.35	0.35		s-c t=750 n=1 p=1e5 x(Al)=0.1 x(Co)=0.1 x(Fe)=0.1 x(Mn)=0.35								dump png 51_Al10_Co10_Fe10_Mn35_Mo35						51_Al10_Co10_Fe10_Mn35_Mo35.TCM					m 51_Al10_Co10_Fe10_Mn35_Mo35
	52	0.1	0.1	0.2	0.3	0.3		s-c t=750 n=1 p=1e5 x(Al)=0.1 x(Co)=0.1 x(Fe)=0.2 x(Mn)=0.3								dump png 52_Al10_Co10_Fe20_Mn30_Mo30						52_Al10_Co10_Fe20_Mn30_Mo30.TCM					m 52_Al10_Co10_Fe20_Mn30_Mo30
	53	0.1	0.1	0.3	0.2	0.3		s-c t=750 n=1 p=1e5 x(Al)=0.1 x(Co)=0.1 x(Fe)=0.3 x(Mn)=0.2								dump png 53_Al10_Co10_Fe30_Mn20_Mo30						53_Al10_Co10_Fe30_Mn20_Mo30.TCM					m 53_Al10_Co10_Fe30_Mn20_Mo30
	54	0.1	0.1	0.3	0.3	0.2		s-c t=750 n=1 p=1e5 x(Al)=0.1 x(Co)=0.1 x(Fe)=0.3 x(Mn)=0.3								dump png 54_Al10_Co10_Fe30_Mn30_Mo20						54_Al10_Co10_Fe30_Mn30_Mo20.TCM					m 54_Al10_Co10_Fe30_Mn30_Mo20
	55	0.1	0.1	0.35	0.1	0.35		s-c t=750 n=1 p=1e5 x(Al)=0.1 x(Co)=0.1 x(Fe)=0.35 x(Mn)=0.1								dump png 55_Al10_Co10_Fe35_Mn10_Mo35						55_Al10_Co10_Fe35_Mn10_Mo35.TCM					m 55_Al10_Co10_Fe35_Mn10_Mo35
	56	0.1	0.1	0.35	0.35	0.1		s-c t=750 n=1 p=1e5 x(Al)=0.1 x(Co)=0.1 x(Fe)=0.35 x(Mn)=0.35								dump png 56_Al10_Co10_Fe35_Mn35_Mo10						56_Al10_Co10_Fe35_Mn35_Mo10.TCM					m 56_Al10_Co10_Fe35_Mn35_Mo10
	57	0.1	0.2	0.05	0.3	0.35		s-c t=750 n=1 p=1e5 x(Al)=0.1 x(Co)=0.2 x(Fe)=0.05 x(Mn)=0.3								dump png 57_Al10_Co20_Fe5_Mn30_Mo35						57_Al10_Co20_Fe5_Mn30_Mo35.TCM					m 57_Al10_Co20_Fe5_Mn30_Mo35
	58	0.1	0.2	0.05	0.35	0.3		s-c t=750 n=1 p=1e5 x(Al)=0.1 x(Co)=0.2 x(Fe)=0.05 x(Mn)=0.35								dump png 58_Al10_Co20_Fe5_Mn35_Mo30						58_Al10_Co20_Fe5_Mn35_Mo30.TCM					m 58_Al10_Co20_Fe5_Mn35_Mo30
	59	0.1	0.2	0.1	0.3	0.3		s-c t=750 n=1 p=1e5 x(Al)=0.1 x(Co)=0.2 x(Fe)=0.1 x(Mn)=0.3								dump png 59_Al10_Co20_Fe10_Mn30_Mo30						59_Al10_Co20_Fe10_Mn30_Mo30.TCM					m 59_Al10_Co20_Fe10_Mn30_Mo30
	60	0.1	0.2	0.2	0.2	0.3		s-c t=750 n=1 p=1e5 x(Al)=0.1 x(Co)=0.2 x(Fe)=0.2 x(Mn)=0.2								dump png 60_Al10_Co20_Fe20_Mn20_Mo30						60_Al10_Co20_Fe20_Mn20_Mo30.TCM					m 60_Al10_Co20_Fe20_Mn20_Mo30
	61	0.1	0.2	0.2	0.3	0.2		s-c t=750 n=1 p=1e5 x(Al)=0.1 x(Co)=0.2 x(Fe)=0.2 x(Mn)=0.3								dump png 61_Al10_Co20_Fe20_Mn30_Mo20						61_Al10_Co20_Fe20_Mn30_Mo20.TCM					m 61_Al10_Co20_Fe20_Mn30_Mo20
	62	0.1	0.2	0.3	0.05	0.35		s-c t=750 n=1 p=1e5 x(Al)=0.1 x(Co)=0.2 x(Fe)=0.3 x(Mn)=0.05								dump png 62_Al10_Co20_Fe30_Mn5_Mo35						62_Al10_Co20_Fe30_Mn5_Mo35.TCM					m 62_Al10_Co20_Fe30_Mn5_Mo35
	63	0.1	0.2	0.3	0.1	0.3		s-c t=750 n=1 p=1e5 x(Al)=0.1 x(Co)=0.2 x(Fe)=0.3 x(Mn)=0.1								dump png 63_Al10_Co20_Fe30_Mn10_Mo30						63_Al10_Co20_Fe30_Mn10_Mo30.TCM					m 63_Al10_Co20_Fe30_Mn10_Mo30
	64	0.1	0.2	0.3	0.2	0.2		s-c t=750 n=1 p=1e5 x(Al)=0.1 x(Co)=0.2 x(Fe)=0.3 x(Mn)=0.2								dump png 64_Al10_Co20_Fe30_Mn20_Mo20						64_Al10_Co20_Fe30_Mn20_Mo20.TCM					m 64_Al10_Co20_Fe30_Mn20_Mo20
	65	0.1	0.2	0.3	0.3	0.1		s-c t=750 n=1 p=1e5 x(Al)=0.1 x(Co)=0.2 x(Fe)=0.3 x(Mn)=0.3								dump png 65_Al10_Co20_Fe30_Mn30_Mo10						65_Al10_Co20_Fe30_Mn30_Mo10.TCM					m 65_Al10_Co20_Fe30_Mn30_Mo10
	66	0.1	0.2	0.3	0.35	0.05		s-c t=750 n=1 p=1e5 x(Al)=0.1 x(Co)=0.2 x(Fe)=0.3 x(Mn)=0.35								dump png 66_Al10_Co20_Fe30_Mn35_Mo5						66_Al10_Co20_Fe30_Mn35_Mo5.TCM					m 66_Al10_Co20_Fe30_Mn35_Mo5
	67	0.1	0.2	0.35	0.05	0.3		s-c t=750 n=1 p=1e5 x(Al)=0.1 x(Co)=0.2 x(Fe)=0.35 x(Mn)=0.05								dump png 67_Al10_Co20_Fe35_Mn5_Mo30						67_Al10_Co20_Fe35_Mn5_Mo30.TCM					m 67_Al10_Co20_Fe35_Mn5_Mo30
	68	0.1	0.2	0.35	0.3	0.05		s-c t=750 n=1 p=1e5 x(Al)=0.1 x(Co)=0.2 x(Fe)=0.35 x(Mn)=0.3								dump png 68_Al10_Co20_Fe35_Mn30_Mo5						68_Al10_Co20_Fe35_Mn30_Mo5.TCM					m 68_Al10_Co20_Fe35_Mn30_Mo5
	69	0.1	0.3	0.05	0.2	0.35		s-c t=750 n=1 p=1e5 x(Al)=0.1 x(Co)=0.3 x(Fe)=0.05 x(Mn)=0.2								dump png 69_Al10_Co30_Fe5_Mn20_Mo35						69_Al10_Co30_Fe5_Mn20_Mo35.TCM					m 69_Al10_Co30_Fe5_Mn20_Mo35
	70	0.1	0.3	0.05	0.35	0.2		s-c t=750 n=1 p=1e5 x(Al)=0.1 x(Co)=0.3 x(Fe)=0.05 x(Mn)=0.35								dump png 70_Al10_Co30_Fe5_Mn35_Mo20						70_Al10_Co30_Fe5_Mn35_Mo20.TCM					m 70_Al10_Co30_Fe5_Mn35_Mo20
	71	0.1	0.3	0.1	0.2	0.3		s-c t=750 n=1 p=1e5 x(Al)=0.1 x(Co)=0.3 x(Fe)=0.1 x(Mn)=0.2								dump png 71_Al10_Co30_Fe10_Mn20_Mo30						71_Al10_Co30_Fe10_Mn20_Mo30.TCM					m 71_Al10_Co30_Fe10_Mn20_Mo30
	72	0.1	0.3	0.1	0.3	0.2		s-c t=750 n=1 p=1e5 x(Al)=0.1 x(Co)=0.3 x(Fe)=0.1 x(Mn)=0.3								dump png 72_Al10_Co30_Fe10_Mn30_Mo20						72_Al10_Co30_Fe10_Mn30_Mo20.TCM					m 72_Al10_Co30_Fe10_Mn30_Mo20
	73	0.1	0.3	0.2	0.05	0.35		s-c t=750 n=1 p=1e5 x(Al)=0.1 x(Co)=0.3 x(Fe)=0.2 x(Mn)=0.05								dump png 73_Al10_Co30_Fe20_Mn5_Mo35						73_Al10_Co30_Fe20_Mn5_Mo35.TCM					m 73_Al10_Co30_Fe20_Mn5_Mo35
	74	0.1	0.3	0.2	0.1	0.3		s-c t=750 n=1 p=1e5 x(Al)=0.1 x(Co)=0.3 x(Fe)=0.2 x(Mn)=0.1								dump png 74_Al10_Co30_Fe20_Mn10_Mo30						74_Al10_Co30_Fe20_Mn10_Mo30.TCM					m 74_Al10_Co30_Fe20_Mn10_Mo30
	75	0.1	0.3	0.2	0.2	0.2		s-c t=750 n=1 p=1e5 x(Al)=0.1 x(Co)=0.3 x(Fe)=0.2 x(Mn)=0.2								dump png 75_Al10_Co30_Fe20_Mn20_Mo20						75_Al10_Co30_Fe20_Mn20_Mo20.TCM					m 75_Al10_Co30_Fe20_Mn20_Mo20
	76	0.1	0.3	0.2	0.3	0.1		s-c t=750 n=1 p=1e5 x(Al)=0.1 x(Co)=0.3 x(Fe)=0.2 x(Mn)=0.3								dump png 76_Al10_Co30_Fe20_Mn30_Mo10						76_Al10_Co30_Fe20_Mn30_Mo10.TCM					m 76_Al10_Co30_Fe20_Mn30_Mo10
	77	0.1	0.3	0.2	0.35	0.05		s-c t=750 n=1 p=1e5 x(Al)=0.1 x(Co)=0.3 x(Fe)=0.2 x(Mn)=0.35								dump png 77_Al10_Co30_Fe20_Mn35_Mo5						77_Al10_Co30_Fe20_Mn35_Mo5.TCM					m 77_Al10_Co30_Fe20_Mn35_Mo5
	78	0.1	0.3	0.3	0.1	0.2		s-c t=750 n=1 p=1e5 x(Al)=0.1 x(Co)=0.3 x(Fe)=0.3 x(Mn)=0.1								dump png 78_Al10_Co30_Fe30_Mn10_Mo20						78_Al10_Co30_Fe30_Mn10_Mo20.TCM					m 78_Al10_Co30_Fe30_Mn10_Mo20
	79	0.1	0.3	0.3	0.2	0.1		s-c t=750 n=1 p=1e5 x(Al)=0.1 x(Co)=0.3 x(Fe)=0.3 x(Mn)=0.2								dump png 79_Al10_Co30_Fe30_Mn20_Mo10						79_Al10_Co30_Fe30_Mn20_Mo10.TCM					m 79_Al10_Co30_Fe30_Mn20_Mo10
	80	0.1	0.3	0.35	0.05	0.2		s-c t=750 n=1 p=1e5 x(Al)=0.1 x(Co)=0.3 x(Fe)=0.35 x(Mn)=0.05								dump png 80_Al10_Co30_Fe35_Mn5_Mo20						80_Al10_Co30_Fe35_Mn5_Mo20.TCM					m 80_Al10_Co30_Fe35_Mn5_Mo20
	81	0.1	0.3	0.35	0.2	0.05		s-c t=750 n=1 p=1e5 x(Al)=0.1 x(Co)=0.3 x(Fe)=0.35 x(Mn)=0.2								dump png 81_Al10_Co30_Fe35_Mn20_Mo5						81_Al10_Co30_Fe35_Mn20_Mo5.TCM					m 81_Al10_Co30_Fe35_Mn20_Mo5
	82	0.1	0.35	0.05	0.2	0.3		s-c t=750 n=1 p=1e5 x(Al)=0.1 x(Co)=0.35 x(Fe)=0.05 x(Mn)=0.2								dump png 82_Al10_Co35_Fe5_Mn20_Mo30						82_Al10_Co35_Fe5_Mn20_Mo30.TCM					m 82_Al10_Co35_Fe5_Mn20_Mo30
	83	0.1	0.35	0.05	0.3	0.2		s-c t=750 n=1 p=1e5 x(Al)=0.1 x(Co)=0.35 x(Fe)=0.05 x(Mn)=0.3								dump png 83_Al10_Co35_Fe5_Mn30_Mo20						83_Al10_Co35_Fe5_Mn30_Mo20.TCM					m 83_Al10_Co35_Fe5_Mn30_Mo20
	84	0.1	0.35	0.1	0.1	0.35		s-c t=750 n=1 p=1e5 x(Al)=0.1 x(Co)=0.35 x(Fe)=0.1 x(Mn)=0.1								dump png 84_Al10_Co35_Fe10_Mn10_Mo35						84_Al10_Co35_Fe10_Mn10_Mo35.TCM					m 84_Al10_Co35_Fe10_Mn10_Mo35
	85	0.1	0.35	0.1	0.35	0.1		s-c t=750 n=1 p=1e5 x(Al)=0.1 x(Co)=0.35 x(Fe)=0.1 x(Mn)=0.35								dump png 85_Al10_Co35_Fe10_Mn35_Mo10						85_Al10_Co35_Fe10_Mn35_Mo10.TCM					m 85_Al10_Co35_Fe10_Mn35_Mo10
	86	0.1	0.35	0.2	0.05	0.3		s-c t=750 n=1 p=1e5 x(Al)=0.1 x(Co)=0.35 x(Fe)=0.2 x(Mn)=0.05								dump png 86_Al10_Co35_Fe20_Mn5_Mo30						86_Al10_Co35_Fe20_Mn5_Mo30.TCM					m 86_Al10_Co35_Fe20_Mn5_Mo30
	87	0.1	0.35	0.2	0.3	0.05		s-c t=750 n=1 p=1e5 x(Al)=0.1 x(Co)=0.35 x(Fe)=0.2 x(Mn)=0.3								dump png 87_Al10_Co35_Fe20_Mn30_Mo5						87_Al10_Co35_Fe20_Mn30_Mo5.TCM					m 87_Al10_Co35_Fe20_Mn30_Mo5
	88	0.1	0.35	0.3	0.05	0.2		s-c t=750 n=1 p=1e5 x(Al)=0.1 x(Co)=0.35 x(Fe)=0.3 x(Mn)=0.05								dump png 88_Al10_Co35_Fe30_Mn5_Mo20						88_Al10_Co35_Fe30_Mn5_Mo20.TCM					m 88_Al10_Co35_Fe30_Mn5_Mo20
	89	0.1	0.35	0.3	0.2	0.05		s-c t=750 n=1 p=1e5 x(Al)=0.1 x(Co)=0.35 x(Fe)=0.3 x(Mn)=0.2								dump png 89_Al10_Co35_Fe30_Mn20_Mo5						89_Al10_Co35_Fe30_Mn20_Mo5.TCM					m 89_Al10_Co35_Fe30_Mn20_Mo5
	90	0.1	0.35	0.35	0.1	0.1		s-c t=750 n=1 p=1e5 x(Al)=0.1 x(Co)=0.35 x(Fe)=0.35 x(Mn)=0.1								dump png 90_Al10_Co35_Fe35_Mn10_Mo10						90_Al10_Co35_Fe35_Mn10_Mo10.TCM					m 90_Al10_Co35_Fe35_Mn10_Mo10
	91	0.2	0.05	0.05	0.35	0.35		s-c t=750 n=1 p=1e5 x(Al)=0.2 x(Co)=0.05 x(Fe)=0.05 x(Mn)=0.35								dump png 91_Al20_Co5_Fe5_Mn35_Mo35						91_Al20_Co5_Fe5_Mn35_Mo35.TCM					m 91_Al20_Co5_Fe5_Mn35_Mo35
	92	0.2	0.05	0.1	0.3	0.35		s-c t=750 n=1 p=1e5 x(Al)=0.2 x(Co)=0.05 x(Fe)=0.1 x(Mn)=0.3								dump png 92_Al20_Co5_Fe10_Mn30_Mo35						92_Al20_Co5_Fe10_Mn30_Mo35.TCM					m 92_Al20_Co5_Fe10_Mn30_Mo35
	93	0.2	0.05	0.1	0.35	0.3		s-c t=750 n=1 p=1e5 x(Al)=0.2 x(Co)=0.05 x(Fe)=0.1 x(Mn)=0.35								dump png 93_Al20_Co5_Fe10_Mn35_Mo30						93_Al20_Co5_Fe10_Mn35_Mo30.TCM					m 93_Al20_Co5_Fe10_Mn35_Mo30
	94	0.2	0.05	0.2	0.2	0.35		s-c t=750 n=1 p=1e5 x(Al)=0.2 x(Co)=0.05 x(Fe)=0.2 x(Mn)=0.2								dump png 94_Al20_Co5_Fe20_Mn20_Mo35						94_Al20_Co5_Fe20_Mn20_Mo35.TCM					m 94_Al20_Co5_Fe20_Mn20_Mo35
	95	0.2	0.05	0.2	0.35	0.2		s-c t=750 n=1 p=1e5 x(Al)=0.2 x(Co)=0.05 x(Fe)=0.2 x(Mn)=0.35								dump png 95_Al20_Co5_Fe20_Mn35_Mo20						95_Al20_Co5_Fe20_Mn35_Mo20.TCM					m 95_Al20_Co5_Fe20_Mn35_Mo20
	96	0.2	0.05	0.3	0.1	0.35		s-c t=750 n=1 p=1e5 x(Al)=0.2 x(Co)=0.05 x(Fe)=0.3 x(Mn)=0.1								dump png 96_Al20_Co5_Fe30_Mn10_Mo35						96_Al20_Co5_Fe30_Mn10_Mo35.TCM					m 96_Al20_Co5_Fe30_Mn10_Mo35
	97	0.2	0.05	0.3	0.35	0.1		s-c t=750 n=1 p=1e5 x(Al)=0.2 x(Co)=0.05 x(Fe)=0.3 x(Mn)=0.35								dump png 97_Al20_Co5_Fe30_Mn35_Mo10						97_Al20_Co5_Fe30_Mn35_Mo10.TCM					m 97_Al20_Co5_Fe30_Mn35_Mo10
	98	0.2	0.05	0.35	0.05	0.35		s-c t=750 n=1 p=1e5 x(Al)=0.2 x(Co)=0.05 x(Fe)=0.35 x(Mn)=0.05								dump png 98_Al20_Co5_Fe35_Mn5_Mo35						98_Al20_Co5_Fe35_Mn5_Mo35.TCM					m 98_Al20_Co5_Fe35_Mn5_Mo35
	99	0.2	0.05	0.35	0.1	0.3		s-c t=750 n=1 p=1e5 x(Al)=0.2 x(Co)=0.05 x(Fe)=0.35 x(Mn)=0.1								dump png 99_Al20_Co5_Fe35_Mn10_Mo30						99_Al20_Co5_Fe35_Mn10_Mo30.TCM					m 99_Al20_Co5_Fe35_Mn10_Mo30
	100	0.2	0.05	0.35	0.2	0.2		s-c t=750 n=1 p=1e5 x(Al)=0.2 x(Co)=0.05 x(Fe)=0.35 x(Mn)=0.2								dump png 100_Al20_Co5_Fe35_Mn20_Mo20						100_Al20_Co5_Fe35_Mn20_Mo20.TCM					m 100_Al20_Co5_Fe35_Mn20_Mo20
	101	0.2	0.05	0.35	0.3	0.1		s-c t=750 n=1 p=1e5 x(Al)=0.2 x(Co)=0.05 x(Fe)=0.35 x(Mn)=0.3								dump png 101_Al20_Co5_Fe35_Mn30_Mo10						101_Al20_Co5_Fe35_Mn30_Mo10.TCM					m 101_Al20_Co5_Fe35_Mn30_Mo10
	102	0.2	0.05	0.35	0.35	0.05		s-c t=750 n=1 p=1e5 x(Al)=0.2 x(Co)=0.05 x(Fe)=0.35 x(Mn)=0.35								dump png 102_Al20_Co5_Fe35_Mn35_Mo5						102_Al20_Co5_Fe35_Mn35_Mo5.TCM					m 102_Al20_Co5_Fe35_Mn35_Mo5
	103	0.2	0.1	0.05	0.3	0.35		s-c t=750 n=1 p=1e5 x(Al)=0.2 x(Co)=0.1 x(Fe)=0.05 x(Mn)=0.3								dump png 103_Al20_Co10_Fe5_Mn30_Mo35						103_Al20_Co10_Fe5_Mn30_Mo35.TCM					m 103_Al20_Co10_Fe5_Mn30_Mo35
	104	0.2	0.1	0.05	0.35	0.3		s-c t=750 n=1 p=1e5 x(Al)=0.2 x(Co)=0.1 x(Fe)=0.05 x(Mn)=0.35								dump png 104_Al20_Co10_Fe5_Mn35_Mo30						104_Al20_Co10_Fe5_Mn35_Mo30.TCM					m 104_Al20_Co10_Fe5_Mn35_Mo30
	105	0.2	0.1	0.1	0.3	0.3		s-c t=750 n=1 p=1e5 x(Al)=0.2 x(Co)=0.1 x(Fe)=0.1 x(Mn)=0.3								dump png 105_Al20_Co10_Fe10_Mn30_Mo30						105_Al20_Co10_Fe10_Mn30_Mo30.TCM					m 105_Al20_Co10_Fe10_Mn30_Mo30
	106	0.2	0.1	0.2	0.2	0.3		s-c t=750 n=1 p=1e5 x(Al)=0.2 x(Co)=0.1 x(Fe)=0.2 x(Mn)=0.2								dump png 106_Al20_Co10_Fe20_Mn20_Mo30						106_Al20_Co10_Fe20_Mn20_Mo30.TCM					m 106_Al20_Co10_Fe20_Mn20_Mo30
	107	0.2	0.1	0.2	0.3	0.2		s-c t=750 n=1 p=1e5 x(Al)=0.2 x(Co)=0.1 x(Fe)=0.2 x(Mn)=0.3								dump png 107_Al20_Co10_Fe20_Mn30_Mo20						107_Al20_Co10_Fe20_Mn30_Mo20.TCM					m 107_Al20_Co10_Fe20_Mn30_Mo20
	108	0.2	0.1	0.3	0.05	0.35		s-c t=750 n=1 p=1e5 x(Al)=0.2 x(Co)=0.1 x(Fe)=0.3 x(Mn)=0.05								dump png 108_Al20_Co10_Fe30_Mn5_Mo35						108_Al20_Co10_Fe30_Mn5_Mo35.TCM					m 108_Al20_Co10_Fe30_Mn5_Mo35
	109	0.2	0.1	0.3	0.1	0.3		s-c t=750 n=1 p=1e5 x(Al)=0.2 x(Co)=0.1 x(Fe)=0.3 x(Mn)=0.1								dump png 109_Al20_Co10_Fe30_Mn10_Mo30						109_Al20_Co10_Fe30_Mn10_Mo30.TCM					m 109_Al20_Co10_Fe30_Mn10_Mo30
	110	0.2	0.1	0.3	0.2	0.2		s-c t=750 n=1 p=1e5 x(Al)=0.2 x(Co)=0.1 x(Fe)=0.3 x(Mn)=0.2								dump png 110_Al20_Co10_Fe30_Mn20_Mo20						110_Al20_Co10_Fe30_Mn20_Mo20.TCM					m 110_Al20_Co10_Fe30_Mn20_Mo20
	111	0.2	0.1	0.3	0.3	0.1		s-c t=750 n=1 p=1e5 x(Al)=0.2 x(Co)=0.1 x(Fe)=0.3 x(Mn)=0.3								dump png 111_Al20_Co10_Fe30_Mn30_Mo10						111_Al20_Co10_Fe30_Mn30_Mo10.TCM					m 111_Al20_Co10_Fe30_Mn30_Mo10
	112	0.2	0.1	0.3	0.35	0.05		s-c t=750 n=1 p=1e5 x(Al)=0.2 x(Co)=0.1 x(Fe)=0.3 x(Mn)=0.35								dump png 112_Al20_Co10_Fe30_Mn35_Mo5						112_Al20_Co10_Fe30_Mn35_Mo5.TCM					m 112_Al20_Co10_Fe30_Mn35_Mo5
	113	0.2	0.1	0.35	0.05	0.3		s-c t=750 n=1 p=1e5 x(Al)=0.2 x(Co)=0.1 x(Fe)=0.35 x(Mn)=0.05								dump png 113_Al20_Co10_Fe35_Mn5_Mo30						113_Al20_Co10_Fe35_Mn5_Mo30.TCM					m 113_Al20_Co10_Fe35_Mn5_Mo30
	114	0.2	0.1	0.35	0.3	0.05		s-c t=750 n=1 p=1e5 x(Al)=0.2 x(Co)=0.1 x(Fe)=0.35 x(Mn)=0.3								dump png 114_Al20_Co10_Fe35_Mn30_Mo5						114_Al20_Co10_Fe35_Mn30_Mo5.TCM					m 114_Al20_Co10_Fe35_Mn30_Mo5
	115	0.2	0.2	0.05	0.2	0.35		s-c t=750 n=1 p=1e5 x(Al)=0.2 x(Co)=0.2 x(Fe)=0.05 x(Mn)=0.2								dump png 115_Al20_Co20_Fe5_Mn20_Mo35						115_Al20_Co20_Fe5_Mn20_Mo35.TCM					m 115_Al20_Co20_Fe5_Mn20_Mo35
	116	0.2	0.2	0.05	0.35	0.2		s-c t=750 n=1 p=1e5 x(Al)=0.2 x(Co)=0.2 x(Fe)=0.05 x(Mn)=0.35								dump png 116_Al20_Co20_Fe5_Mn35_Mo20						116_Al20_Co20_Fe5_Mn35_Mo20.TCM					m 116_Al20_Co20_Fe5_Mn35_Mo20
	117	0.2	0.2	0.1	0.2	0.3		s-c t=750 n=1 p=1e5 x(Al)=0.2 x(Co)=0.2 x(Fe)=0.1 x(Mn)=0.2								dump png 117_Al20_Co20_Fe10_Mn20_Mo30						117_Al20_Co20_Fe10_Mn20_Mo30.TCM					m 117_Al20_Co20_Fe10_Mn20_Mo30
	118	0.2	0.2	0.1	0.3	0.2		s-c t=750 n=1 p=1e5 x(Al)=0.2 x(Co)=0.2 x(Fe)=0.1 x(Mn)=0.3								dump png 118_Al20_Co20_Fe10_Mn30_Mo20						118_Al20_Co20_Fe10_Mn30_Mo20.TCM					m 118_Al20_Co20_Fe10_Mn30_Mo20
	119	0.2	0.2	0.2	0.05	0.35		s-c t=750 n=1 p=1e5 x(Al)=0.2 x(Co)=0.2 x(Fe)=0.2 x(Mn)=0.05								dump png 119_Al20_Co20_Fe20_Mn5_Mo35						119_Al20_Co20_Fe20_Mn5_Mo35.TCM					m 119_Al20_Co20_Fe20_Mn5_Mo35
	120	0.2	0.2	0.2	0.1	0.3		s-c t=750 n=1 p=1e5 x(Al)=0.2 x(Co)=0.2 x(Fe)=0.2 x(Mn)=0.1								dump png 120_Al20_Co20_Fe20_Mn10_Mo30						120_Al20_Co20_Fe20_Mn10_Mo30.TCM					m 120_Al20_Co20_Fe20_Mn10_Mo30
	121	0.2	0.2	0.2	0.2	0.2		s-c t=750 n=1 p=1e5 x(Al)=0.2 x(Co)=0.2 x(Fe)=0.2 x(Mn)=0.2								dump png 121_Al20_Co20_Fe20_Mn20_Mo20						121_Al20_Co20_Fe20_Mn20_Mo20.TCM					m 121_Al20_Co20_Fe20_Mn20_Mo20
	122	0.2	0.2	0.2	0.3	0.1		s-c t=750 n=1 p=1e5 x(Al)=0.2 x(Co)=0.2 x(Fe)=0.2 x(Mn)=0.3								dump png 122_Al20_Co20_Fe20_Mn30_Mo10						122_Al20_Co20_Fe20_Mn30_Mo10.TCM					m 122_Al20_Co20_Fe20_Mn30_Mo10
	123	0.2	0.2	0.2	0.35	0.05		s-c t=750 n=1 p=1e5 x(Al)=0.2 x(Co)=0.2 x(Fe)=0.2 x(Mn)=0.35								dump png 123_Al20_Co20_Fe20_Mn35_Mo5						123_Al20_Co20_Fe20_Mn35_Mo5.TCM					m 123_Al20_Co20_Fe20_Mn35_Mo5
	124	0.2	0.2	0.3	0.1	0.2		s-c t=750 n=1 p=1e5 x(Al)=0.2 x(Co)=0.2 x(Fe)=0.3 x(Mn)=0.1								dump png 124_Al20_Co20_Fe30_Mn10_Mo20						124_Al20_Co20_Fe30_Mn10_Mo20.TCM					m 124_Al20_Co20_Fe30_Mn10_Mo20
	125	0.2	0.2	0.3	0.2	0.1		s-c t=750 n=1 p=1e5 x(Al)=0.2 x(Co)=0.2 x(Fe)=0.3 x(Mn)=0.2								dump png 125_Al20_Co20_Fe30_Mn20_Mo10						125_Al20_Co20_Fe30_Mn20_Mo10.TCM					m 125_Al20_Co20_Fe30_Mn20_Mo10
	126	0.2	0.2	0.35	0.05	0.2		s-c t=750 n=1 p=1e5 x(Al)=0.2 x(Co)=0.2 x(Fe)=0.35 x(Mn)=0.05								dump png 126_Al20_Co20_Fe35_Mn5_Mo20						126_Al20_Co20_Fe35_Mn5_Mo20.TCM					m 126_Al20_Co20_Fe35_Mn5_Mo20
	127	0.2	0.2	0.35	0.2	0.05		s-c t=750 n=1 p=1e5 x(Al)=0.2 x(Co)=0.2 x(Fe)=0.35 x(Mn)=0.2								dump png 127_Al20_Co20_Fe35_Mn20_Mo5						127_Al20_Co20_Fe35_Mn20_Mo5.TCM					m 127_Al20_Co20_Fe35_Mn20_Mo5
	128	0.2	0.3	0.05	0.1	0.35		s-c t=750 n=1 p=1e5 x(Al)=0.2 x(Co)=0.3 x(Fe)=0.05 x(Mn)=0.1								dump png 128_Al20_Co30_Fe5_Mn10_Mo35						128_Al20_Co30_Fe5_Mn10_Mo35.TCM					m 128_Al20_Co30_Fe5_Mn10_Mo35
	129	0.2	0.3	0.05	0.35	0.1		s-c t=750 n=1 p=1e5 x(Al)=0.2 x(Co)=0.3 x(Fe)=0.05 x(Mn)=0.35								dump png 129_Al20_Co30_Fe5_Mn35_Mo10						129_Al20_Co30_Fe5_Mn35_Mo10.TCM					m 129_Al20_Co30_Fe5_Mn35_Mo10
	130	0.2	0.3	0.1	0.05	0.35		s-c t=750 n=1 p=1e5 x(Al)=0.2 x(Co)=0.3 x(Fe)=0.1 x(Mn)=0.05								dump png 130_Al20_Co30_Fe10_Mn5_Mo35						130_Al20_Co30_Fe10_Mn5_Mo35.TCM					m 130_Al20_Co30_Fe10_Mn5_Mo35
	131	0.2	0.3	0.1	0.1	0.3		s-c t=750 n=1 p=1e5 x(Al)=0.2 x(Co)=0.3 x(Fe)=0.1 x(Mn)=0.1								dump png 131_Al20_Co30_Fe10_Mn10_Mo30						131_Al20_Co30_Fe10_Mn10_Mo30.TCM					m 131_Al20_Co30_Fe10_Mn10_Mo30
	132	0.2	0.3	0.1	0.2	0.2		s-c t=750 n=1 p=1e5 x(Al)=0.2 x(Co)=0.3 x(Fe)=0.1 x(Mn)=0.2								dump png 132_Al20_Co30_Fe10_Mn20_Mo20						132_Al20_Co30_Fe10_Mn20_Mo20.TCM					m 132_Al20_Co30_Fe10_Mn20_Mo20
	133	0.2	0.3	0.1	0.3	0.1		s-c t=750 n=1 p=1e5 x(Al)=0.2 x(Co)=0.3 x(Fe)=0.1 x(Mn)=0.3								dump png 133_Al20_Co30_Fe10_Mn30_Mo10						133_Al20_Co30_Fe10_Mn30_Mo10.TCM					m 133_Al20_Co30_Fe10_Mn30_Mo10
	134	0.2	0.3	0.1	0.35	0.05		s-c t=750 n=1 p=1e5 x(Al)=0.2 x(Co)=0.3 x(Fe)=0.1 x(Mn)=0.35								dump png 134_Al20_Co30_Fe10_Mn35_Mo5						134_Al20_Co30_Fe10_Mn35_Mo5.TCM					m 134_Al20_Co30_Fe10_Mn35_Mo5
	135	0.2	0.3	0.2	0.1	0.2		s-c t=750 n=1 p=1e5 x(Al)=0.2 x(Co)=0.3 x(Fe)=0.2 x(Mn)=0.1								dump png 135_Al20_Co30_Fe20_Mn10_Mo20						135_Al20_Co30_Fe20_Mn10_Mo20.TCM					m 135_Al20_Co30_Fe20_Mn10_Mo20
	136	0.2	0.3	0.2	0.2	0.1		s-c t=750 n=1 p=1e5 x(Al)=0.2 x(Co)=0.3 x(Fe)=0.2 x(Mn)=0.2								dump png 136_Al20_Co30_Fe20_Mn20_Mo10						136_Al20_Co30_Fe20_Mn20_Mo10.TCM					m 136_Al20_Co30_Fe20_Mn20_Mo10
	137	0.2	0.3	0.3	0.1	0.1		s-c t=750 n=1 p=1e5 x(Al)=0.2 x(Co)=0.3 x(Fe)=0.3 x(Mn)=0.1								dump png 137_Al20_Co30_Fe30_Mn10_Mo10						137_Al20_Co30_Fe30_Mn10_Mo10.TCM					m 137_Al20_Co30_Fe30_Mn10_Mo10
	138	0.2	0.3	0.35	0.05	0.1		s-c t=750 n=1 p=1e5 x(Al)=0.2 x(Co)=0.3 x(Fe)=0.35 x(Mn)=0.05								dump png 138_Al20_Co30_Fe35_Mn5_Mo10						138_Al20_Co30_Fe35_Mn5_Mo10.TCM					m 138_Al20_Co30_Fe35_Mn5_Mo10
	139	0.2	0.3	0.35	0.1	0.05		s-c t=750 n=1 p=1e5 x(Al)=0.2 x(Co)=0.3 x(Fe)=0.35 x(Mn)=0.1								dump png 139_Al20_Co30_Fe35_Mn10_Mo5						139_Al20_Co30_Fe35_Mn10_Mo5.TCM					m 139_Al20_Co30_Fe35_Mn10_Mo5
	140	0.2	0.35	0.05	0.05	0.35		s-c t=750 n=1 p=1e5 x(Al)=0.2 x(Co)=0.35 x(Fe)=0.05 x(Mn)=0.05								dump png 140_Al20_Co35_Fe5_Mn5_Mo35						140_Al20_Co35_Fe5_Mn5_Mo35.TCM					m 140_Al20_Co35_Fe5_Mn5_Mo35
	141	0.2	0.35	0.05	0.1	0.3		s-c t=750 n=1 p=1e5 x(Al)=0.2 x(Co)=0.35 x(Fe)=0.05 x(Mn)=0.1								dump png 141_Al20_Co35_Fe5_Mn10_Mo30						141_Al20_Co35_Fe5_Mn10_Mo30.TCM					m 141_Al20_Co35_Fe5_Mn10_Mo30
	142	0.2	0.35	0.05	0.2	0.2		s-c t=750 n=1 p=1e5 x(Al)=0.2 x(Co)=0.35 x(Fe)=0.05 x(Mn)=0.2								dump png 142_Al20_Co35_Fe5_Mn20_Mo20						142_Al20_Co35_Fe5_Mn20_Mo20.TCM					m 142_Al20_Co35_Fe5_Mn20_Mo20
	143	0.2	0.35	0.05	0.3	0.1		s-c t=750 n=1 p=1e5 x(Al)=0.2 x(Co)=0.35 x(Fe)=0.05 x(Mn)=0.3								dump png 143_Al20_Co35_Fe5_Mn30_Mo10						143_Al20_Co35_Fe5_Mn30_Mo10.TCM					m 143_Al20_Co35_Fe5_Mn30_Mo10
	144	0.2	0.35	0.05	0.35	0.05		s-c t=750 n=1 p=1e5 x(Al)=0.2 x(Co)=0.35 x(Fe)=0.05 x(Mn)=0.35								dump png 144_Al20_Co35_Fe5_Mn35_Mo5						144_Al20_Co35_Fe5_Mn35_Mo5.TCM					m 144_Al20_Co35_Fe5_Mn35_Mo5
	145	0.2	0.35	0.1	0.05	0.3		s-c t=750 n=1 p=1e5 x(Al)=0.2 x(Co)=0.35 x(Fe)=0.1 x(Mn)=0.05								dump png 145_Al20_Co35_Fe10_Mn5_Mo30						145_Al20_Co35_Fe10_Mn5_Mo30.TCM					m 145_Al20_Co35_Fe10_Mn5_Mo30
	146	0.2	0.35	0.1	0.3	0.05		s-c t=750 n=1 p=1e5 x(Al)=0.2 x(Co)=0.35 x(Fe)=0.1 x(Mn)=0.3								dump png 146_Al20_Co35_Fe10_Mn30_Mo5						146_Al20_Co35_Fe10_Mn30_Mo5.TCM					m 146_Al20_Co35_Fe10_Mn30_Mo5
	147	0.2	0.35	0.2	0.05	0.2		s-c t=750 n=1 p=1e5 x(Al)=0.2 x(Co)=0.35 x(Fe)=0.2 x(Mn)=0.05								dump png 147_Al20_Co35_Fe20_Mn5_Mo20						147_Al20_Co35_Fe20_Mn5_Mo20.TCM					m 147_Al20_Co35_Fe20_Mn5_Mo20
	148	0.2	0.35	0.2	0.2	0.05		s-c t=750 n=1 p=1e5 x(Al)=0.2 x(Co)=0.35 x(Fe)=0.2 x(Mn)=0.2								dump png 148_Al20_Co35_Fe20_Mn20_Mo5						148_Al20_Co35_Fe20_Mn20_Mo5.TCM					m 148_Al20_Co35_Fe20_Mn20_Mo5
	149	0.2	0.35	0.3	0.05	0.1		s-c t=750 n=1 p=1e5 x(Al)=0.2 x(Co)=0.35 x(Fe)=0.3 x(Mn)=0.05								dump png 149_Al20_Co35_Fe30_Mn5_Mo10						149_Al20_Co35_Fe30_Mn5_Mo10.TCM					m 149_Al20_Co35_Fe30_Mn5_Mo10
	150	0.2	0.35	0.3	0.1	0.05		s-c t=750 n=1 p=1e5 x(Al)=0.2 x(Co)=0.35 x(Fe)=0.3 x(Mn)=0.1								dump png 150_Al20_Co35_Fe30_Mn10_Mo5						150_Al20_Co35_Fe30_Mn10_Mo5.TCM					m 150_Al20_Co35_Fe30_Mn10_Mo5
	151	0.2	0.35	0.35	0.05	0.05		s-c t=750 n=1 p=1e5 x(Al)=0.2 x(Co)=0.35 x(Fe)=0.35 x(Mn)=0.05								dump png 151_Al20_Co35_Fe35_Mn5_Mo5						151_Al20_Co35_Fe35_Mn5_Mo5.TCM					m 151_Al20_Co35_Fe35_Mn5_Mo5
	152	0.3	0.05	0.05	0.3	0.3		s-c t=750 n=1 p=1e5 x(Al)=0.3 x(Co)=0.05 x(Fe)=0.05 x(Mn)=0.3								dump png 152_Al30_Co5_Fe5_Mn30_Mo30						152_Al30_Co5_Fe5_Mn30_Mo30.TCM					m 152_Al30_Co5_Fe5_Mn30_Mo30
	153	0.3	0.05	0.1	0.2	0.35		s-c t=750 n=1 p=1e5 x(Al)=0.3 x(Co)=0.05 x(Fe)=0.1 x(Mn)=0.2								dump png 153_Al30_Co5_Fe10_Mn20_Mo35						153_Al30_Co5_Fe10_Mn20_Mo35.TCM					m 153_Al30_Co5_Fe10_Mn20_Mo35
	154	0.3	0.05	0.1	0.35	0.2		s-c t=750 n=1 p=1e5 x(Al)=0.3 x(Co)=0.05 x(Fe)=0.1 x(Mn)=0.35								dump png 154_Al30_Co5_Fe10_Mn35_Mo20						154_Al30_Co5_Fe10_Mn35_Mo20.TCM					m 154_Al30_Co5_Fe10_Mn35_Mo20
	155	0.3	0.05	0.2	0.1	0.35		s-c t=750 n=1 p=1e5 x(Al)=0.3 x(Co)=0.05 x(Fe)=0.2 x(Mn)=0.1								dump png 155_Al30_Co5_Fe20_Mn10_Mo35						155_Al30_Co5_Fe20_Mn10_Mo35.TCM					m 155_Al30_Co5_Fe20_Mn10_Mo35
	156	0.3	0.05	0.2	0.35	0.1		s-c t=750 n=1 p=1e5 x(Al)=0.3 x(Co)=0.05 x(Fe)=0.2 x(Mn)=0.35								dump png 156_Al30_Co5_Fe20_Mn35_Mo10						156_Al30_Co5_Fe20_Mn35_Mo10.TCM					m 156_Al30_Co5_Fe20_Mn35_Mo10
	157	0.3	0.05	0.3	0.05	0.3		s-c t=750 n=1 p=1e5 x(Al)=0.3 x(Co)=0.05 x(Fe)=0.3 x(Mn)=0.05								dump png 157_Al30_Co5_Fe30_Mn5_Mo30						157_Al30_Co5_Fe30_Mn5_Mo30.TCM					m 157_Al30_Co5_Fe30_Mn5_Mo30
	158	0.3	0.05	0.3	0.3	0.05		s-c t=750 n=1 p=1e5 x(Al)=0.3 x(Co)=0.05 x(Fe)=0.3 x(Mn)=0.3								dump png 158_Al30_Co5_Fe30_Mn30_Mo5						158_Al30_Co5_Fe30_Mn30_Mo5.TCM					m 158_Al30_Co5_Fe30_Mn30_Mo5
	159	0.3	0.05	0.35	0.1	0.2		s-c t=750 n=1 p=1e5 x(Al)=0.3 x(Co)=0.05 x(Fe)=0.35 x(Mn)=0.1								dump png 159_Al30_Co5_Fe35_Mn10_Mo20						159_Al30_Co5_Fe35_Mn10_Mo20.TCM					m 159_Al30_Co5_Fe35_Mn10_Mo20
	160	0.3	0.05	0.35	0.2	0.1		s-c t=750 n=1 p=1e5 x(Al)=0.3 x(Co)=0.05 x(Fe)=0.35 x(Mn)=0.2								dump png 160_Al30_Co5_Fe35_Mn20_Mo10						160_Al30_Co5_Fe35_Mn20_Mo10.TCM					m 160_Al30_Co5_Fe35_Mn20_Mo10
	161	0.3	0.1	0.05	0.2	0.35		s-c t=750 n=1 p=1e5 x(Al)=0.3 x(Co)=0.1 x(Fe)=0.05 x(Mn)=0.2								dump png 161_Al30_Co10_Fe5_Mn20_Mo35						161_Al30_Co10_Fe5_Mn20_Mo35.TCM					m 161_Al30_Co10_Fe5_Mn20_Mo35
	162	0.3	0.1	0.05	0.35	0.2		s-c t=750 n=1 p=1e5 x(Al)=0.3 x(Co)=0.1 x(Fe)=0.05 x(Mn)=0.35								dump png 162_Al30_Co10_Fe5_Mn35_Mo20						162_Al30_Co10_Fe5_Mn35_Mo20.TCM					m 162_Al30_Co10_Fe5_Mn35_Mo20
	163	0.3	0.1	0.1	0.2	0.3		s-c t=750 n=1 p=1e5 x(Al)=0.3 x(Co)=0.1 x(Fe)=0.1 x(Mn)=0.2								dump png 163_Al30_Co10_Fe10_Mn20_Mo30						163_Al30_Co10_Fe10_Mn20_Mo30.TCM					m 163_Al30_Co10_Fe10_Mn20_Mo30
	164	0.3	0.1	0.1	0.3	0.2		s-c t=750 n=1 p=1e5 x(Al)=0.3 x(Co)=0.1 x(Fe)=0.1 x(Mn)=0.3								dump png 164_Al30_Co10_Fe10_Mn30_Mo20						164_Al30_Co10_Fe10_Mn30_Mo20.TCM					m 164_Al30_Co10_Fe10_Mn30_Mo20
	165	0.3	0.1	0.2	0.05	0.35		s-c t=750 n=1 p=1e5 x(Al)=0.3 x(Co)=0.1 x(Fe)=0.2 x(Mn)=0.05								dump png 165_Al30_Co10_Fe20_Mn5_Mo35						165_Al30_Co10_Fe20_Mn5_Mo35.TCM					m 165_Al30_Co10_Fe20_Mn5_Mo35
	166	0.3	0.1	0.2	0.1	0.3		s-c t=750 n=1 p=1e5 x(Al)=0.3 x(Co)=0.1 x(Fe)=0.2 x(Mn)=0.1								dump png 166_Al30_Co10_Fe20_Mn10_Mo30						166_Al30_Co10_Fe20_Mn10_Mo30.TCM					m 166_Al30_Co10_Fe20_Mn10_Mo30
	167	0.3	0.1	0.2	0.2	0.2		s-c t=750 n=1 p=1e5 x(Al)=0.3 x(Co)=0.1 x(Fe)=0.2 x(Mn)=0.2								dump png 167_Al30_Co10_Fe20_Mn20_Mo20						167_Al30_Co10_Fe20_Mn20_Mo20.TCM					m 167_Al30_Co10_Fe20_Mn20_Mo20
	168	0.3	0.1	0.2	0.3	0.1		s-c t=750 n=1 p=1e5 x(Al)=0.3 x(Co)=0.1 x(Fe)=0.2 x(Mn)=0.3								dump png 168_Al30_Co10_Fe20_Mn30_Mo10						168_Al30_Co10_Fe20_Mn30_Mo10.TCM					m 168_Al30_Co10_Fe20_Mn30_Mo10
	169	0.3	0.1	0.2	0.35	0.05		s-c t=750 n=1 p=1e5 x(Al)=0.3 x(Co)=0.1 x(Fe)=0.2 x(Mn)=0.35								dump png 169_Al30_Co10_Fe20_Mn35_Mo5						169_Al30_Co10_Fe20_Mn35_Mo5.TCM					m 169_Al30_Co10_Fe20_Mn35_Mo5
	170	0.3	0.1	0.3	0.1	0.2		s-c t=750 n=1 p=1e5 x(Al)=0.3 x(Co)=0.1 x(Fe)=0.3 x(Mn)=0.1								dump png 170_Al30_Co10_Fe30_Mn10_Mo20						170_Al30_Co10_Fe30_Mn10_Mo20.TCM					m 170_Al30_Co10_Fe30_Mn10_Mo20
	171	0.3	0.1	0.3	0.2	0.1		s-c t=750 n=1 p=1e5 x(Al)=0.3 x(Co)=0.1 x(Fe)=0.3 x(Mn)=0.2								dump png 171_Al30_Co10_Fe30_Mn20_Mo10						171_Al30_Co10_Fe30_Mn20_Mo10.TCM					m 171_Al30_Co10_Fe30_Mn20_Mo10
	172	0.3	0.1	0.35	0.05	0.2		s-c t=750 n=1 p=1e5 x(Al)=0.3 x(Co)=0.1 x(Fe)=0.35 x(Mn)=0.05								dump png 172_Al30_Co10_Fe35_Mn5_Mo20						172_Al30_Co10_Fe35_Mn5_Mo20.TCM					m 172_Al30_Co10_Fe35_Mn5_Mo20
	173	0.3	0.1	0.35	0.2	0.05		s-c t=750 n=1 p=1e5 x(Al)=0.3 x(Co)=0.1 x(Fe)=0.35 x(Mn)=0.2								dump png 173_Al30_Co10_Fe35_Mn20_Mo5						173_Al30_Co10_Fe35_Mn20_Mo5.TCM					m 173_Al30_Co10_Fe35_Mn20_Mo5
	174	0.3	0.2	0.05	0.1	0.35		s-c t=750 n=1 p=1e5 x(Al)=0.3 x(Co)=0.2 x(Fe)=0.05 x(Mn)=0.1								dump png 174_Al30_Co20_Fe5_Mn10_Mo35						174_Al30_Co20_Fe5_Mn10_Mo35.TCM					m 174_Al30_Co20_Fe5_Mn10_Mo35
	175	0.3	0.2	0.05	0.35	0.1		s-c t=750 n=1 p=1e5 x(Al)=0.3 x(Co)=0.2 x(Fe)=0.05 x(Mn)=0.35								dump png 175_Al30_Co20_Fe5_Mn35_Mo10						175_Al30_Co20_Fe5_Mn35_Mo10.TCM					m 175_Al30_Co20_Fe5_Mn35_Mo10
	176	0.3	0.2	0.1	0.05	0.35		s-c t=750 n=1 p=1e5 x(Al)=0.3 x(Co)=0.2 x(Fe)=0.1 x(Mn)=0.05								dump png 176_Al30_Co20_Fe10_Mn5_Mo35						176_Al30_Co20_Fe10_Mn5_Mo35.TCM					m 176_Al30_Co20_Fe10_Mn5_Mo35
	177	0.3	0.2	0.1	0.1	0.3		s-c t=750 n=1 p=1e5 x(Al)=0.3 x(Co)=0.2 x(Fe)=0.1 x(Mn)=0.1								dump png 177_Al30_Co20_Fe10_Mn10_Mo30						177_Al30_Co20_Fe10_Mn10_Mo30.TCM					m 177_Al30_Co20_Fe10_Mn10_Mo30
	178	0.3	0.2	0.1	0.2	0.2		s-c t=750 n=1 p=1e5 x(Al)=0.3 x(Co)=0.2 x(Fe)=0.1 x(Mn)=0.2								dump png 178_Al30_Co20_Fe10_Mn20_Mo20						178_Al30_Co20_Fe10_Mn20_Mo20.TCM					m 178_Al30_Co20_Fe10_Mn20_Mo20
	179	0.3	0.2	0.1	0.3	0.1		s-c t=750 n=1 p=1e5 x(Al)=0.3 x(Co)=0.2 x(Fe)=0.1 x(Mn)=0.3								dump png 179_Al30_Co20_Fe10_Mn30_Mo10						179_Al30_Co20_Fe10_Mn30_Mo10.TCM					m 179_Al30_Co20_Fe10_Mn30_Mo10
	180	0.3	0.2	0.1	0.35	0.05		s-c t=750 n=1 p=1e5 x(Al)=0.3 x(Co)=0.2 x(Fe)=0.1 x(Mn)=0.35								dump png 180_Al30_Co20_Fe10_Mn35_Mo5						180_Al30_Co20_Fe10_Mn35_Mo5.TCM					m 180_Al30_Co20_Fe10_Mn35_Mo5
	181	0.3	0.2	0.2	0.1	0.2		s-c t=750 n=1 p=1e5 x(Al)=0.3 x(Co)=0.2 x(Fe)=0.2 x(Mn)=0.1								dump png 181_Al30_Co20_Fe20_Mn10_Mo20						181_Al30_Co20_Fe20_Mn10_Mo20.TCM					m 181_Al30_Co20_Fe20_Mn10_Mo20
	182	0.3	0.2	0.2	0.2	0.1		s-c t=750 n=1 p=1e5 x(Al)=0.3 x(Co)=0.2 x(Fe)=0.2 x(Mn)=0.2								dump png 182_Al30_Co20_Fe20_Mn20_Mo10						182_Al30_Co20_Fe20_Mn20_Mo10.TCM					m 182_Al30_Co20_Fe20_Mn20_Mo10
	183	0.3	0.2	0.3	0.1	0.1		s-c t=750 n=1 p=1e5 x(Al)=0.3 x(Co)=0.2 x(Fe)=0.3 x(Mn)=0.1								dump png 183_Al30_Co20_Fe30_Mn10_Mo10						183_Al30_Co20_Fe30_Mn10_Mo10.TCM					m 183_Al30_Co20_Fe30_Mn10_Mo10
	184	0.3	0.2	0.35	0.05	0.1		s-c t=750 n=1 p=1e5 x(Al)=0.3 x(Co)=0.2 x(Fe)=0.35 x(Mn)=0.05								dump png 184_Al30_Co20_Fe35_Mn5_Mo10						184_Al30_Co20_Fe35_Mn5_Mo10.TCM					m 184_Al30_Co20_Fe35_Mn5_Mo10
	185	0.3	0.2	0.35	0.1	0.05		s-c t=750 n=1 p=1e5 x(Al)=0.3 x(Co)=0.2 x(Fe)=0.35 x(Mn)=0.1								dump png 185_Al30_Co20_Fe35_Mn10_Mo5						185_Al30_Co20_Fe35_Mn10_Mo5.TCM					m 185_Al30_Co20_Fe35_Mn10_Mo5
	186	0.3	0.3	0.05	0.05	0.3		s-c t=750 n=1 p=1e5 x(Al)=0.3 x(Co)=0.3 x(Fe)=0.05 x(Mn)=0.05								dump png 186_Al30_Co30_Fe5_Mn5_Mo30						186_Al30_Co30_Fe5_Mn5_Mo30.TCM					m 186_Al30_Co30_Fe5_Mn5_Mo30
	187	0.3	0.3	0.05	0.3	0.05		s-c t=750 n=1 p=1e5 x(Al)=0.3 x(Co)=0.3 x(Fe)=0.05 x(Mn)=0.3								dump png 187_Al30_Co30_Fe5_Mn30_Mo5						187_Al30_Co30_Fe5_Mn30_Mo5.TCM					m 187_Al30_Co30_Fe5_Mn30_Mo5
	188	0.3	0.3	0.1	0.1	0.2		s-c t=750 n=1 p=1e5 x(Al)=0.3 x(Co)=0.3 x(Fe)=0.1 x(Mn)=0.1								dump png 188_Al30_Co30_Fe10_Mn10_Mo20						188_Al30_Co30_Fe10_Mn10_Mo20.TCM					m 188_Al30_Co30_Fe10_Mn10_Mo20
	189	0.3	0.3	0.1	0.2	0.1		s-c t=750 n=1 p=1e5 x(Al)=0.3 x(Co)=0.3 x(Fe)=0.1 x(Mn)=0.2								dump png 189_Al30_Co30_Fe10_Mn20_Mo10						189_Al30_Co30_Fe10_Mn20_Mo10.TCM					m 189_Al30_Co30_Fe10_Mn20_Mo10
	190	0.3	0.3	0.2	0.1	0.1		s-c t=750 n=1 p=1e5 x(Al)=0.3 x(Co)=0.3 x(Fe)=0.2 x(Mn)=0.1								dump png 190_Al30_Co30_Fe20_Mn10_Mo10						190_Al30_Co30_Fe20_Mn10_Mo10.TCM					m 190_Al30_Co30_Fe20_Mn10_Mo10
	191	0.3	0.3	0.3	0.05	0.05		s-c t=750 n=1 p=1e5 x(Al)=0.3 x(Co)=0.3 x(Fe)=0.3 x(Mn)=0.05								dump png 191_Al30_Co30_Fe30_Mn5_Mo5						191_Al30_Co30_Fe30_Mn5_Mo5.TCM					m 191_Al30_Co30_Fe30_Mn5_Mo5
	192	0.3	0.35	0.05	0.1	0.2		s-c t=750 n=1 p=1e5 x(Al)=0.3 x(Co)=0.35 x(Fe)=0.05 x(Mn)=0.1								dump png 192_Al30_Co35_Fe5_Mn10_Mo20						192_Al30_Co35_Fe5_Mn10_Mo20.TCM					m 192_Al30_Co35_Fe5_Mn10_Mo20
	193	0.3	0.35	0.05	0.2	0.1		s-c t=750 n=1 p=1e5 x(Al)=0.3 x(Co)=0.35 x(Fe)=0.05 x(Mn)=0.2								dump png 193_Al30_Co35_Fe5_Mn20_Mo10						193_Al30_Co35_Fe5_Mn20_Mo10.TCM					m 193_Al30_Co35_Fe5_Mn20_Mo10
	194	0.3	0.35	0.1	0.05	0.2		s-c t=750 n=1 p=1e5 x(Al)=0.3 x(Co)=0.35 x(Fe)=0.1 x(Mn)=0.05								dump png 194_Al30_Co35_Fe10_Mn5_Mo20						194_Al30_Co35_Fe10_Mn5_Mo20.TCM					m 194_Al30_Co35_Fe10_Mn5_Mo20
	195	0.3	0.35	0.1	0.2	0.05		s-c t=750 n=1 p=1e5 x(Al)=0.3 x(Co)=0.35 x(Fe)=0.1 x(Mn)=0.2								dump png 195_Al30_Co35_Fe10_Mn20_Mo5						195_Al30_Co35_Fe10_Mn20_Mo5.TCM					m 195_Al30_Co35_Fe10_Mn20_Mo5
	196	0.3	0.35	0.2	0.05	0.1		s-c t=750 n=1 p=1e5 x(Al)=0.3 x(Co)=0.35 x(Fe)=0.2 x(Mn)=0.05								dump png 196_Al30_Co35_Fe20_Mn5_Mo10						196_Al30_Co35_Fe20_Mn5_Mo10.TCM					m 196_Al30_Co35_Fe20_Mn5_Mo10
	197	0.3	0.35	0.2	0.1	0.05		s-c t=750 n=1 p=1e5 x(Al)=0.3 x(Co)=0.35 x(Fe)=0.2 x(Mn)=0.1								dump png 197_Al30_Co35_Fe20_Mn10_Mo5						197_Al30_Co35_Fe20_Mn10_Mo5.TCM					m 197_Al30_Co35_Fe20_Mn10_Mo5
	198	0.35	0.05	0.05	0.2	0.35		s-c t=750 n=1 p=1e5 x(Al)=0.35 x(Co)=0.05 x(Fe)=0.05 x(Mn)=0.2								dump png 198_Al35_Co5_Fe5_Mn20_Mo35						198_Al35_Co5_Fe5_Mn20_Mo35.TCM					m 198_Al35_Co5_Fe5_Mn20_Mo35
	199	0.35	0.05	0.05	0.35	0.2		s-c t=750 n=1 p=1e5 x(Al)=0.35 x(Co)=0.05 x(Fe)=0.05 x(Mn)=0.35								dump png 199_Al35_Co5_Fe5_Mn35_Mo20						199_Al35_Co5_Fe5_Mn35_Mo20.TCM					m 199_Al35_Co5_Fe5_Mn35_Mo20
	200	0.35	0.05	0.1	0.2	0.3		s-c t=750 n=1 p=1e5 x(Al)=0.35 x(Co)=0.05 x(Fe)=0.1 x(Mn)=0.2								dump png 200_Al35_Co5_Fe10_Mn20_Mo30						200_Al35_Co5_Fe10_Mn20_Mo30.TCM					m 200_Al35_Co5_Fe10_Mn20_Mo30
	201	0.35	0.05	0.1	0.3	0.2		s-c t=750 n=1 p=1e5 x(Al)=0.35 x(Co)=0.05 x(Fe)=0.1 x(Mn)=0.3								dump png 201_Al35_Co5_Fe10_Mn30_Mo20						201_Al35_Co5_Fe10_Mn30_Mo20.TCM					m 201_Al35_Co5_Fe10_Mn30_Mo20
	202	0.35	0.05	0.2	0.05	0.35		s-c t=750 n=1 p=1e5 x(Al)=0.35 x(Co)=0.05 x(Fe)=0.2 x(Mn)=0.05								dump png 202_Al35_Co5_Fe20_Mn5_Mo35						202_Al35_Co5_Fe20_Mn5_Mo35.TCM					m 202_Al35_Co5_Fe20_Mn5_Mo35
	203	0.35	0.05	0.2	0.1	0.3		s-c t=750 n=1 p=1e5 x(Al)=0.35 x(Co)=0.05 x(Fe)=0.2 x(Mn)=0.1								dump png 203_Al35_Co5_Fe20_Mn10_Mo30						203_Al35_Co5_Fe20_Mn10_Mo30.TCM					m 203_Al35_Co5_Fe20_Mn10_Mo30
	204	0.35	0.05	0.2	0.2	0.2		s-c t=750 n=1 p=1e5 x(Al)=0.35 x(Co)=0.05 x(Fe)=0.2 x(Mn)=0.2								dump png 204_Al35_Co5_Fe20_Mn20_Mo20						204_Al35_Co5_Fe20_Mn20_Mo20.TCM					m 204_Al35_Co5_Fe20_Mn20_Mo20
	205	0.35	0.05	0.2	0.3	0.1		s-c t=750 n=1 p=1e5 x(Al)=0.35 x(Co)=0.05 x(Fe)=0.2 x(Mn)=0.3								dump png 205_Al35_Co5_Fe20_Mn30_Mo10						205_Al35_Co5_Fe20_Mn30_Mo10.TCM					m 205_Al35_Co5_Fe20_Mn30_Mo10
	206	0.35	0.05	0.2	0.35	0.05		s-c t=750 n=1 p=1e5 x(Al)=0.35 x(Co)=0.05 x(Fe)=0.2 x(Mn)=0.35								dump png 206_Al35_Co5_Fe20_Mn35_Mo5						206_Al35_Co5_Fe20_Mn35_Mo5.TCM					m 206_Al35_Co5_Fe20_Mn35_Mo5
	207	0.35	0.05	0.3	0.1	0.2		s-c t=750 n=1 p=1e5 x(Al)=0.35 x(Co)=0.05 x(Fe)=0.3 x(Mn)=0.1								dump png 207_Al35_Co5_Fe30_Mn10_Mo20						207_Al35_Co5_Fe30_Mn10_Mo20.TCM					m 207_Al35_Co5_Fe30_Mn10_Mo20
	208	0.35	0.05	0.3	0.2	0.1		s-c t=750 n=1 p=1e5 x(Al)=0.35 x(Co)=0.05 x(Fe)=0.3 x(Mn)=0.2								dump png 208_Al35_Co5_Fe30_Mn20_Mo10						208_Al35_Co5_Fe30_Mn20_Mo10.TCM					m 208_Al35_Co5_Fe30_Mn20_Mo10
	209	0.35	0.05	0.35	0.05	0.2		s-c t=750 n=1 p=1e5 x(Al)=0.35 x(Co)=0.05 x(Fe)=0.35 x(Mn)=0.05								dump png 209_Al35_Co5_Fe35_Mn5_Mo20						209_Al35_Co5_Fe35_Mn5_Mo20.TCM					m 209_Al35_Co5_Fe35_Mn5_Mo20
	210	0.35	0.05	0.35	0.2	0.05		s-c t=750 n=1 p=1e5 x(Al)=0.35 x(Co)=0.05 x(Fe)=0.35 x(Mn)=0.2								dump png 210_Al35_Co5_Fe35_Mn20_Mo5						210_Al35_Co5_Fe35_Mn20_Mo5.TCM					m 210_Al35_Co5_Fe35_Mn20_Mo5
	211	0.35	0.1	0.05	0.2	0.3		s-c t=750 n=1 p=1e5 x(Al)=0.35 x(Co)=0.1 x(Fe)=0.05 x(Mn)=0.2								dump png 211_Al35_Co10_Fe5_Mn20_Mo30						211_Al35_Co10_Fe5_Mn20_Mo30.TCM					m 211_Al35_Co10_Fe5_Mn20_Mo30
	212	0.35	0.1	0.05	0.3	0.2		s-c t=750 n=1 p=1e5 x(Al)=0.35 x(Co)=0.1 x(Fe)=0.05 x(Mn)=0.3								dump png 212_Al35_Co10_Fe5_Mn30_Mo20						212_Al35_Co10_Fe5_Mn30_Mo20.TCM					m 212_Al35_Co10_Fe5_Mn30_Mo20
	213	0.35	0.1	0.1	0.1	0.35		s-c t=750 n=1 p=1e5 x(Al)=0.35 x(Co)=0.1 x(Fe)=0.1 x(Mn)=0.1								dump png 213_Al35_Co10_Fe10_Mn10_Mo35						213_Al35_Co10_Fe10_Mn10_Mo35.TCM					m 213_Al35_Co10_Fe10_Mn10_Mo35
	214	0.35	0.1	0.1	0.35	0.1		s-c t=750 n=1 p=1e5 x(Al)=0.35 x(Co)=0.1 x(Fe)=0.1 x(Mn)=0.35								dump png 214_Al35_Co10_Fe10_Mn35_Mo10						214_Al35_Co10_Fe10_Mn35_Mo10.TCM					m 214_Al35_Co10_Fe10_Mn35_Mo10
	215	0.35	0.1	0.2	0.05	0.3		s-c t=750 n=1 p=1e5 x(Al)=0.35 x(Co)=0.1 x(Fe)=0.2 x(Mn)=0.05								dump png 215_Al35_Co10_Fe20_Mn5_Mo30						215_Al35_Co10_Fe20_Mn5_Mo30.TCM					m 215_Al35_Co10_Fe20_Mn5_Mo30
	216	0.35	0.1	0.2	0.3	0.05		s-c t=750 n=1 p=1e5 x(Al)=0.35 x(Co)=0.1 x(Fe)=0.2 x(Mn)=0.3								dump png 216_Al35_Co10_Fe20_Mn30_Mo5						216_Al35_Co10_Fe20_Mn30_Mo5.TCM					m 216_Al35_Co10_Fe20_Mn30_Mo5
	217	0.35	0.1	0.3	0.05	0.2		s-c t=750 n=1 p=1e5 x(Al)=0.35 x(Co)=0.1 x(Fe)=0.3 x(Mn)=0.05								dump png 217_Al35_Co10_Fe30_Mn5_Mo20						217_Al35_Co10_Fe30_Mn5_Mo20.TCM					m 217_Al35_Co10_Fe30_Mn5_Mo20
	218	0.35	0.1	0.3	0.2	0.05		s-c t=750 n=1 p=1e5 x(Al)=0.35 x(Co)=0.1 x(Fe)=0.3 x(Mn)=0.2								dump png 218_Al35_Co10_Fe30_Mn20_Mo5						218_Al35_Co10_Fe30_Mn20_Mo5.TCM					m 218_Al35_Co10_Fe30_Mn20_Mo5
	219	0.35	0.1	0.35	0.1	0.1		s-c t=750 n=1 p=1e5 x(Al)=0.35 x(Co)=0.1 x(Fe)=0.35 x(Mn)=0.1								dump png 219_Al35_Co10_Fe35_Mn10_Mo10						219_Al35_Co10_Fe35_Mn10_Mo10.TCM					m 219_Al35_Co10_Fe35_Mn10_Mo10
	220	0.35	0.2	0.05	0.05	0.35		s-c t=750 n=1 p=1e5 x(Al)=0.35 x(Co)=0.2 x(Fe)=0.05 x(Mn)=0.05								dump png 220_Al35_Co20_Fe5_Mn5_Mo35						220_Al35_Co20_Fe5_Mn5_Mo35.TCM					m 220_Al35_Co20_Fe5_Mn5_Mo35
	221	0.35	0.2	0.05	0.1	0.3		s-c t=750 n=1 p=1e5 x(Al)=0.35 x(Co)=0.2 x(Fe)=0.05 x(Mn)=0.1								dump png 221_Al35_Co20_Fe5_Mn10_Mo30						221_Al35_Co20_Fe5_Mn10_Mo30.TCM					m 221_Al35_Co20_Fe5_Mn10_Mo30
	222	0.35	0.2	0.05	0.2	0.2		s-c t=750 n=1 p=1e5 x(Al)=0.35 x(Co)=0.2 x(Fe)=0.05 x(Mn)=0.2								dump png 222_Al35_Co20_Fe5_Mn20_Mo20						222_Al35_Co20_Fe5_Mn20_Mo20.TCM					m 222_Al35_Co20_Fe5_Mn20_Mo20
	223	0.35	0.2	0.05	0.3	0.1		s-c t=750 n=1 p=1e5 x(Al)=0.35 x(Co)=0.2 x(Fe)=0.05 x(Mn)=0.3								dump png 223_Al35_Co20_Fe5_Mn30_Mo10						223_Al35_Co20_Fe5_Mn30_Mo10.TCM					m 223_Al35_Co20_Fe5_Mn30_Mo10
	224	0.35	0.2	0.05	0.35	0.05		s-c t=750 n=1 p=1e5 x(Al)=0.35 x(Co)=0.2 x(Fe)=0.05 x(Mn)=0.35								dump png 224_Al35_Co20_Fe5_Mn35_Mo5						224_Al35_Co20_Fe5_Mn35_Mo5.TCM					m 224_Al35_Co20_Fe5_Mn35_Mo5
	225	0.35	0.2	0.1	0.05	0.3		s-c t=750 n=1 p=1e5 x(Al)=0.35 x(Co)=0.2 x(Fe)=0.1 x(Mn)=0.05								dump png 225_Al35_Co20_Fe10_Mn5_Mo30						225_Al35_Co20_Fe10_Mn5_Mo30.TCM					m 225_Al35_Co20_Fe10_Mn5_Mo30
	226	0.35	0.2	0.1	0.3	0.05		s-c t=750 n=1 p=1e5 x(Al)=0.35 x(Co)=0.2 x(Fe)=0.1 x(Mn)=0.3								dump png 226_Al35_Co20_Fe10_Mn30_Mo5						226_Al35_Co20_Fe10_Mn30_Mo5.TCM					m 226_Al35_Co20_Fe10_Mn30_Mo5
	227	0.35	0.2	0.2	0.05	0.2		s-c t=750 n=1 p=1e5 x(Al)=0.35 x(Co)=0.2 x(Fe)=0.2 x(Mn)=0.05								dump png 227_Al35_Co20_Fe20_Mn5_Mo20						227_Al35_Co20_Fe20_Mn5_Mo20.TCM					m 227_Al35_Co20_Fe20_Mn5_Mo20
	228	0.35	0.2	0.2	0.2	0.05		s-c t=750 n=1 p=1e5 x(Al)=0.35 x(Co)=0.2 x(Fe)=0.2 x(Mn)=0.2								dump png 228_Al35_Co20_Fe20_Mn20_Mo5						228_Al35_Co20_Fe20_Mn20_Mo5.TCM					m 228_Al35_Co20_Fe20_Mn20_Mo5
	229	0.35	0.2	0.3	0.05	0.1		s-c t=750 n=1 p=1e5 x(Al)=0.35 x(Co)=0.2 x(Fe)=0.3 x(Mn)=0.05								dump png 229_Al35_Co20_Fe30_Mn5_Mo10						229_Al35_Co20_Fe30_Mn5_Mo10.TCM					m 229_Al35_Co20_Fe30_Mn5_Mo10
	230	0.35	0.2	0.3	0.1	0.05		s-c t=750 n=1 p=1e5 x(Al)=0.35 x(Co)=0.2 x(Fe)=0.3 x(Mn)=0.1								dump png 230_Al35_Co20_Fe30_Mn10_Mo5						230_Al35_Co20_Fe30_Mn10_Mo5.TCM					m 230_Al35_Co20_Fe30_Mn10_Mo5
	231	0.35	0.2	0.35	0.05	0.05		s-c t=750 n=1 p=1e5 x(Al)=0.35 x(Co)=0.2 x(Fe)=0.35 x(Mn)=0.05								dump png 231_Al35_Co20_Fe35_Mn5_Mo5						231_Al35_Co20_Fe35_Mn5_Mo5.TCM					m 231_Al35_Co20_Fe35_Mn5_Mo5
	232	0.35	0.3	0.05	0.1	0.2		s-c t=750 n=1 p=1e5 x(Al)=0.35 x(Co)=0.3 x(Fe)=0.05 x(Mn)=0.1								dump png 232_Al35_Co30_Fe5_Mn10_Mo20						232_Al35_Co30_Fe5_Mn10_Mo20.TCM					m 232_Al35_Co30_Fe5_Mn10_Mo20
	233	0.35	0.3	0.05	0.2	0.1		s-c t=750 n=1 p=1e5 x(Al)=0.35 x(Co)=0.3 x(Fe)=0.05 x(Mn)=0.2								dump png 233_Al35_Co30_Fe5_Mn20_Mo10						233_Al35_Co30_Fe5_Mn20_Mo10.TCM					m 233_Al35_Co30_Fe5_Mn20_Mo10
	234	0.35	0.3	0.1	0.05	0.2		s-c t=750 n=1 p=1e5 x(Al)=0.35 x(Co)=0.3 x(Fe)=0.1 x(Mn)=0.05								dump png 234_Al35_Co30_Fe10_Mn5_Mo20						234_Al35_Co30_Fe10_Mn5_Mo20.TCM					m 234_Al35_Co30_Fe10_Mn5_Mo20
	235	0.35	0.3	0.1	0.2	0.05		s-c t=750 n=1 p=1e5 x(Al)=0.35 x(Co)=0.3 x(Fe)=0.1 x(Mn)=0.2								dump png 235_Al35_Co30_Fe10_Mn20_Mo5						235_Al35_Co30_Fe10_Mn20_Mo5.TCM					m 235_Al35_Co30_Fe10_Mn20_Mo5
	236	0.35	0.3	0.2	0.05	0.1		s-c t=750 n=1 p=1e5 x(Al)=0.35 x(Co)=0.3 x(Fe)=0.2 x(Mn)=0.05								dump png 236_Al35_Co30_Fe20_Mn5_Mo10						236_Al35_Co30_Fe20_Mn5_Mo10.TCM					m 236_Al35_Co30_Fe20_Mn5_Mo10
	237	0.35	0.3	0.2	0.1	0.05		s-c t=750 n=1 p=1e5 x(Al)=0.35 x(Co)=0.3 x(Fe)=0.2 x(Mn)=0.1								dump png 237_Al35_Co30_Fe20_Mn10_Mo5						237_Al35_Co30_Fe20_Mn10_Mo5.TCM					m 237_Al35_Co30_Fe20_Mn10_Mo5
	238	0.35	0.35	0.05	0.05	0.2		s-c t=750 n=1 p=1e5 x(Al)=0.35 x(Co)=0.35 x(Fe)=0.05 x(Mn)=0.05								dump png 238_Al35_Co35_Fe5_Mn5_Mo20						238_Al35_Co35_Fe5_Mn5_Mo20.TCM					m 238_Al35_Co35_Fe5_Mn5_Mo20
	239	0.35	0.35	0.05	0.2	0.05		s-c t=750 n=1 p=1e5 x(Al)=0.35 x(Co)=0.35 x(Fe)=0.05 x(Mn)=0.2								dump png 239_Al35_Co35_Fe5_Mn20_Mo5						239_Al35_Co35_Fe5_Mn20_Mo5.TCM					m 239_Al35_Co35_Fe5_Mn20_Mo5
	240	0.35	0.35	0.1	0.1	0.1		s-c t=750 n=1 p=1e5 x(Al)=0.35 x(Co)=0.35 x(Fe)=0.1 x(Mn)=0.1								dump png 240_Al35_Co35_Fe10_Mn10_Mo10						240_Al35_Co35_Fe10_Mn10_Mo10.TCM					m 240_Al35_Co35_Fe10_Mn10_Mo10
	241	0.35	0.35	0.2	0.05	0.05		s-c t=750 n=1 p=1e5 x(Al)=0.35 x(Co)=0.35 x(Fe)=0.2 x(Mn)=0.05								dump png 241_Al35_Co35_Fe20_Mn5_Mo5						241_Al35_Co35_Fe20_Mn5_Mo5.TCM					m 241_Al35_Co35_Fe20_Mn5_Mo5

## Sheet: 6ELE_composition
		Element Set						δ	ΔHmix
	5017	Co	Cr	Cu	Fe	Mn	Ni	0.994708	1.44444
		Line 1
		Co Cr Cu Fe Mn Ni
	336	Possible compositions							Line 2										Line 3						Name File						MACRO
	1	0.0666	0.0666	0.0666	0.0666	0.3666	0.3666		s-c t=750 n=1 p=1e5 x(Co)=0.0666 x(Cr)=0.0666 x(Cu)=0.0666 x(Fe)=0.0666 x(Mn)=0.3666										dump png 1_Co6_Cr6_Cu6_Fe6_Mn36_Ni36						1_Co6_Cr6_Cu6_Fe6_Mn36_Ni36.TCM						m 1_Co6_Cr6_Cu6_Fe6_Mn36_Ni36
	2	0.0666	0.0666	0.0666	0.1666	0.2666	0.3666		s-c t=750 n=1 p=1e5 x(Co)=0.0666 x(Cr)=0.0666 x(Cu)=0.0666 x(Fe)=0.1666 x(Mn)=0.2666										dump png 2_Co6_Cr6_Cu6_Fe16_Mn26_Ni36						2_Co6_Cr6_Cu6_Fe16_Mn26_Ni36.TCM						m 2_Co6_Cr6_Cu6_Fe16_Mn26_Ni36
	3	0.0666	0.0666	0.0666	0.1666	0.3666	0.2666		s-c t=750 n=1 p=1e5 x(Co)=0.0666 x(Cr)=0.0666 x(Cu)=0.0666 x(Fe)=0.1666 x(Mn)=0.3666										dump png 3_Co6_Cr6_Cu6_Fe16_Mn36_Ni26						3_Co6_Cr6_Cu6_Fe16_Mn36_Ni26.TCM						m 3_Co6_Cr6_Cu6_Fe16_Mn36_Ni26
	4	0.0666	0.0666	0.0666	0.2666	0.1666	0.3666		s-c t=750 n=1 p=1e5 x(Co)=0.0666 x(Cr)=0.0666 x(Cu)=0.0666 x(Fe)=0.2666 x(Mn)=0.1666										dump png 4_Co6_Cr6_Cu6_Fe26_Mn16_Ni36						4_Co6_Cr6_Cu6_Fe26_Mn16_Ni36.TCM						m 4_Co6_Cr6_Cu6_Fe26_Mn16_Ni36
	5	0.0666	0.0666	0.0666	0.2666	0.2666	0.2666		s-c t=750 n=1 p=1e5 x(Co)=0.0666 x(Cr)=0.0666 x(Cu)=0.0666 x(Fe)=0.2666 x(Mn)=0.2666										dump png 5_Co6_Cr6_Cu6_Fe26_Mn26_Ni26						5_Co6_Cr6_Cu6_Fe26_Mn26_Ni26.TCM						m 5_Co6_Cr6_Cu6_Fe26_Mn26_Ni26
	6	0.0666	0.0666	0.0666	0.2666	0.3666	0.1666		s-c t=750 n=1 p=1e5 x(Co)=0.0666 x(Cr)=0.0666 x(Cu)=0.0666 x(Fe)=0.2666 x(Mn)=0.3666										dump png 6_Co6_Cr6_Cu6_Fe26_Mn36_Ni16						6_Co6_Cr6_Cu6_Fe26_Mn36_Ni16.TCM						m 6_Co6_Cr6_Cu6_Fe26_Mn36_Ni16
	7	0.0666	0.0666	0.0666	0.3666	0.0666	0.3666		s-c t=750 n=1 p=1e5 x(Co)=0.0666 x(Cr)=0.0666 x(Cu)=0.0666 x(Fe)=0.3666 x(Mn)=0.0666										dump png 7_Co6_Cr6_Cu6_Fe36_Mn6_Ni36						7_Co6_Cr6_Cu6_Fe36_Mn6_Ni36.TCM						m 7_Co6_Cr6_Cu6_Fe36_Mn6_Ni36
	8	0.0666	0.0666	0.0666	0.3666	0.1666	0.2666		s-c t=750 n=1 p=1e5 x(Co)=0.0666 x(Cr)=0.0666 x(Cu)=0.0666 x(Fe)=0.3666 x(Mn)=0.1666										dump png 8_Co6_Cr6_Cu6_Fe36_Mn16_Ni26						8_Co6_Cr6_Cu6_Fe36_Mn16_Ni26.TCM						m 8_Co6_Cr6_Cu6_Fe36_Mn16_Ni26
	9	0.0666	0.0666	0.0666	0.3666	0.2666	0.1666		s-c t=750 n=1 p=1e5 x(Co)=0.0666 x(Cr)=0.0666 x(Cu)=0.0666 x(Fe)=0.3666 x(Mn)=0.2666										dump png 9_Co6_Cr6_Cu6_Fe36_Mn26_Ni16						9_Co6_Cr6_Cu6_Fe36_Mn26_Ni16.TCM						m 9_Co6_Cr6_Cu6_Fe36_Mn26_Ni16
	10	0.0666	0.0666	0.0666	0.3666	0.3666	0.0666		s-c t=750 n=1 p=1e5 x(Co)=0.0666 x(Cr)=0.0666 x(Cu)=0.0666 x(Fe)=0.3666 x(Mn)=0.3666										dump png 10_Co6_Cr6_Cu6_Fe36_Mn36_Ni6						10_Co6_Cr6_Cu6_Fe36_Mn36_Ni6.TCM						m 10_Co6_Cr6_Cu6_Fe36_Mn36_Ni6
	11	0.0666	0.0666	0.1666	0.0666	0.2666	0.3666		s-c t=750 n=1 p=1e5 x(Co)=0.0666 x(Cr)=0.0666 x(Cu)=0.1666 x(Fe)=0.0666 x(Mn)=0.2666										dump png 11_Co6_Cr6_Cu16_Fe6_Mn26_Ni36						11_Co6_Cr6_Cu16_Fe6_Mn26_Ni36.TCM						m 11_Co6_Cr6_Cu16_Fe6_Mn26_Ni36
	12	0.0666	0.0666	0.1666	0.0666	0.3666	0.2666		s-c t=750 n=1 p=1e5 x(Co)=0.0666 x(Cr)=0.0666 x(Cu)=0.1666 x(Fe)=0.0666 x(Mn)=0.3666										dump png 12_Co6_Cr6_Cu16_Fe6_Mn36_Ni26						12_Co6_Cr6_Cu16_Fe6_Mn36_Ni26.TCM						m 12_Co6_Cr6_Cu16_Fe6_Mn36_Ni26
	13	0.0666	0.0666	0.1666	0.1666	0.1666	0.3666		s-c t=750 n=1 p=1e5 x(Co)=0.0666 x(Cr)=0.0666 x(Cu)=0.1666 x(Fe)=0.1666 x(Mn)=0.1666										dump png 13_Co6_Cr6_Cu16_Fe16_Mn16_Ni36						13_Co6_Cr6_Cu16_Fe16_Mn16_Ni36.TCM						m 13_Co6_Cr6_Cu16_Fe16_Mn16_Ni36
	14	0.0666	0.0666	0.1666	0.1666	0.2666	0.2666		s-c t=750 n=1 p=1e5 x(Co)=0.0666 x(Cr)=0.0666 x(Cu)=0.1666 x(Fe)=0.1666 x(Mn)=0.2666										dump png 14_Co6_Cr6_Cu16_Fe16_Mn26_Ni26						14_Co6_Cr6_Cu16_Fe16_Mn26_Ni26.TCM						m 14_Co6_Cr6_Cu16_Fe16_Mn26_Ni26
	15	0.0666	0.0666	0.1666	0.1666	0.3666	0.1666		s-c t=750 n=1 p=1e5 x(Co)=0.0666 x(Cr)=0.0666 x(Cu)=0.1666 x(Fe)=0.1666 x(Mn)=0.3666										dump png 15_Co6_Cr6_Cu16_Fe16_Mn36_Ni16						15_Co6_Cr6_Cu16_Fe16_Mn36_Ni16.TCM						m 15_Co6_Cr6_Cu16_Fe16_Mn36_Ni16
	16	0.0666	0.0666	0.1666	0.2666	0.0666	0.3666		s-c t=750 n=1 p=1e5 x(Co)=0.0666 x(Cr)=0.0666 x(Cu)=0.1666 x(Fe)=0.2666 x(Mn)=0.0666										dump png 16_Co6_Cr6_Cu16_Fe26_Mn6_Ni36						16_Co6_Cr6_Cu16_Fe26_Mn6_Ni36.TCM						m 16_Co6_Cr6_Cu16_Fe26_Mn6_Ni36
	17	0.0666	0.0666	0.1666	0.2666	0.1666	0.2666		s-c t=750 n=1 p=1e5 x(Co)=0.0666 x(Cr)=0.0666 x(Cu)=0.1666 x(Fe)=0.2666 x(Mn)=0.1666										dump png 17_Co6_Cr6_Cu16_Fe26_Mn16_Ni26						17_Co6_Cr6_Cu16_Fe26_Mn16_Ni26.TCM						m 17_Co6_Cr6_Cu16_Fe26_Mn16_Ni26
	18	0.0666	0.0666	0.1666	0.2666	0.2666	0.1666		s-c t=750 n=1 p=1e5 x(Co)=0.0666 x(Cr)=0.0666 x(Cu)=0.1666 x(Fe)=0.2666 x(Mn)=0.2666										dump png 18_Co6_Cr6_Cu16_Fe26_Mn26_Ni16						18_Co6_Cr6_Cu16_Fe26_Mn26_Ni16.TCM						m 18_Co6_Cr6_Cu16_Fe26_Mn26_Ni16
	19	0.0666	0.0666	0.1666	0.2666	0.3666	0.0666		s-c t=750 n=1 p=1e5 x(Co)=0.0666 x(Cr)=0.0666 x(Cu)=0.1666 x(Fe)=0.2666 x(Mn)=0.3666										dump png 19_Co6_Cr6_Cu16_Fe26_Mn36_Ni6						19_Co6_Cr6_Cu16_Fe26_Mn36_Ni6.TCM						m 19_Co6_Cr6_Cu16_Fe26_Mn36_Ni6
	20	0.0666	0.0666	0.1666	0.3666	0.0666	0.2666		s-c t=750 n=1 p=1e5 x(Co)=0.0666 x(Cr)=0.0666 x(Cu)=0.1666 x(Fe)=0.3666 x(Mn)=0.0666										dump png 20_Co6_Cr6_Cu16_Fe36_Mn6_Ni26						20_Co6_Cr6_Cu16_Fe36_Mn6_Ni26.TCM						m 20_Co6_Cr6_Cu16_Fe36_Mn6_Ni26
	21	0.0666	0.0666	0.1666	0.3666	0.1666	0.1666		s-c t=750 n=1 p=1e5 x(Co)=0.0666 x(Cr)=0.0666 x(Cu)=0.1666 x(Fe)=0.3666 x(Mn)=0.1666										dump png 21_Co6_Cr6_Cu16_Fe36_Mn16_Ni16						21_Co6_Cr6_Cu16_Fe36_Mn16_Ni16.TCM						m 21_Co6_Cr6_Cu16_Fe36_Mn16_Ni16
	22	0.0666	0.0666	0.1666	0.3666	0.2666	0.0666		s-c t=750 n=1 p=1e5 x(Co)=0.0666 x(Cr)=0.0666 x(Cu)=0.1666 x(Fe)=0.3666 x(Mn)=0.2666										dump png 22_Co6_Cr6_Cu16_Fe36_Mn26_Ni6						22_Co6_Cr6_Cu16_Fe36_Mn26_Ni6.TCM						m 22_Co6_Cr6_Cu16_Fe36_Mn26_Ni6
	23	0.0666	0.0666	0.2666	0.0666	0.1666	0.3666		s-c t=750 n=1 p=1e5 x(Co)=0.0666 x(Cr)=0.0666 x(Cu)=0.2666 x(Fe)=0.0666 x(Mn)=0.1666										dump png 23_Co6_Cr6_Cu26_Fe6_Mn16_Ni36						23_Co6_Cr6_Cu26_Fe6_Mn16_Ni36.TCM						m 23_Co6_Cr6_Cu26_Fe6_Mn16_Ni36
	24	0.0666	0.0666	0.2666	0.0666	0.2666	0.2666		s-c t=750 n=1 p=1e5 x(Co)=0.0666 x(Cr)=0.0666 x(Cu)=0.2666 x(Fe)=0.0666 x(Mn)=0.2666										dump png 24_Co6_Cr6_Cu26_Fe6_Mn26_Ni26						24_Co6_Cr6_Cu26_Fe6_Mn26_Ni26.TCM						m 24_Co6_Cr6_Cu26_Fe6_Mn26_Ni26
	25	0.0666	0.0666	0.2666	0.0666	0.3666	0.1666		s-c t=750 n=1 p=1e5 x(Co)=0.0666 x(Cr)=0.0666 x(Cu)=0.2666 x(Fe)=0.0666 x(Mn)=0.3666										dump png 25_Co6_Cr6_Cu26_Fe6_Mn36_Ni16						25_Co6_Cr6_Cu26_Fe6_Mn36_Ni16.TCM						m 25_Co6_Cr6_Cu26_Fe6_Mn36_Ni16
	26	0.0666	0.0666	0.2666	0.1666	0.0666	0.3666		s-c t=750 n=1 p=1e5 x(Co)=0.0666 x(Cr)=0.0666 x(Cu)=0.2666 x(Fe)=0.1666 x(Mn)=0.0666										dump png 26_Co6_Cr6_Cu26_Fe16_Mn6_Ni36						26_Co6_Cr6_Cu26_Fe16_Mn6_Ni36.TCM						m 26_Co6_Cr6_Cu26_Fe16_Mn6_Ni36
	27	0.0666	0.0666	0.2666	0.1666	0.1666	0.2666		s-c t=750 n=1 p=1e5 x(Co)=0.0666 x(Cr)=0.0666 x(Cu)=0.2666 x(Fe)=0.1666 x(Mn)=0.1666										dump png 27_Co6_Cr6_Cu26_Fe16_Mn16_Ni26						27_Co6_Cr6_Cu26_Fe16_Mn16_Ni26.TCM						m 27_Co6_Cr6_Cu26_Fe16_Mn16_Ni26
	28	0.0666	0.0666	0.2666	0.1666	0.2666	0.1666		s-c t=750 n=1 p=1e5 x(Co)=0.0666 x(Cr)=0.0666 x(Cu)=0.2666 x(Fe)=0.1666 x(Mn)=0.2666										dump png 28_Co6_Cr6_Cu26_Fe16_Mn26_Ni16						28_Co6_Cr6_Cu26_Fe16_Mn26_Ni16.TCM						m 28_Co6_Cr6_Cu26_Fe16_Mn26_Ni16
	29	0.0666	0.0666	0.2666	0.1666	0.3666	0.0666		s-c t=750 n=1 p=1e5 x(Co)=0.0666 x(Cr)=0.0666 x(Cu)=0.2666 x(Fe)=0.1666 x(Mn)=0.3666										dump png 29_Co6_Cr6_Cu26_Fe16_Mn36_Ni6						29_Co6_Cr6_Cu26_Fe16_Mn36_Ni6.TCM						m 29_Co6_Cr6_Cu26_Fe16_Mn36_Ni6
	30	0.0666	0.0666	0.2666	0.2666	0.0666	0.2666		s-c t=750 n=1 p=1e5 x(Co)=0.0666 x(Cr)=0.0666 x(Cu)=0.2666 x(Fe)=0.2666 x(Mn)=0.0666										dump png 30_Co6_Cr6_Cu26_Fe26_Mn6_Ni26						30_Co6_Cr6_Cu26_Fe26_Mn6_Ni26.TCM						m 30_Co6_Cr6_Cu26_Fe26_Mn6_Ni26
	31	0.0666	0.0666	0.2666	0.2666	0.1666	0.1666		s-c t=750 n=1 p=1e5 x(Co)=0.0666 x(Cr)=0.0666 x(Cu)=0.2666 x(Fe)=0.2666 x(Mn)=0.1666										dump png 31_Co6_Cr6_Cu26_Fe26_Mn16_Ni16						31_Co6_Cr6_Cu26_Fe26_Mn16_Ni16.TCM						m 31_Co6_Cr6_Cu26_Fe26_Mn16_Ni16
	32	0.0666	0.0666	0.2666	0.2666	0.2666	0.0666		s-c t=750 n=1 p=1e5 x(Co)=0.0666 x(Cr)=0.0666 x(Cu)=0.2666 x(Fe)=0.2666 x(Mn)=0.2666										dump png 32_Co6_Cr6_Cu26_Fe26_Mn26_Ni6						32_Co6_Cr6_Cu26_Fe26_Mn26_Ni6.TCM						m 32_Co6_Cr6_Cu26_Fe26_Mn26_Ni6
	33	0.0666	0.0666	0.2666	0.3666	0.0666	0.1666		s-c t=750 n=1 p=1e5 x(Co)=0.0666 x(Cr)=0.0666 x(Cu)=0.2666 x(Fe)=0.3666 x(Mn)=0.0666										dump png 33_Co6_Cr6_Cu26_Fe36_Mn6_Ni16						33_Co6_Cr6_Cu26_Fe36_Mn6_Ni16.TCM						m 33_Co6_Cr6_Cu26_Fe36_Mn6_Ni16
	34	0.0666	0.0666	0.2666	0.3666	0.1666	0.0666		s-c t=750 n=1 p=1e5 x(Co)=0.0666 x(Cr)=0.0666 x(Cu)=0.2666 x(Fe)=0.3666 x(Mn)=0.1666										dump png 34_Co6_Cr6_Cu26_Fe36_Mn16_Ni6						34_Co6_Cr6_Cu26_Fe36_Mn16_Ni6.TCM						m 34_Co6_Cr6_Cu26_Fe36_Mn16_Ni6
	35	0.0666	0.0666	0.3666	0.0666	0.0666	0.3666		s-c t=750 n=1 p=1e5 x(Co)=0.0666 x(Cr)=0.0666 x(Cu)=0.3666 x(Fe)=0.0666 x(Mn)=0.0666										dump png 35_Co6_Cr6_Cu36_Fe6_Mn6_Ni36						35_Co6_Cr6_Cu36_Fe6_Mn6_Ni36.TCM						m 35_Co6_Cr6_Cu36_Fe6_Mn6_Ni36
	36	0.0666	0.0666	0.3666	0.0666	0.1666	0.2666		s-c t=750 n=1 p=1e5 x(Co)=0.0666 x(Cr)=0.0666 x(Cu)=0.3666 x(Fe)=0.0666 x(Mn)=0.1666										dump png 36_Co6_Cr6_Cu36_Fe6_Mn16_Ni26						36_Co6_Cr6_Cu36_Fe6_Mn16_Ni26.TCM						m 36_Co6_Cr6_Cu36_Fe6_Mn16_Ni26
	37	0.0666	0.0666	0.3666	0.0666	0.2666	0.1666		s-c t=750 n=1 p=1e5 x(Co)=0.0666 x(Cr)=0.0666 x(Cu)=0.3666 x(Fe)=0.0666 x(Mn)=0.2666										dump png 37_Co6_Cr6_Cu36_Fe6_Mn26_Ni16						37_Co6_Cr6_Cu36_Fe6_Mn26_Ni16.TCM						m 37_Co6_Cr6_Cu36_Fe6_Mn26_Ni16
	38	0.0666	0.0666	0.3666	0.0666	0.3666	0.0666		s-c t=750 n=1 p=1e5 x(Co)=0.0666 x(Cr)=0.0666 x(Cu)=0.3666 x(Fe)=0.0666 x(Mn)=0.3666										dump png 38_Co6_Cr6_Cu36_Fe6_Mn36_Ni6						38_Co6_Cr6_Cu36_Fe6_Mn36_Ni6.TCM						m 38_Co6_Cr6_Cu36_Fe6_Mn36_Ni6
	39	0.0666	0.0666	0.3666	0.1666	0.0666	0.2666		s-c t=750 n=1 p=1e5 x(Co)=0.0666 x(Cr)=0.0666 x(Cu)=0.3666 x(Fe)=0.1666 x(Mn)=0.0666										dump png 39_Co6_Cr6_Cu36_Fe16_Mn6_Ni26						39_Co6_Cr6_Cu36_Fe16_Mn6_Ni26.TCM						m 39_Co6_Cr6_Cu36_Fe16_Mn6_Ni26
	40	0.0666	0.0666	0.3666	0.1666	0.1666	0.1666		s-c t=750 n=1 p=1e5 x(Co)=0.0666 x(Cr)=0.0666 x(Cu)=0.3666 x(Fe)=0.1666 x(Mn)=0.1666										dump png 40_Co6_Cr6_Cu36_Fe16_Mn16_Ni16						40_Co6_Cr6_Cu36_Fe16_Mn16_Ni16.TCM						m 40_Co6_Cr6_Cu36_Fe16_Mn16_Ni16
	41	0.0666	0.0666	0.3666	0.1666	0.2666	0.0666		s-c t=750 n=1 p=1e5 x(Co)=0.0666 x(Cr)=0.0666 x(Cu)=0.3666 x(Fe)=0.1666 x(Mn)=0.2666										dump png 41_Co6_Cr6_Cu36_Fe16_Mn26_Ni6						41_Co6_Cr6_Cu36_Fe16_Mn26_Ni6.TCM						m 41_Co6_Cr6_Cu36_Fe16_Mn26_Ni6
	42	0.0666	0.0666	0.3666	0.2666	0.0666	0.1666		s-c t=750 n=1 p=1e5 x(Co)=0.0666 x(Cr)=0.0666 x(Cu)=0.3666 x(Fe)=0.2666 x(Mn)=0.0666										dump png 42_Co6_Cr6_Cu36_Fe26_Mn6_Ni16						42_Co6_Cr6_Cu36_Fe26_Mn6_Ni16.TCM						m 42_Co6_Cr6_Cu36_Fe26_Mn6_Ni16
	43	0.0666	0.0666	0.3666	0.2666	0.1666	0.0666		s-c t=750 n=1 p=1e5 x(Co)=0.0666 x(Cr)=0.0666 x(Cu)=0.3666 x(Fe)=0.2666 x(Mn)=0.1666										dump png 43_Co6_Cr6_Cu36_Fe26_Mn16_Ni6						43_Co6_Cr6_Cu36_Fe26_Mn16_Ni6.TCM						m 43_Co6_Cr6_Cu36_Fe26_Mn16_Ni6
	44	0.0666	0.0666	0.3666	0.3666	0.0666	0.0666		s-c t=750 n=1 p=1e5 x(Co)=0.0666 x(Cr)=0.0666 x(Cu)=0.3666 x(Fe)=0.3666 x(Mn)=0.0666										dump png 44_Co6_Cr6_Cu36_Fe36_Mn6_Ni6						44_Co6_Cr6_Cu36_Fe36_Mn6_Ni6.TCM						m 44_Co6_Cr6_Cu36_Fe36_Mn6_Ni6
	45	0.0666	0.1666	0.0666	0.0666	0.2666	0.3666		s-c t=750 n=1 p=1e5 x(Co)=0.0666 x(Cr)=0.1666 x(Cu)=0.0666 x(Fe)=0.0666 x(Mn)=0.2666										dump png 45_Co6_Cr16_Cu6_Fe6_Mn26_Ni36						45_Co6_Cr16_Cu6_Fe6_Mn26_Ni36.TCM						m 45_Co6_Cr16_Cu6_Fe6_Mn26_Ni36
	46	0.0666	0.1666	0.0666	0.0666	0.3666	0.2666		s-c t=750 n=1 p=1e5 x(Co)=0.0666 x(Cr)=0.1666 x(Cu)=0.0666 x(Fe)=0.0666 x(Mn)=0.3666										dump png 46_Co6_Cr16_Cu6_Fe6_Mn36_Ni26						46_Co6_Cr16_Cu6_Fe6_Mn36_Ni26.TCM						m 46_Co6_Cr16_Cu6_Fe6_Mn36_Ni26
	47	0.0666	0.1666	0.0666	0.1666	0.1666	0.3666		s-c t=750 n=1 p=1e5 x(Co)=0.0666 x(Cr)=0.1666 x(Cu)=0.0666 x(Fe)=0.1666 x(Mn)=0.1666										dump png 47_Co6_Cr16_Cu6_Fe16_Mn16_Ni36						47_Co6_Cr16_Cu6_Fe16_Mn16_Ni36.TCM						m 47_Co6_Cr16_Cu6_Fe16_Mn16_Ni36
	48	0.0666	0.1666	0.0666	0.1666	0.2666	0.2666		s-c t=750 n=1 p=1e5 x(Co)=0.0666 x(Cr)=0.1666 x(Cu)=0.0666 x(Fe)=0.1666 x(Mn)=0.2666										dump png 48_Co6_Cr16_Cu6_Fe16_Mn26_Ni26						48_Co6_Cr16_Cu6_Fe16_Mn26_Ni26.TCM						m 48_Co6_Cr16_Cu6_Fe16_Mn26_Ni26
	49	0.0666	0.1666	0.0666	0.1666	0.3666	0.1666		s-c t=750 n=1 p=1e5 x(Co)=0.0666 x(Cr)=0.1666 x(Cu)=0.0666 x(Fe)=0.1666 x(Mn)=0.3666										dump png 49_Co6_Cr16_Cu6_Fe16_Mn36_Ni16						49_Co6_Cr16_Cu6_Fe16_Mn36_Ni16.TCM						m 49_Co6_Cr16_Cu6_Fe16_Mn36_Ni16
	50	0.0666	0.1666	0.0666	0.2666	0.0666	0.3666		s-c t=750 n=1 p=1e5 x(Co)=0.0666 x(Cr)=0.1666 x(Cu)=0.0666 x(Fe)=0.2666 x(Mn)=0.0666										dump png 50_Co6_Cr16_Cu6_Fe26_Mn6_Ni36						50_Co6_Cr16_Cu6_Fe26_Mn6_Ni36.TCM						m 50_Co6_Cr16_Cu6_Fe26_Mn6_Ni36
	51	0.0666	0.1666	0.0666	0.2666	0.1666	0.2666		s-c t=750 n=1 p=1e5 x(Co)=0.0666 x(Cr)=0.1666 x(Cu)=0.0666 x(Fe)=0.2666 x(Mn)=0.1666										dump png 51_Co6_Cr16_Cu6_Fe26_Mn16_Ni26						51_Co6_Cr16_Cu6_Fe26_Mn16_Ni26.TCM						m 51_Co6_Cr16_Cu6_Fe26_Mn16_Ni26
	52	0.0666	0.1666	0.0666	0.2666	0.2666	0.1666		s-c t=750 n=1 p=1e5 x(Co)=0.0666 x(Cr)=0.1666 x(Cu)=0.0666 x(Fe)=0.2666 x(Mn)=0.2666										dump png 52_Co6_Cr16_Cu6_Fe26_Mn26_Ni16						52_Co6_Cr16_Cu6_Fe26_Mn26_Ni16.TCM						m 52_Co6_Cr16_Cu6_Fe26_Mn26_Ni16
	53	0.0666	0.1666	0.0666	0.2666	0.3666	0.0666		s-c t=750 n=1 p=1e5 x(Co)=0.0666 x(Cr)=0.1666 x(Cu)=0.0666 x(Fe)=0.2666 x(Mn)=0.3666										dump png 53_Co6_Cr16_Cu6_Fe26_Mn36_Ni6						53_Co6_Cr16_Cu6_Fe26_Mn36_Ni6.TCM						m 53_Co6_Cr16_Cu6_Fe26_Mn36_Ni6
	54	0.0666	0.1666	0.0666	0.3666	0.0666	0.2666		s-c t=750 n=1 p=1e5 x(Co)=0.0666 x(Cr)=0.1666 x(Cu)=0.0666 x(Fe)=0.3666 x(Mn)=0.0666										dump png 54_Co6_Cr16_Cu6_Fe36_Mn6_Ni26						54_Co6_Cr16_Cu6_Fe36_Mn6_Ni26.TCM						m 54_Co6_Cr16_Cu6_Fe36_Mn6_Ni26
	55	0.0666	0.1666	0.0666	0.3666	0.1666	0.1666		s-c t=750 n=1 p=1e5 x(Co)=0.0666 x(Cr)=0.1666 x(Cu)=0.0666 x(Fe)=0.3666 x(Mn)=0.1666										dump png 55_Co6_Cr16_Cu6_Fe36_Mn16_Ni16						55_Co6_Cr16_Cu6_Fe36_Mn16_Ni16.TCM						m 55_Co6_Cr16_Cu6_Fe36_Mn16_Ni16
	56	0.0666	0.1666	0.0666	0.3666	0.2666	0.0666		s-c t=750 n=1 p=1e5 x(Co)=0.0666 x(Cr)=0.1666 x(Cu)=0.0666 x(Fe)=0.3666 x(Mn)=0.2666										dump png 56_Co6_Cr16_Cu6_Fe36_Mn26_Ni6						56_Co6_Cr16_Cu6_Fe36_Mn26_Ni6.TCM						m 56_Co6_Cr16_Cu6_Fe36_Mn26_Ni6
	57	0.0666	0.1666	0.1666	0.0666	0.1666	0.3666		s-c t=750 n=1 p=1e5 x(Co)=0.0666 x(Cr)=0.1666 x(Cu)=0.1666 x(Fe)=0.0666 x(Mn)=0.1666										dump png 57_Co6_Cr16_Cu16_Fe6_Mn16_Ni36						57_Co6_Cr16_Cu16_Fe6_Mn16_Ni36.TCM						m 57_Co6_Cr16_Cu16_Fe6_Mn16_Ni36
	58	0.0666	0.1666	0.1666	0.0666	0.2666	0.2666		s-c t=750 n=1 p=1e5 x(Co)=0.0666 x(Cr)=0.1666 x(Cu)=0.1666 x(Fe)=0.0666 x(Mn)=0.2666										dump png 58_Co6_Cr16_Cu16_Fe6_Mn26_Ni26						58_Co6_Cr16_Cu16_Fe6_Mn26_Ni26.TCM						m 58_Co6_Cr16_Cu16_Fe6_Mn26_Ni26
	59	0.0666	0.1666	0.1666	0.0666	0.3666	0.1666		s-c t=750 n=1 p=1e5 x(Co)=0.0666 x(Cr)=0.1666 x(Cu)=0.1666 x(Fe)=0.0666 x(Mn)=0.3666										dump png 59_Co6_Cr16_Cu16_Fe6_Mn36_Ni16						59_Co6_Cr16_Cu16_Fe6_Mn36_Ni16.TCM						m 59_Co6_Cr16_Cu16_Fe6_Mn36_Ni16
	60	0.0666	0.1666	0.1666	0.1666	0.0666	0.3666		s-c t=750 n=1 p=1e5 x(Co)=0.0666 x(Cr)=0.1666 x(Cu)=0.1666 x(Fe)=0.1666 x(Mn)=0.0666										dump png 60_Co6_Cr16_Cu16_Fe16_Mn6_Ni36						60_Co6_Cr16_Cu16_Fe16_Mn6_Ni36.TCM						m 60_Co6_Cr16_Cu16_Fe16_Mn6_Ni36
	61	0.0666	0.1666	0.1666	0.1666	0.1666	0.2666		s-c t=750 n=1 p=1e5 x(Co)=0.0666 x(Cr)=0.1666 x(Cu)=0.1666 x(Fe)=0.1666 x(Mn)=0.1666										dump png 61_Co6_Cr16_Cu16_Fe16_Mn16_Ni26						61_Co6_Cr16_Cu16_Fe16_Mn16_Ni26.TCM						m 61_Co6_Cr16_Cu16_Fe16_Mn16_Ni26
	62	0.0666	0.1666	0.1666	0.1666	0.2666	0.1666		s-c t=750 n=1 p=1e5 x(Co)=0.0666 x(Cr)=0.1666 x(Cu)=0.1666 x(Fe)=0.1666 x(Mn)=0.2666										dump png 62_Co6_Cr16_Cu16_Fe16_Mn26_Ni16						62_Co6_Cr16_Cu16_Fe16_Mn26_Ni16.TCM						m 62_Co6_Cr16_Cu16_Fe16_Mn26_Ni16
	63	0.0666	0.1666	0.1666	0.1666	0.3666	0.0666		s-c t=750 n=1 p=1e5 x(Co)=0.0666 x(Cr)=0.1666 x(Cu)=0.1666 x(Fe)=0.1666 x(Mn)=0.3666										dump png 63_Co6_Cr16_Cu16_Fe16_Mn36_Ni6						63_Co6_Cr16_Cu16_Fe16_Mn36_Ni6.TCM						m 63_Co6_Cr16_Cu16_Fe16_Mn36_Ni6
	64	0.0666	0.1666	0.1666	0.2666	0.0666	0.2666		s-c t=750 n=1 p=1e5 x(Co)=0.0666 x(Cr)=0.1666 x(Cu)=0.1666 x(Fe)=0.2666 x(Mn)=0.0666										dump png 64_Co6_Cr16_Cu16_Fe26_Mn6_Ni26						64_Co6_Cr16_Cu16_Fe26_Mn6_Ni26.TCM						m 64_Co6_Cr16_Cu16_Fe26_Mn6_Ni26
	65	0.0666	0.1666	0.1666	0.2666	0.1666	0.1666		s-c t=750 n=1 p=1e5 x(Co)=0.0666 x(Cr)=0.1666 x(Cu)=0.1666 x(Fe)=0.2666 x(Mn)=0.1666										dump png 65_Co6_Cr16_Cu16_Fe26_Mn16_Ni16						65_Co6_Cr16_Cu16_Fe26_Mn16_Ni16.TCM						m 65_Co6_Cr16_Cu16_Fe26_Mn16_Ni16
	66	0.0666	0.1666	0.1666	0.2666	0.2666	0.0666		s-c t=750 n=1 p=1e5 x(Co)=0.0666 x(Cr)=0.1666 x(Cu)=0.1666 x(Fe)=0.2666 x(Mn)=0.2666										dump png 66_Co6_Cr16_Cu16_Fe26_Mn26_Ni6						66_Co6_Cr16_Cu16_Fe26_Mn26_Ni6.TCM						m 66_Co6_Cr16_Cu16_Fe26_Mn26_Ni6
	67	0.0666	0.1666	0.1666	0.3666	0.0666	0.1666		s-c t=750 n=1 p=1e5 x(Co)=0.0666 x(Cr)=0.1666 x(Cu)=0.1666 x(Fe)=0.3666 x(Mn)=0.0666										dump png 67_Co6_Cr16_Cu16_Fe36_Mn6_Ni16						67_Co6_Cr16_Cu16_Fe36_Mn6_Ni16.TCM						m 67_Co6_Cr16_Cu16_Fe36_Mn6_Ni16
	68	0.0666	0.1666	0.1666	0.3666	0.1666	0.0666		s-c t=750 n=1 p=1e5 x(Co)=0.0666 x(Cr)=0.1666 x(Cu)=0.1666 x(Fe)=0.3666 x(Mn)=0.1666										dump png 68_Co6_Cr16_Cu16_Fe36_Mn16_Ni6						68_Co6_Cr16_Cu16_Fe36_Mn16_Ni6.TCM						m 68_Co6_Cr16_Cu16_Fe36_Mn16_Ni6
	69	0.0666	0.1666	0.2666	0.0666	0.0666	0.3666		s-c t=750 n=1 p=1e5 x(Co)=0.0666 x(Cr)=0.1666 x(Cu)=0.2666 x(Fe)=0.0666 x(Mn)=0.0666										dump png 69_Co6_Cr16_Cu26_Fe6_Mn6_Ni36						69_Co6_Cr16_Cu26_Fe6_Mn6_Ni36.TCM						m 69_Co6_Cr16_Cu26_Fe6_Mn6_Ni36
	70	0.0666	0.1666	0.2666	0.0666	0.1666	0.2666		s-c t=750 n=1 p=1e5 x(Co)=0.0666 x(Cr)=0.1666 x(Cu)=0.2666 x(Fe)=0.0666 x(Mn)=0.1666										dump png 70_Co6_Cr16_Cu26_Fe6_Mn16_Ni26						70_Co6_Cr16_Cu26_Fe6_Mn16_Ni26.TCM						m 70_Co6_Cr16_Cu26_Fe6_Mn16_Ni26
	71	0.0666	0.1666	0.2666	0.0666	0.2666	0.1666		s-c t=750 n=1 p=1e5 x(Co)=0.0666 x(Cr)=0.1666 x(Cu)=0.2666 x(Fe)=0.0666 x(Mn)=0.2666										dump png 71_Co6_Cr16_Cu26_Fe6_Mn26_Ni16						71_Co6_Cr16_Cu26_Fe6_Mn26_Ni16.TCM						m 71_Co6_Cr16_Cu26_Fe6_Mn26_Ni16
	72	0.0666	0.1666	0.2666	0.0666	0.3666	0.0666		s-c t=750 n=1 p=1e5 x(Co)=0.0666 x(Cr)=0.1666 x(Cu)=0.2666 x(Fe)=0.0666 x(Mn)=0.3666										dump png 72_Co6_Cr16_Cu26_Fe6_Mn36_Ni6						72_Co6_Cr16_Cu26_Fe6_Mn36_Ni6.TCM						m 72_Co6_Cr16_Cu26_Fe6_Mn36_Ni6
	73	0.0666	0.1666	0.2666	0.1666	0.0666	0.2666		s-c t=750 n=1 p=1e5 x(Co)=0.0666 x(Cr)=0.1666 x(Cu)=0.2666 x(Fe)=0.1666 x(Mn)=0.0666										dump png 73_Co6_Cr16_Cu26_Fe16_Mn6_Ni26						73_Co6_Cr16_Cu26_Fe16_Mn6_Ni26.TCM						m 73_Co6_Cr16_Cu26_Fe16_Mn6_Ni26
	74	0.0666	0.1666	0.2666	0.1666	0.1666	0.1666		s-c t=750 n=1 p=1e5 x(Co)=0.0666 x(Cr)=0.1666 x(Cu)=0.2666 x(Fe)=0.1666 x(Mn)=0.1666										dump png 74_Co6_Cr16_Cu26_Fe16_Mn16_Ni16						74_Co6_Cr16_Cu26_Fe16_Mn16_Ni16.TCM						m 74_Co6_Cr16_Cu26_Fe16_Mn16_Ni16
	75	0.0666	0.1666	0.2666	0.1666	0.2666	0.0666		s-c t=750 n=1 p=1e5 x(Co)=0.0666 x(Cr)=0.1666 x(Cu)=0.2666 x(Fe)=0.1666 x(Mn)=0.2666										dump png 75_Co6_Cr16_Cu26_Fe16_Mn26_Ni6						75_Co6_Cr16_Cu26_Fe16_Mn26_Ni6.TCM						m 75_Co6_Cr16_Cu26_Fe16_Mn26_Ni6
	76	0.0666	0.1666	0.2666	0.2666	0.0666	0.1666		s-c t=750 n=1 p=1e5 x(Co)=0.0666 x(Cr)=0.1666 x(Cu)=0.2666 x(Fe)=0.2666 x(Mn)=0.0666										dump png 76_Co6_Cr16_Cu26_Fe26_Mn6_Ni16						76_Co6_Cr16_Cu26_Fe26_Mn6_Ni16.TCM						m 76_Co6_Cr16_Cu26_Fe26_Mn6_Ni16
	77	0.0666	0.1666	0.2666	0.2666	0.1666	0.0666		s-c t=750 n=1 p=1e5 x(Co)=0.0666 x(Cr)=0.1666 x(Cu)=0.2666 x(Fe)=0.2666 x(Mn)=0.1666										dump png 77_Co6_Cr16_Cu26_Fe26_Mn16_Ni6						77_Co6_Cr16_Cu26_Fe26_Mn16_Ni6.TCM						m 77_Co6_Cr16_Cu26_Fe26_Mn16_Ni6
	78	0.0666	0.1666	0.2666	0.3666	0.0666	0.0666		s-c t=750 n=1 p=1e5 x(Co)=0.0666 x(Cr)=0.1666 x(Cu)=0.2666 x(Fe)=0.3666 x(Mn)=0.0666										dump png 78_Co6_Cr16_Cu26_Fe36_Mn6_Ni6						78_Co6_Cr16_Cu26_Fe36_Mn6_Ni6.TCM						m 78_Co6_Cr16_Cu26_Fe36_Mn6_Ni6
	79	0.0666	0.1666	0.3666	0.0666	0.0666	0.2666		s-c t=750 n=1 p=1e5 x(Co)=0.0666 x(Cr)=0.1666 x(Cu)=0.3666 x(Fe)=0.0666 x(Mn)=0.0666										dump png 79_Co6_Cr16_Cu36_Fe6_Mn6_Ni26						79_Co6_Cr16_Cu36_Fe6_Mn6_Ni26.TCM						m 79_Co6_Cr16_Cu36_Fe6_Mn6_Ni26
	80	0.0666	0.1666	0.3666	0.0666	0.1666	0.1666		s-c t=750 n=1 p=1e5 x(Co)=0.0666 x(Cr)=0.1666 x(Cu)=0.3666 x(Fe)=0.0666 x(Mn)=0.1666										dump png 80_Co6_Cr16_Cu36_Fe6_Mn16_Ni16						80_Co6_Cr16_Cu36_Fe6_Mn16_Ni16.TCM						m 80_Co6_Cr16_Cu36_Fe6_Mn16_Ni16
	81	0.0666	0.1666	0.3666	0.0666	0.2666	0.0666		s-c t=750 n=1 p=1e5 x(Co)=0.0666 x(Cr)=0.1666 x(Cu)=0.3666 x(Fe)=0.0666 x(Mn)=0.2666										dump png 81_Co6_Cr16_Cu36_Fe6_Mn26_Ni6						81_Co6_Cr16_Cu36_Fe6_Mn26_Ni6.TCM						m 81_Co6_Cr16_Cu36_Fe6_Mn26_Ni6
	82	0.0666	0.1666	0.3666	0.1666	0.0666	0.1666		s-c t=750 n=1 p=1e5 x(Co)=0.0666 x(Cr)=0.1666 x(Cu)=0.3666 x(Fe)=0.1666 x(Mn)=0.0666										dump png 82_Co6_Cr16_Cu36_Fe16_Mn6_Ni16						82_Co6_Cr16_Cu36_Fe16_Mn6_Ni16.TCM						m 82_Co6_Cr16_Cu36_Fe16_Mn6_Ni16
	83	0.0666	0.1666	0.3666	0.1666	0.1666	0.0666		s-c t=750 n=1 p=1e5 x(Co)=0.0666 x(Cr)=0.1666 x(Cu)=0.3666 x(Fe)=0.1666 x(Mn)=0.1666										dump png 83_Co6_Cr16_Cu36_Fe16_Mn16_Ni6						83_Co6_Cr16_Cu36_Fe16_Mn16_Ni6.TCM						m 83_Co6_Cr16_Cu36_Fe16_Mn16_Ni6
	84	0.0666	0.1666	0.3666	0.2666	0.0666	0.0666		s-c t=750 n=1 p=1e5 x(Co)=0.0666 x(Cr)=0.1666 x(Cu)=0.3666 x(Fe)=0.2666 x(Mn)=0.0666										dump png 84_Co6_Cr16_Cu36_Fe26_Mn6_Ni6						84_Co6_Cr16_Cu36_Fe26_Mn6_Ni6.TCM						m 84_Co6_Cr16_Cu36_Fe26_Mn6_Ni6
	85	0.0666	0.2666	0.0666	0.0666	0.1666	0.3666		s-c t=750 n=1 p=1e5 x(Co)=0.0666 x(Cr)=0.2666 x(Cu)=0.0666 x(Fe)=0.0666 x(Mn)=0.1666										dump png 85_Co6_Cr26_Cu6_Fe6_Mn16_Ni36						85_Co6_Cr26_Cu6_Fe6_Mn16_Ni36.TCM						m 85_Co6_Cr26_Cu6_Fe6_Mn16_Ni36
	86	0.0666	0.2666	0.0666	0.0666	0.2666	0.2666		s-c t=750 n=1 p=1e5 x(Co)=0.0666 x(Cr)=0.2666 x(Cu)=0.0666 x(Fe)=0.0666 x(Mn)=0.2666										dump png 86_Co6_Cr26_Cu6_Fe6_Mn26_Ni26						86_Co6_Cr26_Cu6_Fe6_Mn26_Ni26.TCM						m 86_Co6_Cr26_Cu6_Fe6_Mn26_Ni26
	87	0.0666	0.2666	0.0666	0.0666	0.3666	0.1666		s-c t=750 n=1 p=1e5 x(Co)=0.0666 x(Cr)=0.2666 x(Cu)=0.0666 x(Fe)=0.0666 x(Mn)=0.3666										dump png 87_Co6_Cr26_Cu6_Fe6_Mn36_Ni16						87_Co6_Cr26_Cu6_Fe6_Mn36_Ni16.TCM						m 87_Co6_Cr26_Cu6_Fe6_Mn36_Ni16
	88	0.0666	0.2666	0.0666	0.1666	0.0666	0.3666		s-c t=750 n=1 p=1e5 x(Co)=0.0666 x(Cr)=0.2666 x(Cu)=0.0666 x(Fe)=0.1666 x(Mn)=0.0666										dump png 88_Co6_Cr26_Cu6_Fe16_Mn6_Ni36						88_Co6_Cr26_Cu6_Fe16_Mn6_Ni36.TCM						m 88_Co6_Cr26_Cu6_Fe16_Mn6_Ni36
	89	0.0666	0.2666	0.0666	0.1666	0.1666	0.2666		s-c t=750 n=1 p=1e5 x(Co)=0.0666 x(Cr)=0.2666 x(Cu)=0.0666 x(Fe)=0.1666 x(Mn)=0.1666										dump png 89_Co6_Cr26_Cu6_Fe16_Mn16_Ni26						89_Co6_Cr26_Cu6_Fe16_Mn16_Ni26.TCM						m 89_Co6_Cr26_Cu6_Fe16_Mn16_Ni26
	90	0.0666	0.2666	0.0666	0.1666	0.2666	0.1666		s-c t=750 n=1 p=1e5 x(Co)=0.0666 x(Cr)=0.2666 x(Cu)=0.0666 x(Fe)=0.1666 x(Mn)=0.2666										dump png 90_Co6_Cr26_Cu6_Fe16_Mn26_Ni16						90_Co6_Cr26_Cu6_Fe16_Mn26_Ni16.TCM						m 90_Co6_Cr26_Cu6_Fe16_Mn26_Ni16
	91	0.0666	0.2666	0.0666	0.1666	0.3666	0.0666		s-c t=750 n=1 p=1e5 x(Co)=0.0666 x(Cr)=0.2666 x(Cu)=0.0666 x(Fe)=0.1666 x(Mn)=0.3666										dump png 91_Co6_Cr26_Cu6_Fe16_Mn36_Ni6						91_Co6_Cr26_Cu6_Fe16_Mn36_Ni6.TCM						m 91_Co6_Cr26_Cu6_Fe16_Mn36_Ni6
	92	0.0666	0.2666	0.0666	0.2666	0.0666	0.2666		s-c t=750 n=1 p=1e5 x(Co)=0.0666 x(Cr)=0.2666 x(Cu)=0.0666 x(Fe)=0.2666 x(Mn)=0.0666										dump png 92_Co6_Cr26_Cu6_Fe26_Mn6_Ni26						92_Co6_Cr26_Cu6_Fe26_Mn6_Ni26.TCM						m 92_Co6_Cr26_Cu6_Fe26_Mn6_Ni26
	93	0.0666	0.2666	0.0666	0.2666	0.1666	0.1666		s-c t=750 n=1 p=1e5 x(Co)=0.0666 x(Cr)=0.2666 x(Cu)=0.0666 x(Fe)=0.2666 x(Mn)=0.1666										dump png 93_Co6_Cr26_Cu6_Fe26_Mn16_Ni16						93_Co6_Cr26_Cu6_Fe26_Mn16_Ni16.TCM						m 93_Co6_Cr26_Cu6_Fe26_Mn16_Ni16
	94	0.0666	0.2666	0.0666	0.2666	0.2666	0.0666		s-c t=750 n=1 p=1e5 x(Co)=0.0666 x(Cr)=0.2666 x(Cu)=0.0666 x(Fe)=0.2666 x(Mn)=0.2666										dump png 94_Co6_Cr26_Cu6_Fe26_Mn26_Ni6						94_Co6_Cr26_Cu6_Fe26_Mn26_Ni6.TCM						m 94_Co6_Cr26_Cu6_Fe26_Mn26_Ni6
	95	0.0666	0.2666	0.0666	0.3666	0.0666	0.1666		s-c t=750 n=1 p=1e5 x(Co)=0.0666 x(Cr)=0.2666 x(Cu)=0.0666 x(Fe)=0.3666 x(Mn)=0.0666										dump png 95_Co6_Cr26_Cu6_Fe36_Mn6_Ni16						95_Co6_Cr26_Cu6_Fe36_Mn6_Ni16.TCM						m 95_Co6_Cr26_Cu6_Fe36_Mn6_Ni16
	96	0.0666	0.2666	0.0666	0.3666	0.1666	0.0666		s-c t=750 n=1 p=1e5 x(Co)=0.0666 x(Cr)=0.2666 x(Cu)=0.0666 x(Fe)=0.3666 x(Mn)=0.1666										dump png 96_Co6_Cr26_Cu6_Fe36_Mn16_Ni6						96_Co6_Cr26_Cu6_Fe36_Mn16_Ni6.TCM						m 96_Co6_Cr26_Cu6_Fe36_Mn16_Ni6
	97	0.0666	0.2666	0.1666	0.0666	0.0666	0.3666		s-c t=750 n=1 p=1e5 x(Co)=0.0666 x(Cr)=0.2666 x(Cu)=0.1666 x(Fe)=0.0666 x(Mn)=0.0666										dump png 97_Co6_Cr26_Cu16_Fe6_Mn6_Ni36						97_Co6_Cr26_Cu16_Fe6_Mn6_Ni36.TCM						m 97_Co6_Cr26_Cu16_Fe6_Mn6_Ni36
	98	0.0666	0.2666	0.1666	0.0666	0.1666	0.2666		s-c t=750 n=1 p=1e5 x(Co)=0.0666 x(Cr)=0.2666 x(Cu)=0.1666 x(Fe)=0.0666 x(Mn)=0.1666										dump png 98_Co6_Cr26_Cu16_Fe6_Mn16_Ni26						98_Co6_Cr26_Cu16_Fe6_Mn16_Ni26.TCM						m 98_Co6_Cr26_Cu16_Fe6_Mn16_Ni26
	99	0.0666	0.2666	0.1666	0.0666	0.2666	0.1666		s-c t=750 n=1 p=1e5 x(Co)=0.0666 x(Cr)=0.2666 x(Cu)=0.1666 x(Fe)=0.0666 x(Mn)=0.2666										dump png 99_Co6_Cr26_Cu16_Fe6_Mn26_Ni16						99_Co6_Cr26_Cu16_Fe6_Mn26_Ni16.TCM						m 99_Co6_Cr26_Cu16_Fe6_Mn26_Ni16
	100	0.0666	0.2666	0.1666	0.0666	0.3666	0.0666		s-c t=750 n=1 p=1e5 x(Co)=0.0666 x(Cr)=0.2666 x(Cu)=0.1666 x(Fe)=0.0666 x(Mn)=0.3666										dump png 100_Co6_Cr26_Cu16_Fe6_Mn36_Ni6						100_Co6_Cr26_Cu16_Fe6_Mn36_Ni6.TCM						m 100_Co6_Cr26_Cu16_Fe6_Mn36_Ni6
	101	0.0666	0.2666	0.1666	0.1666	0.0666	0.2666		s-c t=750 n=1 p=1e5 x(Co)=0.0666 x(Cr)=0.2666 x(Cu)=0.1666 x(Fe)=0.1666 x(Mn)=0.0666										dump png 101_Co6_Cr26_Cu16_Fe16_Mn6_Ni26						101_Co6_Cr26_Cu16_Fe16_Mn6_Ni26.TCM						m 101_Co6_Cr26_Cu16_Fe16_Mn6_Ni26
	102	0.0666	0.2666	0.1666	0.1666	0.1666	0.1666		s-c t=750 n=1 p=1e5 x(Co)=0.0666 x(Cr)=0.2666 x(Cu)=0.1666 x(Fe)=0.1666 x(Mn)=0.1666										dump png 102_Co6_Cr26_Cu16_Fe16_Mn16_Ni16						102_Co6_Cr26_Cu16_Fe16_Mn16_Ni16.TCM						m 102_Co6_Cr26_Cu16_Fe16_Mn16_Ni16
	103	0.0666	0.2666	0.1666	0.1666	0.2666	0.0666		s-c t=750 n=1 p=1e5 x(Co)=0.0666 x(Cr)=0.2666 x(Cu)=0.1666 x(Fe)=0.1666 x(Mn)=0.2666										dump png 103_Co6_Cr26_Cu16_Fe16_Mn26_Ni6						103_Co6_Cr26_Cu16_Fe16_Mn26_Ni6.TCM						m 103_Co6_Cr26_Cu16_Fe16_Mn26_Ni6
	104	0.0666	0.2666	0.1666	0.2666	0.0666	0.1666		s-c t=750 n=1 p=1e5 x(Co)=0.0666 x(Cr)=0.2666 x(Cu)=0.1666 x(Fe)=0.2666 x(Mn)=0.0666										dump png 104_Co6_Cr26_Cu16_Fe26_Mn6_Ni16						104_Co6_Cr26_Cu16_Fe26_Mn6_Ni16.TCM						m 104_Co6_Cr26_Cu16_Fe26_Mn6_Ni16
	105	0.0666	0.2666	0.1666	0.2666	0.1666	0.0666		s-c t=750 n=1 p=1e5 x(Co)=0.0666 x(Cr)=0.2666 x(Cu)=0.1666 x(Fe)=0.2666 x(Mn)=0.1666										dump png 105_Co6_Cr26_Cu16_Fe26_Mn16_Ni6						105_Co6_Cr26_Cu16_Fe26_Mn16_Ni6.TCM						m 105_Co6_Cr26_Cu16_Fe26_Mn16_Ni6
	106	0.0666	0.2666	0.1666	0.3666	0.0666	0.0666		s-c t=750 n=1 p=1e5 x(Co)=0.0666 x(Cr)=0.2666 x(Cu)=0.1666 x(Fe)=0.3666 x(Mn)=0.0666										dump png 106_Co6_Cr26_Cu16_Fe36_Mn6_Ni6						106_Co6_Cr26_Cu16_Fe36_Mn6_Ni6.TCM						m 106_Co6_Cr26_Cu16_Fe36_Mn6_Ni6
	107	0.0666	0.2666	0.2666	0.0666	0.0666	0.2666		s-c t=750 n=1 p=1e5 x(Co)=0.0666 x(Cr)=0.2666 x(Cu)=0.2666 x(Fe)=0.0666 x(Mn)=0.0666										dump png 107_Co6_Cr26_Cu26_Fe6_Mn6_Ni26						107_Co6_Cr26_Cu26_Fe6_Mn6_Ni26.TCM						m 107_Co6_Cr26_Cu26_Fe6_Mn6_Ni26
	108	0.0666	0.2666	0.2666	0.0666	0.1666	0.1666		s-c t=750 n=1 p=1e5 x(Co)=0.0666 x(Cr)=0.2666 x(Cu)=0.2666 x(Fe)=0.0666 x(Mn)=0.1666										dump png 108_Co6_Cr26_Cu26_Fe6_Mn16_Ni16						108_Co6_Cr26_Cu26_Fe6_Mn16_Ni16.TCM						m 108_Co6_Cr26_Cu26_Fe6_Mn16_Ni16
	109	0.0666	0.2666	0.2666	0.0666	0.2666	0.0666		s-c t=750 n=1 p=1e5 x(Co)=0.0666 x(Cr)=0.2666 x(Cu)=0.2666 x(Fe)=0.0666 x(Mn)=0.2666										dump png 109_Co6_Cr26_Cu26_Fe6_Mn26_Ni6						109_Co6_Cr26_Cu26_Fe6_Mn26_Ni6.TCM						m 109_Co6_Cr26_Cu26_Fe6_Mn26_Ni6
	110	0.0666	0.2666	0.2666	0.1666	0.0666	0.1666		s-c t=750 n=1 p=1e5 x(Co)=0.0666 x(Cr)=0.2666 x(Cu)=0.2666 x(Fe)=0.1666 x(Mn)=0.0666										dump png 110_Co6_Cr26_Cu26_Fe16_Mn6_Ni16						110_Co6_Cr26_Cu26_Fe16_Mn6_Ni16.TCM						m 110_Co6_Cr26_Cu26_Fe16_Mn6_Ni16
	111	0.0666	0.2666	0.2666	0.1666	0.1666	0.0666		s-c t=750 n=1 p=1e5 x(Co)=0.0666 x(Cr)=0.2666 x(Cu)=0.2666 x(Fe)=0.1666 x(Mn)=0.1666										dump png 111_Co6_Cr26_Cu26_Fe16_Mn16_Ni6						111_Co6_Cr26_Cu26_Fe16_Mn16_Ni6.TCM						m 111_Co6_Cr26_Cu26_Fe16_Mn16_Ni6
	112	0.0666	0.2666	0.2666	0.2666	0.0666	0.0666		s-c t=750 n=1 p=1e5 x(Co)=0.0666 x(Cr)=0.2666 x(Cu)=0.2666 x(Fe)=0.2666 x(Mn)=0.0666										dump png 112_Co6_Cr26_Cu26_Fe26_Mn6_Ni6						112_Co6_Cr26_Cu26_Fe26_Mn6_Ni6.TCM						m 112_Co6_Cr26_Cu26_Fe26_Mn6_Ni6
	113	0.0666	0.2666	0.3666	0.0666	0.0666	0.1666		s-c t=750 n=1 p=1e5 x(Co)=0.0666 x(Cr)=0.2666 x(Cu)=0.3666 x(Fe)=0.0666 x(Mn)=0.0666										dump png 113_Co6_Cr26_Cu36_Fe6_Mn6_Ni16						113_Co6_Cr26_Cu36_Fe6_Mn6_Ni16.TCM						m 113_Co6_Cr26_Cu36_Fe6_Mn6_Ni16
	114	0.0666	0.2666	0.3666	0.0666	0.1666	0.0666		s-c t=750 n=1 p=1e5 x(Co)=0.0666 x(Cr)=0.2666 x(Cu)=0.3666 x(Fe)=0.0666 x(Mn)=0.1666										dump png 114_Co6_Cr26_Cu36_Fe6_Mn16_Ni6						114_Co6_Cr26_Cu36_Fe6_Mn16_Ni6.TCM						m 114_Co6_Cr26_Cu36_Fe6_Mn16_Ni6
	115	0.0666	0.2666	0.3666	0.1666	0.0666	0.0666		s-c t=750 n=1 p=1e5 x(Co)=0.0666 x(Cr)=0.2666 x(Cu)=0.3666 x(Fe)=0.1666 x(Mn)=0.0666										dump png 115_Co6_Cr26_Cu36_Fe16_Mn6_Ni6						115_Co6_Cr26_Cu36_Fe16_Mn6_Ni6.TCM						m 115_Co6_Cr26_Cu36_Fe16_Mn6_Ni6
	116	0.0666	0.3666	0.0666	0.0666	0.0666	0.3666		s-c t=750 n=1 p=1e5 x(Co)=0.0666 x(Cr)=0.3666 x(Cu)=0.0666 x(Fe)=0.0666 x(Mn)=0.0666										dump png 116_Co6_Cr36_Cu6_Fe6_Mn6_Ni36						116_Co6_Cr36_Cu6_Fe6_Mn6_Ni36.TCM						m 116_Co6_Cr36_Cu6_Fe6_Mn6_Ni36
	117	0.0666	0.3666	0.0666	0.0666	0.1666	0.2666		s-c t=750 n=1 p=1e5 x(Co)=0.0666 x(Cr)=0.3666 x(Cu)=0.0666 x(Fe)=0.0666 x(Mn)=0.1666										dump png 117_Co6_Cr36_Cu6_Fe6_Mn16_Ni26						117_Co6_Cr36_Cu6_Fe6_Mn16_Ni26.TCM						m 117_Co6_Cr36_Cu6_Fe6_Mn16_Ni26
	118	0.0666	0.3666	0.0666	0.0666	0.2666	0.1666		s-c t=750 n=1 p=1e5 x(Co)=0.0666 x(Cr)=0.3666 x(Cu)=0.0666 x(Fe)=0.0666 x(Mn)=0.2666										dump png 118_Co6_Cr36_Cu6_Fe6_Mn26_Ni16						118_Co6_Cr36_Cu6_Fe6_Mn26_Ni16.TCM						m 118_Co6_Cr36_Cu6_Fe6_Mn26_Ni16
	119	0.0666	0.3666	0.0666	0.0666	0.3666	0.0666		s-c t=750 n=1 p=1e5 x(Co)=0.0666 x(Cr)=0.3666 x(Cu)=0.0666 x(Fe)=0.0666 x(Mn)=0.3666										dump png 119_Co6_Cr36_Cu6_Fe6_Mn36_Ni6						119_Co6_Cr36_Cu6_Fe6_Mn36_Ni6.TCM						m 119_Co6_Cr36_Cu6_Fe6_Mn36_Ni6
	120	0.0666	0.3666	0.0666	0.1666	0.0666	0.2666		s-c t=750 n=1 p=1e5 x(Co)=0.0666 x(Cr)=0.3666 x(Cu)=0.0666 x(Fe)=0.1666 x(Mn)=0.0666										dump png 120_Co6_Cr36_Cu6_Fe16_Mn6_Ni26						120_Co6_Cr36_Cu6_Fe16_Mn6_Ni26.TCM						m 120_Co6_Cr36_Cu6_Fe16_Mn6_Ni26
	121	0.0666	0.3666	0.0666	0.1666	0.1666	0.1666		s-c t=750 n=1 p=1e5 x(Co)=0.0666 x(Cr)=0.3666 x(Cu)=0.0666 x(Fe)=0.1666 x(Mn)=0.1666										dump png 121_Co6_Cr36_Cu6_Fe16_Mn16_Ni16						121_Co6_Cr36_Cu6_Fe16_Mn16_Ni16.TCM						m 121_Co6_Cr36_Cu6_Fe16_Mn16_Ni16
	122	0.0666	0.3666	0.0666	0.1666	0.2666	0.0666		s-c t=750 n=1 p=1e5 x(Co)=0.0666 x(Cr)=0.3666 x(Cu)=0.0666 x(Fe)=0.1666 x(Mn)=0.2666										dump png 122_Co6_Cr36_Cu6_Fe16_Mn26_Ni6						122_Co6_Cr36_Cu6_Fe16_Mn26_Ni6.TCM						m 122_Co6_Cr36_Cu6_Fe16_Mn26_Ni6
	123	0.0666	0.3666	0.0666	0.2666	0.0666	0.1666		s-c t=750 n=1 p=1e5 x(Co)=0.0666 x(Cr)=0.3666 x(Cu)=0.0666 x(Fe)=0.2666 x(Mn)=0.0666										dump png 123_Co6_Cr36_Cu6_Fe26_Mn6_Ni16						123_Co6_Cr36_Cu6_Fe26_Mn6_Ni16.TCM						m 123_Co6_Cr36_Cu6_Fe26_Mn6_Ni16
	124	0.0666	0.3666	0.0666	0.2666	0.1666	0.0666		s-c t=750 n=1 p=1e5 x(Co)=0.0666 x(Cr)=0.3666 x(Cu)=0.0666 x(Fe)=0.2666 x(Mn)=0.1666										dump png 124_Co6_Cr36_Cu6_Fe26_Mn16_Ni6						124_Co6_Cr36_Cu6_Fe26_Mn16_Ni6.TCM						m 124_Co6_Cr36_Cu6_Fe26_Mn16_Ni6
	125	0.0666	0.3666	0.0666	0.3666	0.0666	0.0666		s-c t=750 n=1 p=1e5 x(Co)=0.0666 x(Cr)=0.3666 x(Cu)=0.0666 x(Fe)=0.3666 x(Mn)=0.0666										dump png 125_Co6_Cr36_Cu6_Fe36_Mn6_Ni6						125_Co6_Cr36_Cu6_Fe36_Mn6_Ni6.TCM						m 125_Co6_Cr36_Cu6_Fe36_Mn6_Ni6
	126	0.0666	0.3666	0.1666	0.0666	0.0666	0.2666		s-c t=750 n=1 p=1e5 x(Co)=0.0666 x(Cr)=0.3666 x(Cu)=0.1666 x(Fe)=0.0666 x(Mn)=0.0666										dump png 126_Co6_Cr36_Cu16_Fe6_Mn6_Ni26						126_Co6_Cr36_Cu16_Fe6_Mn6_Ni26.TCM						m 126_Co6_Cr36_Cu16_Fe6_Mn6_Ni26
	127	0.0666	0.3666	0.1666	0.0666	0.1666	0.1666		s-c t=750 n=1 p=1e5 x(Co)=0.0666 x(Cr)=0.3666 x(Cu)=0.1666 x(Fe)=0.0666 x(Mn)=0.1666										dump png 127_Co6_Cr36_Cu16_Fe6_Mn16_Ni16						127_Co6_Cr36_Cu16_Fe6_Mn16_Ni16.TCM						m 127_Co6_Cr36_Cu16_Fe6_Mn16_Ni16
	128	0.0666	0.3666	0.1666	0.0666	0.2666	0.0666		s-c t=750 n=1 p=1e5 x(Co)=0.0666 x(Cr)=0.3666 x(Cu)=0.1666 x(Fe)=0.0666 x(Mn)=0.2666										dump png 128_Co6_Cr36_Cu16_Fe6_Mn26_Ni6						128_Co6_Cr36_Cu16_Fe6_Mn26_Ni6.TCM						m 128_Co6_Cr36_Cu16_Fe6_Mn26_Ni6
	129	0.0666	0.3666	0.1666	0.1666	0.0666	0.1666		s-c t=750 n=1 p=1e5 x(Co)=0.0666 x(Cr)=0.3666 x(Cu)=0.1666 x(Fe)=0.1666 x(Mn)=0.0666										dump png 129_Co6_Cr36_Cu16_Fe16_Mn6_Ni16						129_Co6_Cr36_Cu16_Fe16_Mn6_Ni16.TCM						m 129_Co6_Cr36_Cu16_Fe16_Mn6_Ni16
	130	0.0666	0.3666	0.1666	0.1666	0.1666	0.0666		s-c t=750 n=1 p=1e5 x(Co)=0.0666 x(Cr)=0.3666 x(Cu)=0.1666 x(Fe)=0.1666 x(Mn)=0.1666										dump png 130_Co6_Cr36_Cu16_Fe16_Mn16_Ni6						130_Co6_Cr36_Cu16_Fe16_Mn16_Ni6.TCM						m 130_Co6_Cr36_Cu16_Fe16_Mn16_Ni6
	131	0.0666	0.3666	0.1666	0.2666	0.0666	0.0666		s-c t=750 n=1 p=1e5 x(Co)=0.0666 x(Cr)=0.3666 x(Cu)=0.1666 x(Fe)=0.2666 x(Mn)=0.0666										dump png 131_Co6_Cr36_Cu16_Fe26_Mn6_Ni6						131_Co6_Cr36_Cu16_Fe26_Mn6_Ni6.TCM						m 131_Co6_Cr36_Cu16_Fe26_Mn6_Ni6
	132	0.0666	0.3666	0.2666	0.0666	0.0666	0.1666		s-c t=750 n=1 p=1e5 x(Co)=0.0666 x(Cr)=0.3666 x(Cu)=0.2666 x(Fe)=0.0666 x(Mn)=0.0666										dump png 132_Co6_Cr36_Cu26_Fe6_Mn6_Ni16						132_Co6_Cr36_Cu26_Fe6_Mn6_Ni16.TCM						m 132_Co6_Cr36_Cu26_Fe6_Mn6_Ni16
	133	0.0666	0.3666	0.2666	0.0666	0.1666	0.0666		s-c t=750 n=1 p=1e5 x(Co)=0.0666 x(Cr)=0.3666 x(Cu)=0.2666 x(Fe)=0.0666 x(Mn)=0.1666										dump png 133_Co6_Cr36_Cu26_Fe6_Mn16_Ni6						133_Co6_Cr36_Cu26_Fe6_Mn16_Ni6.TCM						m 133_Co6_Cr36_Cu26_Fe6_Mn16_Ni6
	134	0.0666	0.3666	0.2666	0.1666	0.0666	0.0666		s-c t=750 n=1 p=1e5 x(Co)=0.0666 x(Cr)=0.3666 x(Cu)=0.2666 x(Fe)=0.1666 x(Mn)=0.0666										dump png 134_Co6_Cr36_Cu26_Fe16_Mn6_Ni6						134_Co6_Cr36_Cu26_Fe16_Mn6_Ni6.TCM						m 134_Co6_Cr36_Cu26_Fe16_Mn6_Ni6
	135	0.0666	0.3666	0.3666	0.0666	0.0666	0.0666		s-c t=750 n=1 p=1e5 x(Co)=0.0666 x(Cr)=0.3666 x(Cu)=0.3666 x(Fe)=0.0666 x(Mn)=0.0666										dump png 135_Co6_Cr36_Cu36_Fe6_Mn6_Ni6						135_Co6_Cr36_Cu36_Fe6_Mn6_Ni6.TCM						m 135_Co6_Cr36_Cu36_Fe6_Mn6_Ni6
	136	0.1666	0.0666	0.0666	0.0666	0.2666	0.3666		s-c t=750 n=1 p=1e5 x(Co)=0.1666 x(Cr)=0.0666 x(Cu)=0.0666 x(Fe)=0.0666 x(Mn)=0.2666										dump png 136_Co16_Cr6_Cu6_Fe6_Mn26_Ni36						136_Co16_Cr6_Cu6_Fe6_Mn26_Ni36.TCM						m 136_Co16_Cr6_Cu6_Fe6_Mn26_Ni36
	137	0.1666	0.0666	0.0666	0.0666	0.3666	0.2666		s-c t=750 n=1 p=1e5 x(Co)=0.1666 x(Cr)=0.0666 x(Cu)=0.0666 x(Fe)=0.0666 x(Mn)=0.3666										dump png 137_Co16_Cr6_Cu6_Fe6_Mn36_Ni26						137_Co16_Cr6_Cu6_Fe6_Mn36_Ni26.TCM						m 137_Co16_Cr6_Cu6_Fe6_Mn36_Ni26
	138	0.1666	0.0666	0.0666	0.1666	0.1666	0.3666		s-c t=750 n=1 p=1e5 x(Co)=0.1666 x(Cr)=0.0666 x(Cu)=0.0666 x(Fe)=0.1666 x(Mn)=0.1666										dump png 138_Co16_Cr6_Cu6_Fe16_Mn16_Ni36						138_Co16_Cr6_Cu6_Fe16_Mn16_Ni36.TCM						m 138_Co16_Cr6_Cu6_Fe16_Mn16_Ni36
	139	0.1666	0.0666	0.0666	0.1666	0.2666	0.2666		s-c t=750 n=1 p=1e5 x(Co)=0.1666 x(Cr)=0.0666 x(Cu)=0.0666 x(Fe)=0.1666 x(Mn)=0.2666										dump png 139_Co16_Cr6_Cu6_Fe16_Mn26_Ni26						139_Co16_Cr6_Cu6_Fe16_Mn26_Ni26.TCM						m 139_Co16_Cr6_Cu6_Fe16_Mn26_Ni26
	140	0.1666	0.0666	0.0666	0.1666	0.3666	0.1666		s-c t=750 n=1 p=1e5 x(Co)=0.1666 x(Cr)=0.0666 x(Cu)=0.0666 x(Fe)=0.1666 x(Mn)=0.3666										dump png 140_Co16_Cr6_Cu6_Fe16_Mn36_Ni16						140_Co16_Cr6_Cu6_Fe16_Mn36_Ni16.TCM						m 140_Co16_Cr6_Cu6_Fe16_Mn36_Ni16
	141	0.1666	0.0666	0.0666	0.2666	0.0666	0.3666		s-c t=750 n=1 p=1e5 x(Co)=0.1666 x(Cr)=0.0666 x(Cu)=0.0666 x(Fe)=0.2666 x(Mn)=0.0666										dump png 141_Co16_Cr6_Cu6_Fe26_Mn6_Ni36						141_Co16_Cr6_Cu6_Fe26_Mn6_Ni36.TCM						m 141_Co16_Cr6_Cu6_Fe26_Mn6_Ni36
	142	0.1666	0.0666	0.0666	0.2666	0.1666	0.2666		s-c t=750 n=1 p=1e5 x(Co)=0.1666 x(Cr)=0.0666 x(Cu)=0.0666 x(Fe)=0.2666 x(Mn)=0.1666										dump png 142_Co16_Cr6_Cu6_Fe26_Mn16_Ni26						142_Co16_Cr6_Cu6_Fe26_Mn16_Ni26.TCM						m 142_Co16_Cr6_Cu6_Fe26_Mn16_Ni26
	143	0.1666	0.0666	0.0666	0.2666	0.2666	0.1666		s-c t=750 n=1 p=1e5 x(Co)=0.1666 x(Cr)=0.0666 x(Cu)=0.0666 x(Fe)=0.2666 x(Mn)=0.2666										dump png 143_Co16_Cr6_Cu6_Fe26_Mn26_Ni16						143_Co16_Cr6_Cu6_Fe26_Mn26_Ni16.TCM						m 143_Co16_Cr6_Cu6_Fe26_Mn26_Ni16
	144	0.1666	0.0666	0.0666	0.2666	0.3666	0.0666		s-c t=750 n=1 p=1e5 x(Co)=0.1666 x(Cr)=0.0666 x(Cu)=0.0666 x(Fe)=0.2666 x(Mn)=0.3666										dump png 144_Co16_Cr6_Cu6_Fe26_Mn36_Ni6						144_Co16_Cr6_Cu6_Fe26_Mn36_Ni6.TCM						m 144_Co16_Cr6_Cu6_Fe26_Mn36_Ni6
	145	0.1666	0.0666	0.0666	0.3666	0.0666	0.2666		s-c t=750 n=1 p=1e5 x(Co)=0.1666 x(Cr)=0.0666 x(Cu)=0.0666 x(Fe)=0.3666 x(Mn)=0.0666										dump png 145_Co16_Cr6_Cu6_Fe36_Mn6_Ni26						145_Co16_Cr6_Cu6_Fe36_Mn6_Ni26.TCM						m 145_Co16_Cr6_Cu6_Fe36_Mn6_Ni26
	146	0.1666	0.0666	0.0666	0.3666	0.1666	0.1666		s-c t=750 n=1 p=1e5 x(Co)=0.1666 x(Cr)=0.0666 x(Cu)=0.0666 x(Fe)=0.3666 x(Mn)=0.1666										dump png 146_Co16_Cr6_Cu6_Fe36_Mn16_Ni16						146_Co16_Cr6_Cu6_Fe36_Mn16_Ni16.TCM						m 146_Co16_Cr6_Cu6_Fe36_Mn16_Ni16
	147	0.1666	0.0666	0.0666	0.3666	0.2666	0.0666		s-c t=750 n=1 p=1e5 x(Co)=0.1666 x(Cr)=0.0666 x(Cu)=0.0666 x(Fe)=0.3666 x(Mn)=0.2666										dump png 147_Co16_Cr6_Cu6_Fe36_Mn26_Ni6						147_Co16_Cr6_Cu6_Fe36_Mn26_Ni6.TCM						m 147_Co16_Cr6_Cu6_Fe36_Mn26_Ni6
	148	0.1666	0.0666	0.1666	0.0666	0.1666	0.3666		s-c t=750 n=1 p=1e5 x(Co)=0.1666 x(Cr)=0.0666 x(Cu)=0.1666 x(Fe)=0.0666 x(Mn)=0.1666										dump png 148_Co16_Cr6_Cu16_Fe6_Mn16_Ni36						148_Co16_Cr6_Cu16_Fe6_Mn16_Ni36.TCM						m 148_Co16_Cr6_Cu16_Fe6_Mn16_Ni36
	149	0.1666	0.0666	0.1666	0.0666	0.2666	0.2666		s-c t=750 n=1 p=1e5 x(Co)=0.1666 x(Cr)=0.0666 x(Cu)=0.1666 x(Fe)=0.0666 x(Mn)=0.2666										dump png 149_Co16_Cr6_Cu16_Fe6_Mn26_Ni26						149_Co16_Cr6_Cu16_Fe6_Mn26_Ni26.TCM						m 149_Co16_Cr6_Cu16_Fe6_Mn26_Ni26
	150	0.1666	0.0666	0.1666	0.0666	0.3666	0.1666		s-c t=750 n=1 p=1e5 x(Co)=0.1666 x(Cr)=0.0666 x(Cu)=0.1666 x(Fe)=0.0666 x(Mn)=0.3666										dump png 150_Co16_Cr6_Cu16_Fe6_Mn36_Ni16						150_Co16_Cr6_Cu16_Fe6_Mn36_Ni16.TCM						m 150_Co16_Cr6_Cu16_Fe6_Mn36_Ni16
	151	0.1666	0.0666	0.1666	0.1666	0.0666	0.3666		s-c t=750 n=1 p=1e5 x(Co)=0.1666 x(Cr)=0.0666 x(Cu)=0.1666 x(Fe)=0.1666 x(Mn)=0.0666										dump png 151_Co16_Cr6_Cu16_Fe16_Mn6_Ni36						151_Co16_Cr6_Cu16_Fe16_Mn6_Ni36.TCM						m 151_Co16_Cr6_Cu16_Fe16_Mn6_Ni36
	152	0.1666	0.0666	0.1666	0.1666	0.1666	0.2666		s-c t=750 n=1 p=1e5 x(Co)=0.1666 x(Cr)=0.0666 x(Cu)=0.1666 x(Fe)=0.1666 x(Mn)=0.1666										dump png 152_Co16_Cr6_Cu16_Fe16_Mn16_Ni26						152_Co16_Cr6_Cu16_Fe16_Mn16_Ni26.TCM						m 152_Co16_Cr6_Cu16_Fe16_Mn16_Ni26
	153	0.1666	0.0666	0.1666	0.1666	0.2666	0.1666		s-c t=750 n=1 p=1e5 x(Co)=0.1666 x(Cr)=0.0666 x(Cu)=0.1666 x(Fe)=0.1666 x(Mn)=0.2666										dump png 153_Co16_Cr6_Cu16_Fe16_Mn26_Ni16						153_Co16_Cr6_Cu16_Fe16_Mn26_Ni16.TCM						m 153_Co16_Cr6_Cu16_Fe16_Mn26_Ni16
	154	0.1666	0.0666	0.1666	0.1666	0.3666	0.0666		s-c t=750 n=1 p=1e5 x(Co)=0.1666 x(Cr)=0.0666 x(Cu)=0.1666 x(Fe)=0.1666 x(Mn)=0.3666										dump png 154_Co16_Cr6_Cu16_Fe16_Mn36_Ni6						154_Co16_Cr6_Cu16_Fe16_Mn36_Ni6.TCM						m 154_Co16_Cr6_Cu16_Fe16_Mn36_Ni6
	155	0.1666	0.0666	0.1666	0.2666	0.0666	0.2666		s-c t=750 n=1 p=1e5 x(Co)=0.1666 x(Cr)=0.0666 x(Cu)=0.1666 x(Fe)=0.2666 x(Mn)=0.0666										dump png 155_Co16_Cr6_Cu16_Fe26_Mn6_Ni26						155_Co16_Cr6_Cu16_Fe26_Mn6_Ni26.TCM						m 155_Co16_Cr6_Cu16_Fe26_Mn6_Ni26
	156	0.1666	0.0666	0.1666	0.2666	0.1666	0.1666		s-c t=750 n=1 p=1e5 x(Co)=0.1666 x(Cr)=0.0666 x(Cu)=0.1666 x(Fe)=0.2666 x(Mn)=0.1666										dump png 156_Co16_Cr6_Cu16_Fe26_Mn16_Ni16						156_Co16_Cr6_Cu16_Fe26_Mn16_Ni16.TCM						m 156_Co16_Cr6_Cu16_Fe26_Mn16_Ni16
	157	0.1666	0.0666	0.1666	0.2666	0.2666	0.0666		s-c t=750 n=1 p=1e5 x(Co)=0.1666 x(Cr)=0.0666 x(Cu)=0.1666 x(Fe)=0.2666 x(Mn)=0.2666										dump png 157_Co16_Cr6_Cu16_Fe26_Mn26_Ni6						157_Co16_Cr6_Cu16_Fe26_Mn26_Ni6.TCM						m 157_Co16_Cr6_Cu16_Fe26_Mn26_Ni6
	158	0.1666	0.0666	0.1666	0.3666	0.0666	0.1666		s-c t=750 n=1 p=1e5 x(Co)=0.1666 x(Cr)=0.0666 x(Cu)=0.1666 x(Fe)=0.3666 x(Mn)=0.0666										dump png 158_Co16_Cr6_Cu16_Fe36_Mn6_Ni16						158_Co16_Cr6_Cu16_Fe36_Mn6_Ni16.TCM						m 158_Co16_Cr6_Cu16_Fe36_Mn6_Ni16
	159	0.1666	0.0666	0.1666	0.3666	0.1666	0.0666		s-c t=750 n=1 p=1e5 x(Co)=0.1666 x(Cr)=0.0666 x(Cu)=0.1666 x(Fe)=0.3666 x(Mn)=0.1666										dump png 159_Co16_Cr6_Cu16_Fe36_Mn16_Ni6						159_Co16_Cr6_Cu16_Fe36_Mn16_Ni6.TCM						m 159_Co16_Cr6_Cu16_Fe36_Mn16_Ni6
	160	0.1666	0.0666	0.2666	0.0666	0.0666	0.3666		s-c t=750 n=1 p=1e5 x(Co)=0.1666 x(Cr)=0.0666 x(Cu)=0.2666 x(Fe)=0.0666 x(Mn)=0.0666										dump png 160_Co16_Cr6_Cu26_Fe6_Mn6_Ni36						160_Co16_Cr6_Cu26_Fe6_Mn6_Ni36.TCM						m 160_Co16_Cr6_Cu26_Fe6_Mn6_Ni36
	161	0.1666	0.0666	0.2666	0.0666	0.1666	0.2666		s-c t=750 n=1 p=1e5 x(Co)=0.1666 x(Cr)=0.0666 x(Cu)=0.2666 x(Fe)=0.0666 x(Mn)=0.1666										dump png 161_Co16_Cr6_Cu26_Fe6_Mn16_Ni26						161_Co16_Cr6_Cu26_Fe6_Mn16_Ni26.TCM						m 161_Co16_Cr6_Cu26_Fe6_Mn16_Ni26
	162	0.1666	0.0666	0.2666	0.0666	0.2666	0.1666		s-c t=750 n=1 p=1e5 x(Co)=0.1666 x(Cr)=0.0666 x(Cu)=0.2666 x(Fe)=0.0666 x(Mn)=0.2666										dump png 162_Co16_Cr6_Cu26_Fe6_Mn26_Ni16						162_Co16_Cr6_Cu26_Fe6_Mn26_Ni16.TCM						m 162_Co16_Cr6_Cu26_Fe6_Mn26_Ni16
	163	0.1666	0.0666	0.2666	0.0666	0.3666	0.0666		s-c t=750 n=1 p=1e5 x(Co)=0.1666 x(Cr)=0.0666 x(Cu)=0.2666 x(Fe)=0.0666 x(Mn)=0.3666										dump png 163_Co16_Cr6_Cu26_Fe6_Mn36_Ni6						163_Co16_Cr6_Cu26_Fe6_Mn36_Ni6.TCM						m 163_Co16_Cr6_Cu26_Fe6_Mn36_Ni6
	164	0.1666	0.0666	0.2666	0.1666	0.0666	0.2666		s-c t=750 n=1 p=1e5 x(Co)=0.1666 x(Cr)=0.0666 x(Cu)=0.2666 x(Fe)=0.1666 x(Mn)=0.0666										dump png 164_Co16_Cr6_Cu26_Fe16_Mn6_Ni26						164_Co16_Cr6_Cu26_Fe16_Mn6_Ni26.TCM						m 164_Co16_Cr6_Cu26_Fe16_Mn6_Ni26
	165	0.1666	0.0666	0.2666	0.1666	0.1666	0.1666		s-c t=750 n=1 p=1e5 x(Co)=0.1666 x(Cr)=0.0666 x(Cu)=0.2666 x(Fe)=0.1666 x(Mn)=0.1666										dump png 165_Co16_Cr6_Cu26_Fe16_Mn16_Ni16						165_Co16_Cr6_Cu26_Fe16_Mn16_Ni16.TCM						m 165_Co16_Cr6_Cu26_Fe16_Mn16_Ni16
	166	0.1666	0.0666	0.2666	0.1666	0.2666	0.0666		s-c t=750 n=1 p=1e5 x(Co)=0.1666 x(Cr)=0.0666 x(Cu)=0.2666 x(Fe)=0.1666 x(Mn)=0.2666										dump png 166_Co16_Cr6_Cu26_Fe16_Mn26_Ni6						166_Co16_Cr6_Cu26_Fe16_Mn26_Ni6.TCM						m 166_Co16_Cr6_Cu26_Fe16_Mn26_Ni6
	167	0.1666	0.0666	0.2666	0.2666	0.0666	0.1666		s-c t=750 n=1 p=1e5 x(Co)=0.1666 x(Cr)=0.0666 x(Cu)=0.2666 x(Fe)=0.2666 x(Mn)=0.0666										dump png 167_Co16_Cr6_Cu26_Fe26_Mn6_Ni16						167_Co16_Cr6_Cu26_Fe26_Mn6_Ni16.TCM						m 167_Co16_Cr6_Cu26_Fe26_Mn6_Ni16
	168	0.1666	0.0666	0.2666	0.2666	0.1666	0.0666		s-c t=750 n=1 p=1e5 x(Co)=0.1666 x(Cr)=0.0666 x(Cu)=0.2666 x(Fe)=0.2666 x(Mn)=0.1666										dump png 168_Co16_Cr6_Cu26_Fe26_Mn16_Ni6						168_Co16_Cr6_Cu26_Fe26_Mn16_Ni6.TCM						m 168_Co16_Cr6_Cu26_Fe26_Mn16_Ni6
	169	0.1666	0.0666	0.2666	0.3666	0.0666	0.0666		s-c t=750 n=1 p=1e5 x(Co)=0.1666 x(Cr)=0.0666 x(Cu)=0.2666 x(Fe)=0.3666 x(Mn)=0.0666										dump png 169_Co16_Cr6_Cu26_Fe36_Mn6_Ni6						169_Co16_Cr6_Cu26_Fe36_Mn6_Ni6.TCM						m 169_Co16_Cr6_Cu26_Fe36_Mn6_Ni6
	170	0.1666	0.0666	0.3666	0.0666	0.0666	0.2666		s-c t=750 n=1 p=1e5 x(Co)=0.1666 x(Cr)=0.0666 x(Cu)=0.3666 x(Fe)=0.0666 x(Mn)=0.0666										dump png 170_Co16_Cr6_Cu36_Fe6_Mn6_Ni26						170_Co16_Cr6_Cu36_Fe6_Mn6_Ni26.TCM						m 170_Co16_Cr6_Cu36_Fe6_Mn6_Ni26
	171	0.1666	0.0666	0.3666	0.0666	0.1666	0.1666		s-c t=750 n=1 p=1e5 x(Co)=0.1666 x(Cr)=0.0666 x(Cu)=0.3666 x(Fe)=0.0666 x(Mn)=0.1666										dump png 171_Co16_Cr6_Cu36_Fe6_Mn16_Ni16						171_Co16_Cr6_Cu36_Fe6_Mn16_Ni16.TCM						m 171_Co16_Cr6_Cu36_Fe6_Mn16_Ni16
	172	0.1666	0.0666	0.3666	0.0666	0.2666	0.0666		s-c t=750 n=1 p=1e5 x(Co)=0.1666 x(Cr)=0.0666 x(Cu)=0.3666 x(Fe)=0.0666 x(Mn)=0.2666										dump png 172_Co16_Cr6_Cu36_Fe6_Mn26_Ni6						172_Co16_Cr6_Cu36_Fe6_Mn26_Ni6.TCM						m 172_Co16_Cr6_Cu36_Fe6_Mn26_Ni6
	173	0.1666	0.0666	0.3666	0.1666	0.0666	0.1666		s-c t=750 n=1 p=1e5 x(Co)=0.1666 x(Cr)=0.0666 x(Cu)=0.3666 x(Fe)=0.1666 x(Mn)=0.0666										dump png 173_Co16_Cr6_Cu36_Fe16_Mn6_Ni16						173_Co16_Cr6_Cu36_Fe16_Mn6_Ni16.TCM						m 173_Co16_Cr6_Cu36_Fe16_Mn6_Ni16
	174	0.1666	0.0666	0.3666	0.1666	0.1666	0.0666		s-c t=750 n=1 p=1e5 x(Co)=0.1666 x(Cr)=0.0666 x(Cu)=0.3666 x(Fe)=0.1666 x(Mn)=0.1666										dump png 174_Co16_Cr6_Cu36_Fe16_Mn16_Ni6						174_Co16_Cr6_Cu36_Fe16_Mn16_Ni6.TCM						m 174_Co16_Cr6_Cu36_Fe16_Mn16_Ni6
	175	0.1666	0.0666	0.3666	0.2666	0.0666	0.0666		s-c t=750 n=1 p=1e5 x(Co)=0.1666 x(Cr)=0.0666 x(Cu)=0.3666 x(Fe)=0.2666 x(Mn)=0.0666										dump png 175_Co16_Cr6_Cu36_Fe26_Mn6_Ni6						175_Co16_Cr6_Cu36_Fe26_Mn6_Ni6.TCM						m 175_Co16_Cr6_Cu36_Fe26_Mn6_Ni6
	176	0.1666	0.1666	0.0666	0.0666	0.1666	0.3666		s-c t=750 n=1 p=1e5 x(Co)=0.1666 x(Cr)=0.1666 x(Cu)=0.0666 x(Fe)=0.0666 x(Mn)=0.1666										dump png 176_Co16_Cr16_Cu6_Fe6_Mn16_Ni36						176_Co16_Cr16_Cu6_Fe6_Mn16_Ni36.TCM						m 176_Co16_Cr16_Cu6_Fe6_Mn16_Ni36
	177	0.1666	0.1666	0.0666	0.0666	0.2666	0.2666		s-c t=750 n=1 p=1e5 x(Co)=0.1666 x(Cr)=0.1666 x(Cu)=0.0666 x(Fe)=0.0666 x(Mn)=0.2666										dump png 177_Co16_Cr16_Cu6_Fe6_Mn26_Ni26						177_Co16_Cr16_Cu6_Fe6_Mn26_Ni26.TCM						m 177_Co16_Cr16_Cu6_Fe6_Mn26_Ni26
	178	0.1666	0.1666	0.0666	0.0666	0.3666	0.1666		s-c t=750 n=1 p=1e5 x(Co)=0.1666 x(Cr)=0.1666 x(Cu)=0.0666 x(Fe)=0.0666 x(Mn)=0.3666										dump png 178_Co16_Cr16_Cu6_Fe6_Mn36_Ni16						178_Co16_Cr16_Cu6_Fe6_Mn36_Ni16.TCM						m 178_Co16_Cr16_Cu6_Fe6_Mn36_Ni16
	179	0.1666	0.1666	0.0666	0.1666	0.0666	0.3666		s-c t=750 n=1 p=1e5 x(Co)=0.1666 x(Cr)=0.1666 x(Cu)=0.0666 x(Fe)=0.1666 x(Mn)=0.0666										dump png 179_Co16_Cr16_Cu6_Fe16_Mn6_Ni36						179_Co16_Cr16_Cu6_Fe16_Mn6_Ni36.TCM						m 179_Co16_Cr16_Cu6_Fe16_Mn6_Ni36
	180	0.1666	0.1666	0.0666	0.1666	0.1666	0.2666		s-c t=750 n=1 p=1e5 x(Co)=0.1666 x(Cr)=0.1666 x(Cu)=0.0666 x(Fe)=0.1666 x(Mn)=0.1666										dump png 180_Co16_Cr16_Cu6_Fe16_Mn16_Ni26						180_Co16_Cr16_Cu6_Fe16_Mn16_Ni26.TCM						m 180_Co16_Cr16_Cu6_Fe16_Mn16_Ni26
	181	0.1666	0.1666	0.0666	0.1666	0.2666	0.1666		s-c t=750 n=1 p=1e5 x(Co)=0.1666 x(Cr)=0.1666 x(Cu)=0.0666 x(Fe)=0.1666 x(Mn)=0.2666										dump png 181_Co16_Cr16_Cu6_Fe16_Mn26_Ni16						181_Co16_Cr16_Cu6_Fe16_Mn26_Ni16.TCM						m 181_Co16_Cr16_Cu6_Fe16_Mn26_Ni16
	182	0.1666	0.1666	0.0666	0.1666	0.3666	0.0666		s-c t=750 n=1 p=1e5 x(Co)=0.1666 x(Cr)=0.1666 x(Cu)=0.0666 x(Fe)=0.1666 x(Mn)=0.3666										dump png 182_Co16_Cr16_Cu6_Fe16_Mn36_Ni6						182_Co16_Cr16_Cu6_Fe16_Mn36_Ni6.TCM						m 182_Co16_Cr16_Cu6_Fe16_Mn36_Ni6
	183	0.1666	0.1666	0.0666	0.2666	0.0666	0.2666		s-c t=750 n=1 p=1e5 x(Co)=0.1666 x(Cr)=0.1666 x(Cu)=0.0666 x(Fe)=0.2666 x(Mn)=0.0666										dump png 183_Co16_Cr16_Cu6_Fe26_Mn6_Ni26						183_Co16_Cr16_Cu6_Fe26_Mn6_Ni26.TCM						m 183_Co16_Cr16_Cu6_Fe26_Mn6_Ni26
	184	0.1666	0.1666	0.0666	0.2666	0.1666	0.1666		s-c t=750 n=1 p=1e5 x(Co)=0.1666 x(Cr)=0.1666 x(Cu)=0.0666 x(Fe)=0.2666 x(Mn)=0.1666										dump png 184_Co16_Cr16_Cu6_Fe26_Mn16_Ni16						184_Co16_Cr16_Cu6_Fe26_Mn16_Ni16.TCM						m 184_Co16_Cr16_Cu6_Fe26_Mn16_Ni16
	185	0.1666	0.1666	0.0666	0.2666	0.2666	0.0666		s-c t=750 n=1 p=1e5 x(Co)=0.1666 x(Cr)=0.1666 x(Cu)=0.0666 x(Fe)=0.2666 x(Mn)=0.2666										dump png 185_Co16_Cr16_Cu6_Fe26_Mn26_Ni6						185_Co16_Cr16_Cu6_Fe26_Mn26_Ni6.TCM						m 185_Co16_Cr16_Cu6_Fe26_Mn26_Ni6
	186	0.1666	0.1666	0.0666	0.3666	0.0666	0.1666		s-c t=750 n=1 p=1e5 x(Co)=0.1666 x(Cr)=0.1666 x(Cu)=0.0666 x(Fe)=0.3666 x(Mn)=0.0666										dump png 186_Co16_Cr16_Cu6_Fe36_Mn6_Ni16						186_Co16_Cr16_Cu6_Fe36_Mn6_Ni16.TCM						m 186_Co16_Cr16_Cu6_Fe36_Mn6_Ni16
	187	0.1666	0.1666	0.0666	0.3666	0.1666	0.0666		s-c t=750 n=1 p=1e5 x(Co)=0.1666 x(Cr)=0.1666 x(Cu)=0.0666 x(Fe)=0.3666 x(Mn)=0.1666										dump png 187_Co16_Cr16_Cu6_Fe36_Mn16_Ni6						187_Co16_Cr16_Cu6_Fe36_Mn16_Ni6.TCM						m 187_Co16_Cr16_Cu6_Fe36_Mn16_Ni6
	188	0.1666	0.1666	0.1666	0.0666	0.0666	0.3666		s-c t=750 n=1 p=1e5 x(Co)=0.1666 x(Cr)=0.1666 x(Cu)=0.1666 x(Fe)=0.0666 x(Mn)=0.0666										dump png 188_Co16_Cr16_Cu16_Fe6_Mn6_Ni36						188_Co16_Cr16_Cu16_Fe6_Mn6_Ni36.TCM						m 188_Co16_Cr16_Cu16_Fe6_Mn6_Ni36
	189	0.1666	0.1666	0.1666	0.0666	0.1666	0.2666		s-c t=750 n=1 p=1e5 x(Co)=0.1666 x(Cr)=0.1666 x(Cu)=0.1666 x(Fe)=0.0666 x(Mn)=0.1666										dump png 189_Co16_Cr16_Cu16_Fe6_Mn16_Ni26						189_Co16_Cr16_Cu16_Fe6_Mn16_Ni26.TCM						m 189_Co16_Cr16_Cu16_Fe6_Mn16_Ni26
	190	0.1666	0.1666	0.1666	0.0666	0.2666	0.1666		s-c t=750 n=1 p=1e5 x(Co)=0.1666 x(Cr)=0.1666 x(Cu)=0.1666 x(Fe)=0.0666 x(Mn)=0.2666										dump png 190_Co16_Cr16_Cu16_Fe6_Mn26_Ni16						190_Co16_Cr16_Cu16_Fe6_Mn26_Ni16.TCM						m 190_Co16_Cr16_Cu16_Fe6_Mn26_Ni16
	191	0.1666	0.1666	0.1666	0.0666	0.3666	0.0666		s-c t=750 n=1 p=1e5 x(Co)=0.1666 x(Cr)=0.1666 x(Cu)=0.1666 x(Fe)=0.0666 x(Mn)=0.3666										dump png 191_Co16_Cr16_Cu16_Fe6_Mn36_Ni6						191_Co16_Cr16_Cu16_Fe6_Mn36_Ni6.TCM						m 191_Co16_Cr16_Cu16_Fe6_Mn36_Ni6
	192	0.1666	0.1666	0.1666	0.1666	0.0666	0.2666		s-c t=750 n=1 p=1e5 x(Co)=0.1666 x(Cr)=0.1666 x(Cu)=0.1666 x(Fe)=0.1666 x(Mn)=0.0666										dump png 192_Co16_Cr16_Cu16_Fe16_Mn6_Ni26						192_Co16_Cr16_Cu16_Fe16_Mn6_Ni26.TCM						m 192_Co16_Cr16_Cu16_Fe16_Mn6_Ni26
	193	0.1666	0.1666	0.1666	0.1666	0.1666	0.1666		s-c t=750 n=1 p=1e5 x(Co)=0.1666 x(Cr)=0.1666 x(Cu)=0.1666 x(Fe)=0.1666 x(Mn)=0.1666										dump png 193_Co16_Cr16_Cu16_Fe16_Mn16_Ni16						193_Co16_Cr16_Cu16_Fe16_Mn16_Ni16.TCM						m 193_Co16_Cr16_Cu16_Fe16_Mn16_Ni16
	194	0.1666	0.1666	0.1666	0.1666	0.2666	0.0666		s-c t=750 n=1 p=1e5 x(Co)=0.1666 x(Cr)=0.1666 x(Cu)=0.1666 x(Fe)=0.1666 x(Mn)=0.2666										dump png 194_Co16_Cr16_Cu16_Fe16_Mn26_Ni6						194_Co16_Cr16_Cu16_Fe16_Mn26_Ni6.TCM						m 194_Co16_Cr16_Cu16_Fe16_Mn26_Ni6
	195	0.1666	0.1666	0.1666	0.2666	0.0666	0.1666		s-c t=750 n=1 p=1e5 x(Co)=0.1666 x(Cr)=0.1666 x(Cu)=0.1666 x(Fe)=0.2666 x(Mn)=0.0666										dump png 195_Co16_Cr16_Cu16_Fe26_Mn6_Ni16						195_Co16_Cr16_Cu16_Fe26_Mn6_Ni16.TCM						m 195_Co16_Cr16_Cu16_Fe26_Mn6_Ni16
	196	0.1666	0.1666	0.1666	0.2666	0.1666	0.0666		s-c t=750 n=1 p=1e5 x(Co)=0.1666 x(Cr)=0.1666 x(Cu)=0.1666 x(Fe)=0.2666 x(Mn)=0.1666										dump png 196_Co16_Cr16_Cu16_Fe26_Mn16_Ni6						196_Co16_Cr16_Cu16_Fe26_Mn16_Ni6.TCM						m 196_Co16_Cr16_Cu16_Fe26_Mn16_Ni6
	197	0.1666	0.1666	0.1666	0.3666	0.0666	0.0666		s-c t=750 n=1 p=1e5 x(Co)=0.1666 x(Cr)=0.1666 x(Cu)=0.1666 x(Fe)=0.3666 x(Mn)=0.0666										dump png 197_Co16_Cr16_Cu16_Fe36_Mn6_Ni6						197_Co16_Cr16_Cu16_Fe36_Mn6_Ni6.TCM						m 197_Co16_Cr16_Cu16_Fe36_Mn6_Ni6
	198	0.1666	0.1666	0.2666	0.0666	0.0666	0.2666		s-c t=750 n=1 p=1e5 x(Co)=0.1666 x(Cr)=0.1666 x(Cu)=0.2666 x(Fe)=0.0666 x(Mn)=0.0666										dump png 198_Co16_Cr16_Cu26_Fe6_Mn6_Ni26						198_Co16_Cr16_Cu26_Fe6_Mn6_Ni26.TCM						m 198_Co16_Cr16_Cu26_Fe6_Mn6_Ni26
	199	0.1666	0.1666	0.2666	0.0666	0.1666	0.1666		s-c t=750 n=1 p=1e5 x(Co)=0.1666 x(Cr)=0.1666 x(Cu)=0.2666 x(Fe)=0.0666 x(Mn)=0.1666										dump png 199_Co16_Cr16_Cu26_Fe6_Mn16_Ni16						199_Co16_Cr16_Cu26_Fe6_Mn16_Ni16.TCM						m 199_Co16_Cr16_Cu26_Fe6_Mn16_Ni16
	200	0.1666	0.1666	0.2666	0.0666	0.2666	0.0666		s-c t=750 n=1 p=1e5 x(Co)=0.1666 x(Cr)=0.1666 x(Cu)=0.2666 x(Fe)=0.0666 x(Mn)=0.2666										dump png 200_Co16_Cr16_Cu26_Fe6_Mn26_Ni6						200_Co16_Cr16_Cu26_Fe6_Mn26_Ni6.TCM						m 200_Co16_Cr16_Cu26_Fe6_Mn26_Ni6
	201	0.1666	0.1666	0.2666	0.1666	0.0666	0.1666		s-c t=750 n=1 p=1e5 x(Co)=0.1666 x(Cr)=0.1666 x(Cu)=0.2666 x(Fe)=0.1666 x(Mn)=0.0666										dump png 201_Co16_Cr16_Cu26_Fe16_Mn6_Ni16						201_Co16_Cr16_Cu26_Fe16_Mn6_Ni16.TCM						m 201_Co16_Cr16_Cu26_Fe16_Mn6_Ni16
	202	0.1666	0.1666	0.2666	0.1666	0.1666	0.0666		s-c t=750 n=1 p=1e5 x(Co)=0.1666 x(Cr)=0.1666 x(Cu)=0.2666 x(Fe)=0.1666 x(Mn)=0.1666										dump png 202_Co16_Cr16_Cu26_Fe16_Mn16_Ni6						202_Co16_Cr16_Cu26_Fe16_Mn16_Ni6.TCM						m 202_Co16_Cr16_Cu26_Fe16_Mn16_Ni6
	203	0.1666	0.1666	0.2666	0.2666	0.0666	0.0666		s-c t=750 n=1 p=1e5 x(Co)=0.1666 x(Cr)=0.1666 x(Cu)=0.2666 x(Fe)=0.2666 x(Mn)=0.0666										dump png 203_Co16_Cr16_Cu26_Fe26_Mn6_Ni6						203_Co16_Cr16_Cu26_Fe26_Mn6_Ni6.TCM						m 203_Co16_Cr16_Cu26_Fe26_Mn6_Ni6
	204	0.1666	0.1666	0.3666	0.0666	0.0666	0.1666		s-c t=750 n=1 p=1e5 x(Co)=0.1666 x(Cr)=0.1666 x(Cu)=0.3666 x(Fe)=0.0666 x(Mn)=0.0666										dump png 204_Co16_Cr16_Cu36_Fe6_Mn6_Ni16						204_Co16_Cr16_Cu36_Fe6_Mn6_Ni16.TCM						m 204_Co16_Cr16_Cu36_Fe6_Mn6_Ni16
	205	0.1666	0.1666	0.3666	0.0666	0.1666	0.0666		s-c t=750 n=1 p=1e5 x(Co)=0.1666 x(Cr)=0.1666 x(Cu)=0.3666 x(Fe)=0.0666 x(Mn)=0.1666										dump png 205_Co16_Cr16_Cu36_Fe6_Mn16_Ni6						205_Co16_Cr16_Cu36_Fe6_Mn16_Ni6.TCM						m 205_Co16_Cr16_Cu36_Fe6_Mn16_Ni6
	206	0.1666	0.1666	0.3666	0.1666	0.0666	0.0666		s-c t=750 n=1 p=1e5 x(Co)=0.1666 x(Cr)=0.1666 x(Cu)=0.3666 x(Fe)=0.1666 x(Mn)=0.0666										dump png 206_Co16_Cr16_Cu36_Fe16_Mn6_Ni6						206_Co16_Cr16_Cu36_Fe16_Mn6_Ni6.TCM						m 206_Co16_Cr16_Cu36_Fe16_Mn6_Ni6
	207	0.1666	0.2666	0.0666	0.0666	0.0666	0.3666		s-c t=750 n=1 p=1e5 x(Co)=0.1666 x(Cr)=0.2666 x(Cu)=0.0666 x(Fe)=0.0666 x(Mn)=0.0666										dump png 207_Co16_Cr26_Cu6_Fe6_Mn6_Ni36						207_Co16_Cr26_Cu6_Fe6_Mn6_Ni36.TCM						m 207_Co16_Cr26_Cu6_Fe6_Mn6_Ni36
	208	0.1666	0.2666	0.0666	0.0666	0.1666	0.2666		s-c t=750 n=1 p=1e5 x(Co)=0.1666 x(Cr)=0.2666 x(Cu)=0.0666 x(Fe)=0.0666 x(Mn)=0.1666										dump png 208_Co16_Cr26_Cu6_Fe6_Mn16_Ni26						208_Co16_Cr26_Cu6_Fe6_Mn16_Ni26.TCM						m 208_Co16_Cr26_Cu6_Fe6_Mn16_Ni26
	209	0.1666	0.2666	0.0666	0.0666	0.2666	0.1666		s-c t=750 n=1 p=1e5 x(Co)=0.1666 x(Cr)=0.2666 x(Cu)=0.0666 x(Fe)=0.0666 x(Mn)=0.2666										dump png 209_Co16_Cr26_Cu6_Fe6_Mn26_Ni16						209_Co16_Cr26_Cu6_Fe6_Mn26_Ni16.TCM						m 209_Co16_Cr26_Cu6_Fe6_Mn26_Ni16
	210	0.1666	0.2666	0.0666	0.0666	0.3666	0.0666		s-c t=750 n=1 p=1e5 x(Co)=0.1666 x(Cr)=0.2666 x(Cu)=0.0666 x(Fe)=0.0666 x(Mn)=0.3666										dump png 210_Co16_Cr26_Cu6_Fe6_Mn36_Ni6						210_Co16_Cr26_Cu6_Fe6_Mn36_Ni6.TCM						m 210_Co16_Cr26_Cu6_Fe6_Mn36_Ni6
	211	0.1666	0.2666	0.0666	0.1666	0.0666	0.2666		s-c t=750 n=1 p=1e5 x(Co)=0.1666 x(Cr)=0.2666 x(Cu)=0.0666 x(Fe)=0.1666 x(Mn)=0.0666										dump png 211_Co16_Cr26_Cu6_Fe16_Mn6_Ni26						211_Co16_Cr26_Cu6_Fe16_Mn6_Ni26.TCM						m 211_Co16_Cr26_Cu6_Fe16_Mn6_Ni26
	212	0.1666	0.2666	0.0666	0.1666	0.1666	0.1666		s-c t=750 n=1 p=1e5 x(Co)=0.1666 x(Cr)=0.2666 x(Cu)=0.0666 x(Fe)=0.1666 x(Mn)=0.1666										dump png 212_Co16_Cr26_Cu6_Fe16_Mn16_Ni16						212_Co16_Cr26_Cu6_Fe16_Mn16_Ni16.TCM						m 212_Co16_Cr26_Cu6_Fe16_Mn16_Ni16
	213	0.1666	0.2666	0.0666	0.1666	0.2666	0.0666		s-c t=750 n=1 p=1e5 x(Co)=0.1666 x(Cr)=0.2666 x(Cu)=0.0666 x(Fe)=0.1666 x(Mn)=0.2666										dump png 213_Co16_Cr26_Cu6_Fe16_Mn26_Ni6						213_Co16_Cr26_Cu6_Fe16_Mn26_Ni6.TCM						m 213_Co16_Cr26_Cu6_Fe16_Mn26_Ni6
	214	0.1666	0.2666	0.0666	0.2666	0.0666	0.1666		s-c t=750 n=1 p=1e5 x(Co)=0.1666 x(Cr)=0.2666 x(Cu)=0.0666 x(Fe)=0.2666 x(Mn)=0.0666										dump png 214_Co16_Cr26_Cu6_Fe26_Mn6_Ni16						214_Co16_Cr26_Cu6_Fe26_Mn6_Ni16.TCM						m 214_Co16_Cr26_Cu6_Fe26_Mn6_Ni16
	215	0.1666	0.2666	0.0666	0.2666	0.1666	0.0666		s-c t=750 n=1 p=1e5 x(Co)=0.1666 x(Cr)=0.2666 x(Cu)=0.0666 x(Fe)=0.2666 x(Mn)=0.1666										dump png 215_Co16_Cr26_Cu6_Fe26_Mn16_Ni6						215_Co16_Cr26_Cu6_Fe26_Mn16_Ni6.TCM						m 215_Co16_Cr26_Cu6_Fe26_Mn16_Ni6
	216	0.1666	0.2666	0.0666	0.3666	0.0666	0.0666		s-c t=750 n=1 p=1e5 x(Co)=0.1666 x(Cr)=0.2666 x(Cu)=0.0666 x(Fe)=0.3666 x(Mn)=0.0666										dump png 216_Co16_Cr26_Cu6_Fe36_Mn6_Ni6						216_Co16_Cr26_Cu6_Fe36_Mn6_Ni6.TCM						m 216_Co16_Cr26_Cu6_Fe36_Mn6_Ni6
	217	0.1666	0.2666	0.1666	0.0666	0.0666	0.2666		s-c t=750 n=1 p=1e5 x(Co)=0.1666 x(Cr)=0.2666 x(Cu)=0.1666 x(Fe)=0.0666 x(Mn)=0.0666										dump png 217_Co16_Cr26_Cu16_Fe6_Mn6_Ni26						217_Co16_Cr26_Cu16_Fe6_Mn6_Ni26.TCM						m 217_Co16_Cr26_Cu16_Fe6_Mn6_Ni26
	218	0.1666	0.2666	0.1666	0.0666	0.1666	0.1666		s-c t=750 n=1 p=1e5 x(Co)=0.1666 x(Cr)=0.2666 x(Cu)=0.1666 x(Fe)=0.0666 x(Mn)=0.1666										dump png 218_Co16_Cr26_Cu16_Fe6_Mn16_Ni16						218_Co16_Cr26_Cu16_Fe6_Mn16_Ni16.TCM						m 218_Co16_Cr26_Cu16_Fe6_Mn16_Ni16
	219	0.1666	0.2666	0.1666	0.0666	0.2666	0.0666		s-c t=750 n=1 p=1e5 x(Co)=0.1666 x(Cr)=0.2666 x(Cu)=0.1666 x(Fe)=0.0666 x(Mn)=0.2666										dump png 219_Co16_Cr26_Cu16_Fe6_Mn26_Ni6						219_Co16_Cr26_Cu16_Fe6_Mn26_Ni6.TCM						m 219_Co16_Cr26_Cu16_Fe6_Mn26_Ni6
	220	0.1666	0.2666	0.1666	0.1666	0.0666	0.1666		s-c t=750 n=1 p=1e5 x(Co)=0.1666 x(Cr)=0.2666 x(Cu)=0.1666 x(Fe)=0.1666 x(Mn)=0.0666										dump png 220_Co16_Cr26_Cu16_Fe16_Mn6_Ni16						220_Co16_Cr26_Cu16_Fe16_Mn6_Ni16.TCM						m 220_Co16_Cr26_Cu16_Fe16_Mn6_Ni16
	221	0.1666	0.2666	0.1666	0.1666	0.1666	0.0666		s-c t=750 n=1 p=1e5 x(Co)=0.1666 x(Cr)=0.2666 x(Cu)=0.1666 x(Fe)=0.1666 x(Mn)=0.1666										dump png 221_Co16_Cr26_Cu16_Fe16_Mn16_Ni6						221_Co16_Cr26_Cu16_Fe16_Mn16_Ni6.TCM						m 221_Co16_Cr26_Cu16_Fe16_Mn16_Ni6
	222	0.1666	0.2666	0.1666	0.2666	0.0666	0.0666		s-c t=750 n=1 p=1e5 x(Co)=0.1666 x(Cr)=0.2666 x(Cu)=0.1666 x(Fe)=0.2666 x(Mn)=0.0666										dump png 222_Co16_Cr26_Cu16_Fe26_Mn6_Ni6						222_Co16_Cr26_Cu16_Fe26_Mn6_Ni6.TCM						m 222_Co16_Cr26_Cu16_Fe26_Mn6_Ni6
	223	0.1666	0.2666	0.2666	0.0666	0.0666	0.1666		s-c t=750 n=1 p=1e5 x(Co)=0.1666 x(Cr)=0.2666 x(Cu)=0.2666 x(Fe)=0.0666 x(Mn)=0.0666										dump png 223_Co16_Cr26_Cu26_Fe6_Mn6_Ni16						223_Co16_Cr26_Cu26_Fe6_Mn6_Ni16.TCM						m 223_Co16_Cr26_Cu26_Fe6_Mn6_Ni16
	224	0.1666	0.2666	0.2666	0.0666	0.1666	0.0666		s-c t=750 n=1 p=1e5 x(Co)=0.1666 x(Cr)=0.2666 x(Cu)=0.2666 x(Fe)=0.0666 x(Mn)=0.1666										dump png 224_Co16_Cr26_Cu26_Fe6_Mn16_Ni6						224_Co16_Cr26_Cu26_Fe6_Mn16_Ni6.TCM						m 224_Co16_Cr26_Cu26_Fe6_Mn16_Ni6
	225	0.1666	0.2666	0.2666	0.1666	0.0666	0.0666		s-c t=750 n=1 p=1e5 x(Co)=0.1666 x(Cr)=0.2666 x(Cu)=0.2666 x(Fe)=0.1666 x(Mn)=0.0666										dump png 225_Co16_Cr26_Cu26_Fe16_Mn6_Ni6						225_Co16_Cr26_Cu26_Fe16_Mn6_Ni6.TCM						m 225_Co16_Cr26_Cu26_Fe16_Mn6_Ni6
	226	0.1666	0.2666	0.3666	0.0666	0.0666	0.0666		s-c t=750 n=1 p=1e5 x(Co)=0.1666 x(Cr)=0.2666 x(Cu)=0.3666 x(Fe)=0.0666 x(Mn)=0.0666										dump png 226_Co16_Cr26_Cu36_Fe6_Mn6_Ni6						226_Co16_Cr26_Cu36_Fe6_Mn6_Ni6.TCM						m 226_Co16_Cr26_Cu36_Fe6_Mn6_Ni6
	227	0.1666	0.3666	0.0666	0.0666	0.0666	0.2666		s-c t=750 n=1 p=1e5 x(Co)=0.1666 x(Cr)=0.3666 x(Cu)=0.0666 x(Fe)=0.0666 x(Mn)=0.0666										dump png 227_Co16_Cr36_Cu6_Fe6_Mn6_Ni26						227_Co16_Cr36_Cu6_Fe6_Mn6_Ni26.TCM						m 227_Co16_Cr36_Cu6_Fe6_Mn6_Ni26
	228	0.1666	0.3666	0.0666	0.0666	0.1666	0.1666		s-c t=750 n=1 p=1e5 x(Co)=0.1666 x(Cr)=0.3666 x(Cu)=0.0666 x(Fe)=0.0666 x(Mn)=0.1666										dump png 228_Co16_Cr36_Cu6_Fe6_Mn16_Ni16						228_Co16_Cr36_Cu6_Fe6_Mn16_Ni16.TCM						m 228_Co16_Cr36_Cu6_Fe6_Mn16_Ni16
	229	0.1666	0.3666	0.0666	0.0666	0.2666	0.0666		s-c t=750 n=1 p=1e5 x(Co)=0.1666 x(Cr)=0.3666 x(Cu)=0.0666 x(Fe)=0.0666 x(Mn)=0.2666										dump png 229_Co16_Cr36_Cu6_Fe6_Mn26_Ni6						229_Co16_Cr36_Cu6_Fe6_Mn26_Ni6.TCM						m 229_Co16_Cr36_Cu6_Fe6_Mn26_Ni6
	230	0.1666	0.3666	0.0666	0.1666	0.0666	0.1666		s-c t=750 n=1 p=1e5 x(Co)=0.1666 x(Cr)=0.3666 x(Cu)=0.0666 x(Fe)=0.1666 x(Mn)=0.0666										dump png 230_Co16_Cr36_Cu6_Fe16_Mn6_Ni16						230_Co16_Cr36_Cu6_Fe16_Mn6_Ni16.TCM						m 230_Co16_Cr36_Cu6_Fe16_Mn6_Ni16
	231	0.1666	0.3666	0.0666	0.1666	0.1666	0.0666		s-c t=750 n=1 p=1e5 x(Co)=0.1666 x(Cr)=0.3666 x(Cu)=0.0666 x(Fe)=0.1666 x(Mn)=0.1666										dump png 231_Co16_Cr36_Cu6_Fe16_Mn16_Ni6						231_Co16_Cr36_Cu6_Fe16_Mn16_Ni6.TCM						m 231_Co16_Cr36_Cu6_Fe16_Mn16_Ni6
	232	0.1666	0.3666	0.0666	0.2666	0.0666	0.0666		s-c t=750 n=1 p=1e5 x(Co)=0.1666 x(Cr)=0.3666 x(Cu)=0.0666 x(Fe)=0.2666 x(Mn)=0.0666										dump png 232_Co16_Cr36_Cu6_Fe26_Mn6_Ni6						232_Co16_Cr36_Cu6_Fe26_Mn6_Ni6.TCM						m 232_Co16_Cr36_Cu6_Fe26_Mn6_Ni6
	233	0.1666	0.3666	0.1666	0.0666	0.0666	0.1666		s-c t=750 n=1 p=1e5 x(Co)=0.1666 x(Cr)=0.3666 x(Cu)=0.1666 x(Fe)=0.0666 x(Mn)=0.0666										dump png 233_Co16_Cr36_Cu16_Fe6_Mn6_Ni16						233_Co16_Cr36_Cu16_Fe6_Mn6_Ni16.TCM						m 233_Co16_Cr36_Cu16_Fe6_Mn6_Ni16
	234	0.1666	0.3666	0.1666	0.0666	0.1666	0.0666		s-c t=750 n=1 p=1e5 x(Co)=0.1666 x(Cr)=0.3666 x(Cu)=0.1666 x(Fe)=0.0666 x(Mn)=0.1666										dump png 234_Co16_Cr36_Cu16_Fe6_Mn16_Ni6						234_Co16_Cr36_Cu16_Fe6_Mn16_Ni6.TCM						m 234_Co16_Cr36_Cu16_Fe6_Mn16_Ni6
	235	0.1666	0.3666	0.1666	0.1666	0.0666	0.0666		s-c t=750 n=1 p=1e5 x(Co)=0.1666 x(Cr)=0.3666 x(Cu)=0.1666 x(Fe)=0.1666 x(Mn)=0.0666										dump png 235_Co16_Cr36_Cu16_Fe16_Mn6_Ni6						235_Co16_Cr36_Cu16_Fe16_Mn6_Ni6.TCM						m 235_Co16_Cr36_Cu16_Fe16_Mn6_Ni6
	236	0.1666	0.3666	0.2666	0.0666	0.0666	0.0666		s-c t=750 n=1 p=1e5 x(Co)=0.1666 x(Cr)=0.3666 x(Cu)=0.2666 x(Fe)=0.0666 x(Mn)=0.0666										dump png 236_Co16_Cr36_Cu26_Fe6_Mn6_Ni6						236_Co16_Cr36_Cu26_Fe6_Mn6_Ni6.TCM						m 236_Co16_Cr36_Cu26_Fe6_Mn6_Ni6
	237	0.2666	0.0666	0.0666	0.0666	0.1666	0.3666		s-c t=750 n=1 p=1e5 x(Co)=0.2666 x(Cr)=0.0666 x(Cu)=0.0666 x(Fe)=0.0666 x(Mn)=0.1666										dump png 237_Co26_Cr6_Cu6_Fe6_Mn16_Ni36						237_Co26_Cr6_Cu6_Fe6_Mn16_Ni36.TCM						m 237_Co26_Cr6_Cu6_Fe6_Mn16_Ni36
	238	0.2666	0.0666	0.0666	0.0666	0.2666	0.2666		s-c t=750 n=1 p=1e5 x(Co)=0.2666 x(Cr)=0.0666 x(Cu)=0.0666 x(Fe)=0.0666 x(Mn)=0.2666										dump png 238_Co26_Cr6_Cu6_Fe6_Mn26_Ni26						238_Co26_Cr6_Cu6_Fe6_Mn26_Ni26.TCM						m 238_Co26_Cr6_Cu6_Fe6_Mn26_Ni26
	239	0.2666	0.0666	0.0666	0.0666	0.3666	0.1666		s-c t=750 n=1 p=1e5 x(Co)=0.2666 x(Cr)=0.0666 x(Cu)=0.0666 x(Fe)=0.0666 x(Mn)=0.3666										dump png 239_Co26_Cr6_Cu6_Fe6_Mn36_Ni16						239_Co26_Cr6_Cu6_Fe6_Mn36_Ni16.TCM						m 239_Co26_Cr6_Cu6_Fe6_Mn36_Ni16
	240	0.2666	0.0666	0.0666	0.1666	0.0666	0.3666		s-c t=750 n=1 p=1e5 x(Co)=0.2666 x(Cr)=0.0666 x(Cu)=0.0666 x(Fe)=0.1666 x(Mn)=0.0666										dump png 240_Co26_Cr6_Cu6_Fe16_Mn6_Ni36						240_Co26_Cr6_Cu6_Fe16_Mn6_Ni36.TCM						m 240_Co26_Cr6_Cu6_Fe16_Mn6_Ni36
	241	0.2666	0.0666	0.0666	0.1666	0.1666	0.2666		s-c t=750 n=1 p=1e5 x(Co)=0.2666 x(Cr)=0.0666 x(Cu)=0.0666 x(Fe)=0.1666 x(Mn)=0.1666										dump png 241_Co26_Cr6_Cu6_Fe16_Mn16_Ni26						241_Co26_Cr6_Cu6_Fe16_Mn16_Ni26.TCM						m 241_Co26_Cr6_Cu6_Fe16_Mn16_Ni26
	242	0.2666	0.0666	0.0666	0.1666	0.2666	0.1666		s-c t=750 n=1 p=1e5 x(Co)=0.2666 x(Cr)=0.0666 x(Cu)=0.0666 x(Fe)=0.1666 x(Mn)=0.2666										dump png 242_Co26_Cr6_Cu6_Fe16_Mn26_Ni16						242_Co26_Cr6_Cu6_Fe16_Mn26_Ni16.TCM						m 242_Co26_Cr6_Cu6_Fe16_Mn26_Ni16
	243	0.2666	0.0666	0.0666	0.1666	0.3666	0.0666		s-c t=750 n=1 p=1e5 x(Co)=0.2666 x(Cr)=0.0666 x(Cu)=0.0666 x(Fe)=0.1666 x(Mn)=0.3666										dump png 243_Co26_Cr6_Cu6_Fe16_Mn36_Ni6						243_Co26_Cr6_Cu6_Fe16_Mn36_Ni6.TCM						m 243_Co26_Cr6_Cu6_Fe16_Mn36_Ni6
	244	0.2666	0.0666	0.0666	0.2666	0.0666	0.2666		s-c t=750 n=1 p=1e5 x(Co)=0.2666 x(Cr)=0.0666 x(Cu)=0.0666 x(Fe)=0.2666 x(Mn)=0.0666										dump png 244_Co26_Cr6_Cu6_Fe26_Mn6_Ni26						244_Co26_Cr6_Cu6_Fe26_Mn6_Ni26.TCM						m 244_Co26_Cr6_Cu6_Fe26_Mn6_Ni26
	245	0.2666	0.0666	0.0666	0.2666	0.1666	0.1666		s-c t=750 n=1 p=1e5 x(Co)=0.2666 x(Cr)=0.0666 x(Cu)=0.0666 x(Fe)=0.2666 x(Mn)=0.1666										dump png 245_Co26_Cr6_Cu6_Fe26_Mn16_Ni16						245_Co26_Cr6_Cu6_Fe26_Mn16_Ni16.TCM						m 245_Co26_Cr6_Cu6_Fe26_Mn16_Ni16
	246	0.2666	0.0666	0.0666	0.2666	0.2666	0.0666		s-c t=750 n=1 p=1e5 x(Co)=0.2666 x(Cr)=0.0666 x(Cu)=0.0666 x(Fe)=0.2666 x(Mn)=0.2666										dump png 246_Co26_Cr6_Cu6_Fe26_Mn26_Ni6						246_Co26_Cr6_Cu6_Fe26_Mn26_Ni6.TCM						m 246_Co26_Cr6_Cu6_Fe26_Mn26_Ni6
	247	0.2666	0.0666	0.0666	0.3666	0.0666	0.1666		s-c t=750 n=1 p=1e5 x(Co)=0.2666 x(Cr)=0.0666 x(Cu)=0.0666 x(Fe)=0.3666 x(Mn)=0.0666										dump png 247_Co26_Cr6_Cu6_Fe36_Mn6_Ni16						247_Co26_Cr6_Cu6_Fe36_Mn6_Ni16.TCM						m 247_Co26_Cr6_Cu6_Fe36_Mn6_Ni16
	248	0.2666	0.0666	0.0666	0.3666	0.1666	0.0666		s-c t=750 n=1 p=1e5 x(Co)=0.2666 x(Cr)=0.0666 x(Cu)=0.0666 x(Fe)=0.3666 x(Mn)=0.1666										dump png 248_Co26_Cr6_Cu6_Fe36_Mn16_Ni6						248_Co26_Cr6_Cu6_Fe36_Mn16_Ni6.TCM						m 248_Co26_Cr6_Cu6_Fe36_Mn16_Ni6
	249	0.2666	0.0666	0.1666	0.0666	0.0666	0.3666		s-c t=750 n=1 p=1e5 x(Co)=0.2666 x(Cr)=0.0666 x(Cu)=0.1666 x(Fe)=0.0666 x(Mn)=0.0666										dump png 249_Co26_Cr6_Cu16_Fe6_Mn6_Ni36						249_Co26_Cr6_Cu16_Fe6_Mn6_Ni36.TCM						m 249_Co26_Cr6_Cu16_Fe6_Mn6_Ni36
	250	0.2666	0.0666	0.1666	0.0666	0.1666	0.2666		s-c t=750 n=1 p=1e5 x(Co)=0.2666 x(Cr)=0.0666 x(Cu)=0.1666 x(Fe)=0.0666 x(Mn)=0.1666										dump png 250_Co26_Cr6_Cu16_Fe6_Mn16_Ni26						250_Co26_Cr6_Cu16_Fe6_Mn16_Ni26.TCM						m 250_Co26_Cr6_Cu16_Fe6_Mn16_Ni26
	251	0.2666	0.0666	0.1666	0.0666	0.2666	0.1666		s-c t=750 n=1 p=1e5 x(Co)=0.2666 x(Cr)=0.0666 x(Cu)=0.1666 x(Fe)=0.0666 x(Mn)=0.2666										dump png 251_Co26_Cr6_Cu16_Fe6_Mn26_Ni16						251_Co26_Cr6_Cu16_Fe6_Mn26_Ni16.TCM						m 251_Co26_Cr6_Cu16_Fe6_Mn26_Ni16
	252	0.2666	0.0666	0.1666	0.0666	0.3666	0.0666		s-c t=750 n=1 p=1e5 x(Co)=0.2666 x(Cr)=0.0666 x(Cu)=0.1666 x(Fe)=0.0666 x(Mn)=0.3666										dump png 252_Co26_Cr6_Cu16_Fe6_Mn36_Ni6						252_Co26_Cr6_Cu16_Fe6_Mn36_Ni6.TCM						m 252_Co26_Cr6_Cu16_Fe6_Mn36_Ni6
	253	0.2666	0.0666	0.1666	0.1666	0.0666	0.2666		s-c t=750 n=1 p=1e5 x(Co)=0.2666 x(Cr)=0.0666 x(Cu)=0.1666 x(Fe)=0.1666 x(Mn)=0.0666										dump png 253_Co26_Cr6_Cu16_Fe16_Mn6_Ni26						253_Co26_Cr6_Cu16_Fe16_Mn6_Ni26.TCM						m 253_Co26_Cr6_Cu16_Fe16_Mn6_Ni26
	254	0.2666	0.0666	0.1666	0.1666	0.1666	0.1666		s-c t=750 n=1 p=1e5 x(Co)=0.2666 x(Cr)=0.0666 x(Cu)=0.1666 x(Fe)=0.1666 x(Mn)=0.1666										dump png 254_Co26_Cr6_Cu16_Fe16_Mn16_Ni16						254_Co26_Cr6_Cu16_Fe16_Mn16_Ni16.TCM						m 254_Co26_Cr6_Cu16_Fe16_Mn16_Ni16
	255	0.2666	0.0666	0.1666	0.1666	0.2666	0.0666		s-c t=750 n=1 p=1e5 x(Co)=0.2666 x(Cr)=0.0666 x(Cu)=0.1666 x(Fe)=0.1666 x(Mn)=0.2666										dump png 255_Co26_Cr6_Cu16_Fe16_Mn26_Ni6						255_Co26_Cr6_Cu16_Fe16_Mn26_Ni6.TCM						m 255_Co26_Cr6_Cu16_Fe16_Mn26_Ni6
	256	0.2666	0.0666	0.1666	0.2666	0.0666	0.1666		s-c t=750 n=1 p=1e5 x(Co)=0.2666 x(Cr)=0.0666 x(Cu)=0.1666 x(Fe)=0.2666 x(Mn)=0.0666										dump png 256_Co26_Cr6_Cu16_Fe26_Mn6_Ni16						256_Co26_Cr6_Cu16_Fe26_Mn6_Ni16.TCM						m 256_Co26_Cr6_Cu16_Fe26_Mn6_Ni16
	257	0.2666	0.0666	0.1666	0.2666	0.1666	0.0666		s-c t=750 n=1 p=1e5 x(Co)=0.2666 x(Cr)=0.0666 x(Cu)=0.1666 x(Fe)=0.2666 x(Mn)=0.1666										dump png 257_Co26_Cr6_Cu16_Fe26_Mn16_Ni6						257_Co26_Cr6_Cu16_Fe26_Mn16_Ni6.TCM						m 257_Co26_Cr6_Cu16_Fe26_Mn16_Ni6
	258	0.2666	0.0666	0.1666	0.3666	0.0666	0.0666		s-c t=750 n=1 p=1e5 x(Co)=0.2666 x(Cr)=0.0666 x(Cu)=0.1666 x(Fe)=0.3666 x(Mn)=0.0666										dump png 258_Co26_Cr6_Cu16_Fe36_Mn6_Ni6						258_Co26_Cr6_Cu16_Fe36_Mn6_Ni6.TCM						m 258_Co26_Cr6_Cu16_Fe36_Mn6_Ni6
	259	0.2666	0.0666	0.2666	0.0666	0.0666	0.2666		s-c t=750 n=1 p=1e5 x(Co)=0.2666 x(Cr)=0.0666 x(Cu)=0.2666 x(Fe)=0.0666 x(Mn)=0.0666										dump png 259_Co26_Cr6_Cu26_Fe6_Mn6_Ni26						259_Co26_Cr6_Cu26_Fe6_Mn6_Ni26.TCM						m 259_Co26_Cr6_Cu26_Fe6_Mn6_Ni26
	260	0.2666	0.0666	0.2666	0.0666	0.1666	0.1666		s-c t=750 n=1 p=1e5 x(Co)=0.2666 x(Cr)=0.0666 x(Cu)=0.2666 x(Fe)=0.0666 x(Mn)=0.1666										dump png 260_Co26_Cr6_Cu26_Fe6_Mn16_Ni16						260_Co26_Cr6_Cu26_Fe6_Mn16_Ni16.TCM						m 260_Co26_Cr6_Cu26_Fe6_Mn16_Ni16
	261	0.2666	0.0666	0.2666	0.0666	0.2666	0.0666		s-c t=750 n=1 p=1e5 x(Co)=0.2666 x(Cr)=0.0666 x(Cu)=0.2666 x(Fe)=0.0666 x(Mn)=0.2666										dump png 261_Co26_Cr6_Cu26_Fe6_Mn26_Ni6						261_Co26_Cr6_Cu26_Fe6_Mn26_Ni6.TCM						m 261_Co26_Cr6_Cu26_Fe6_Mn26_Ni6
	262	0.2666	0.0666	0.2666	0.1666	0.0666	0.1666		s-c t=750 n=1 p=1e5 x(Co)=0.2666 x(Cr)=0.0666 x(Cu)=0.2666 x(Fe)=0.1666 x(Mn)=0.0666										dump png 262_Co26_Cr6_Cu26_Fe16_Mn6_Ni16						262_Co26_Cr6_Cu26_Fe16_Mn6_Ni16.TCM						m 262_Co26_Cr6_Cu26_Fe16_Mn6_Ni16
	263	0.2666	0.0666	0.2666	0.1666	0.1666	0.0666		s-c t=750 n=1 p=1e5 x(Co)=0.2666 x(Cr)=0.0666 x(Cu)=0.2666 x(Fe)=0.1666 x(Mn)=0.1666										dump png 263_Co26_Cr6_Cu26_Fe16_Mn16_Ni6						263_Co26_Cr6_Cu26_Fe16_Mn16_Ni6.TCM						m 263_Co26_Cr6_Cu26_Fe16_Mn16_Ni6
	264	0.2666	0.0666	0.2666	0.2666	0.0666	0.0666		s-c t=750 n=1 p=1e5 x(Co)=0.2666 x(Cr)=0.0666 x(Cu)=0.2666 x(Fe)=0.2666 x(Mn)=0.0666										dump png 264_Co26_Cr6_Cu26_Fe26_Mn6_Ni6						264_Co26_Cr6_Cu26_Fe26_Mn6_Ni6.TCM						m 264_Co26_Cr6_Cu26_Fe26_Mn6_Ni6
	265	0.2666	0.0666	0.3666	0.0666	0.0666	0.1666		s-c t=750 n=1 p=1e5 x(Co)=0.2666 x(Cr)=0.0666 x(Cu)=0.3666 x(Fe)=0.0666 x(Mn)=0.0666										dump png 265_Co26_Cr6_Cu36_Fe6_Mn6_Ni16						265_Co26_Cr6_Cu36_Fe6_Mn6_Ni16.TCM						m 265_Co26_Cr6_Cu36_Fe6_Mn6_Ni16
	266	0.2666	0.0666	0.3666	0.0666	0.1666	0.0666		s-c t=750 n=1 p=1e5 x(Co)=0.2666 x(Cr)=0.0666 x(Cu)=0.3666 x(Fe)=0.0666 x(Mn)=0.1666										dump png 266_Co26_Cr6_Cu36_Fe6_Mn16_Ni6						266_Co26_Cr6_Cu36_Fe6_Mn16_Ni6.TCM						m 266_Co26_Cr6_Cu36_Fe6_Mn16_Ni6
	267	0.2666	0.0666	0.3666	0.1666	0.0666	0.0666		s-c t=750 n=1 p=1e5 x(Co)=0.2666 x(Cr)=0.0666 x(Cu)=0.3666 x(Fe)=0.1666 x(Mn)=0.0666										dump png 267_Co26_Cr6_Cu36_Fe16_Mn6_Ni6						267_Co26_Cr6_Cu36_Fe16_Mn6_Ni6.TCM						m 267_Co26_Cr6_Cu36_Fe16_Mn6_Ni6
	268	0.2666	0.1666	0.0666	0.0666	0.0666	0.3666		s-c t=750 n=1 p=1e5 x(Co)=0.2666 x(Cr)=0.1666 x(Cu)=0.0666 x(Fe)=0.0666 x(Mn)=0.0666										dump png 268_Co26_Cr16_Cu6_Fe6_Mn6_Ni36						268_Co26_Cr16_Cu6_Fe6_Mn6_Ni36.TCM						m 268_Co26_Cr16_Cu6_Fe6_Mn6_Ni36
	269	0.2666	0.1666	0.0666	0.0666	0.1666	0.2666		s-c t=750 n=1 p=1e5 x(Co)=0.2666 x(Cr)=0.1666 x(Cu)=0.0666 x(Fe)=0.0666 x(Mn)=0.1666										dump png 269_Co26_Cr16_Cu6_Fe6_Mn16_Ni26						269_Co26_Cr16_Cu6_Fe6_Mn16_Ni26.TCM						m 269_Co26_Cr16_Cu6_Fe6_Mn16_Ni26
	270	0.2666	0.1666	0.0666	0.0666	0.2666	0.1666		s-c t=750 n=1 p=1e5 x(Co)=0.2666 x(Cr)=0.1666 x(Cu)=0.0666 x(Fe)=0.0666 x(Mn)=0.2666										dump png 270_Co26_Cr16_Cu6_Fe6_Mn26_Ni16						270_Co26_Cr16_Cu6_Fe6_Mn26_Ni16.TCM						m 270_Co26_Cr16_Cu6_Fe6_Mn26_Ni16
	271	0.2666	0.1666	0.0666	0.0666	0.3666	0.0666		s-c t=750 n=1 p=1e5 x(Co)=0.2666 x(Cr)=0.1666 x(Cu)=0.0666 x(Fe)=0.0666 x(Mn)=0.3666										dump png 271_Co26_Cr16_Cu6_Fe6_Mn36_Ni6						271_Co26_Cr16_Cu6_Fe6_Mn36_Ni6.TCM						m 271_Co26_Cr16_Cu6_Fe6_Mn36_Ni6
	272	0.2666	0.1666	0.0666	0.1666	0.0666	0.2666		s-c t=750 n=1 p=1e5 x(Co)=0.2666 x(Cr)=0.1666 x(Cu)=0.0666 x(Fe)=0.1666 x(Mn)=0.0666										dump png 272_Co26_Cr16_Cu6_Fe16_Mn6_Ni26						272_Co26_Cr16_Cu6_Fe16_Mn6_Ni26.TCM						m 272_Co26_Cr16_Cu6_Fe16_Mn6_Ni26
	273	0.2666	0.1666	0.0666	0.1666	0.1666	0.1666		s-c t=750 n=1 p=1e5 x(Co)=0.2666 x(Cr)=0.1666 x(Cu)=0.0666 x(Fe)=0.1666 x(Mn)=0.1666										dump png 273_Co26_Cr16_Cu6_Fe16_Mn16_Ni16						273_Co26_Cr16_Cu6_Fe16_Mn16_Ni16.TCM						m 273_Co26_Cr16_Cu6_Fe16_Mn16_Ni16
	274	0.2666	0.1666	0.0666	0.1666	0.2666	0.0666		s-c t=750 n=1 p=1e5 x(Co)=0.2666 x(Cr)=0.1666 x(Cu)=0.0666 x(Fe)=0.1666 x(Mn)=0.2666										dump png 274_Co26_Cr16_Cu6_Fe16_Mn26_Ni6						274_Co26_Cr16_Cu6_Fe16_Mn26_Ni6.TCM						m 274_Co26_Cr16_Cu6_Fe16_Mn26_Ni6
	275	0.2666	0.1666	0.0666	0.2666	0.0666	0.1666		s-c t=750 n=1 p=1e5 x(Co)=0.2666 x(Cr)=0.1666 x(Cu)=0.0666 x(Fe)=0.2666 x(Mn)=0.0666										dump png 275_Co26_Cr16_Cu6_Fe26_Mn6_Ni16						275_Co26_Cr16_Cu6_Fe26_Mn6_Ni16.TCM						m 275_Co26_Cr16_Cu6_Fe26_Mn6_Ni16
	276	0.2666	0.1666	0.0666	0.2666	0.1666	0.0666		s-c t=750 n=1 p=1e5 x(Co)=0.2666 x(Cr)=0.1666 x(Cu)=0.0666 x(Fe)=0.2666 x(Mn)=0.1666										dump png 276_Co26_Cr16_Cu6_Fe26_Mn16_Ni6						276_Co26_Cr16_Cu6_Fe26_Mn16_Ni6.TCM						m 276_Co26_Cr16_Cu6_Fe26_Mn16_Ni6
	277	0.2666	0.1666	0.0666	0.3666	0.0666	0.0666		s-c t=750 n=1 p=1e5 x(Co)=0.2666 x(Cr)=0.1666 x(Cu)=0.0666 x(Fe)=0.3666 x(Mn)=0.0666										dump png 277_Co26_Cr16_Cu6_Fe36_Mn6_Ni6						277_Co26_Cr16_Cu6_Fe36_Mn6_Ni6.TCM						m 277_Co26_Cr16_Cu6_Fe36_Mn6_Ni6
	278	0.2666	0.1666	0.1666	0.0666	0.0666	0.2666		s-c t=750 n=1 p=1e5 x(Co)=0.2666 x(Cr)=0.1666 x(Cu)=0.1666 x(Fe)=0.0666 x(Mn)=0.0666										dump png 278_Co26_Cr16_Cu16_Fe6_Mn6_Ni26						278_Co26_Cr16_Cu16_Fe6_Mn6_Ni26.TCM						m 278_Co26_Cr16_Cu16_Fe6_Mn6_Ni26
	279	0.2666	0.1666	0.1666	0.0666	0.1666	0.1666		s-c t=750 n=1 p=1e5 x(Co)=0.2666 x(Cr)=0.1666 x(Cu)=0.1666 x(Fe)=0.0666 x(Mn)=0.1666										dump png 279_Co26_Cr16_Cu16_Fe6_Mn16_Ni16						279_Co26_Cr16_Cu16_Fe6_Mn16_Ni16.TCM						m 279_Co26_Cr16_Cu16_Fe6_Mn16_Ni16
	280	0.2666	0.1666	0.1666	0.0666	0.2666	0.0666		s-c t=750 n=1 p=1e5 x(Co)=0.2666 x(Cr)=0.1666 x(Cu)=0.1666 x(Fe)=0.0666 x(Mn)=0.2666										dump png 280_Co26_Cr16_Cu16_Fe6_Mn26_Ni6						280_Co26_Cr16_Cu16_Fe6_Mn26_Ni6.TCM						m 280_Co26_Cr16_Cu16_Fe6_Mn26_Ni6
	281	0.2666	0.1666	0.1666	0.1666	0.0666	0.1666		s-c t=750 n=1 p=1e5 x(Co)=0.2666 x(Cr)=0.1666 x(Cu)=0.1666 x(Fe)=0.1666 x(Mn)=0.0666										dump png 281_Co26_Cr16_Cu16_Fe16_Mn6_Ni16						281_Co26_Cr16_Cu16_Fe16_Mn6_Ni16.TCM						m 281_Co26_Cr16_Cu16_Fe16_Mn6_Ni16
	282	0.2666	0.1666	0.1666	0.1666	0.1666	0.0666		s-c t=750 n=1 p=1e5 x(Co)=0.2666 x(Cr)=0.1666 x(Cu)=0.1666 x(Fe)=0.1666 x(Mn)=0.1666										dump png 282_Co26_Cr16_Cu16_Fe16_Mn16_Ni6						282_Co26_Cr16_Cu16_Fe16_Mn16_Ni6.TCM						m 282_Co26_Cr16_Cu16_Fe16_Mn16_Ni6
	283	0.2666	0.1666	0.1666	0.2666	0.0666	0.0666		s-c t=750 n=1 p=1e5 x(Co)=0.2666 x(Cr)=0.1666 x(Cu)=0.1666 x(Fe)=0.2666 x(Mn)=0.0666										dump png 283_Co26_Cr16_Cu16_Fe26_Mn6_Ni6						283_Co26_Cr16_Cu16_Fe26_Mn6_Ni6.TCM						m 283_Co26_Cr16_Cu16_Fe26_Mn6_Ni6
	284	0.2666	0.1666	0.2666	0.0666	0.0666	0.1666		s-c t=750 n=1 p=1e5 x(Co)=0.2666 x(Cr)=0.1666 x(Cu)=0.2666 x(Fe)=0.0666 x(Mn)=0.0666										dump png 284_Co26_Cr16_Cu26_Fe6_Mn6_Ni16						284_Co26_Cr16_Cu26_Fe6_Mn6_Ni16.TCM						m 284_Co26_Cr16_Cu26_Fe6_Mn6_Ni16
	285	0.2666	0.1666	0.2666	0.0666	0.1666	0.0666		s-c t=750 n=1 p=1e5 x(Co)=0.2666 x(Cr)=0.1666 x(Cu)=0.2666 x(Fe)=0.0666 x(Mn)=0.1666										dump png 285_Co26_Cr16_Cu26_Fe6_Mn16_Ni6						285_Co26_Cr16_Cu26_Fe6_Mn16_Ni6.TCM						m 285_Co26_Cr16_Cu26_Fe6_Mn16_Ni6
	286	0.2666	0.1666	0.2666	0.1666	0.0666	0.0666		s-c t=750 n=1 p=1e5 x(Co)=0.2666 x(Cr)=0.1666 x(Cu)=0.2666 x(Fe)=0.1666 x(Mn)=0.0666										dump png 286_Co26_Cr16_Cu26_Fe16_Mn6_Ni6						286_Co26_Cr16_Cu26_Fe16_Mn6_Ni6.TCM						m 286_Co26_Cr16_Cu26_Fe16_Mn6_Ni6
	287	0.2666	0.1666	0.3666	0.0666	0.0666	0.0666		s-c t=750 n=1 p=1e5 x(Co)=0.2666 x(Cr)=0.1666 x(Cu)=0.3666 x(Fe)=0.0666 x(Mn)=0.0666										dump png 287_Co26_Cr16_Cu36_Fe6_Mn6_Ni6						287_Co26_Cr16_Cu36_Fe6_Mn6_Ni6.TCM						m 287_Co26_Cr16_Cu36_Fe6_Mn6_Ni6
	288	0.2666	0.2666	0.0666	0.0666	0.0666	0.2666		s-c t=750 n=1 p=1e5 x(Co)=0.2666 x(Cr)=0.2666 x(Cu)=0.0666 x(Fe)=0.0666 x(Mn)=0.0666										dump png 288_Co26_Cr26_Cu6_Fe6_Mn6_Ni26						288_Co26_Cr26_Cu6_Fe6_Mn6_Ni26.TCM						m 288_Co26_Cr26_Cu6_Fe6_Mn6_Ni26
	289	0.2666	0.2666	0.0666	0.0666	0.1666	0.1666		s-c t=750 n=1 p=1e5 x(Co)=0.2666 x(Cr)=0.2666 x(Cu)=0.0666 x(Fe)=0.0666 x(Mn)=0.1666										dump png 289_Co26_Cr26_Cu6_Fe6_Mn16_Ni16						289_Co26_Cr26_Cu6_Fe6_Mn16_Ni16.TCM						m 289_Co26_Cr26_Cu6_Fe6_Mn16_Ni16
	290	0.2666	0.2666	0.0666	0.0666	0.2666	0.0666		s-c t=750 n=1 p=1e5 x(Co)=0.2666 x(Cr)=0.2666 x(Cu)=0.0666 x(Fe)=0.0666 x(Mn)=0.2666										dump png 290_Co26_Cr26_Cu6_Fe6_Mn26_Ni6						290_Co26_Cr26_Cu6_Fe6_Mn26_Ni6.TCM						m 290_Co26_Cr26_Cu6_Fe6_Mn26_Ni6
	291	0.2666	0.2666	0.0666	0.1666	0.0666	0.1666		s-c t=750 n=1 p=1e5 x(Co)=0.2666 x(Cr)=0.2666 x(Cu)=0.0666 x(Fe)=0.1666 x(Mn)=0.0666										dump png 291_Co26_Cr26_Cu6_Fe16_Mn6_Ni16						291_Co26_Cr26_Cu6_Fe16_Mn6_Ni16.TCM						m 291_Co26_Cr26_Cu6_Fe16_Mn6_Ni16
	292	0.2666	0.2666	0.0666	0.1666	0.1666	0.0666		s-c t=750 n=1 p=1e5 x(Co)=0.2666 x(Cr)=0.2666 x(Cu)=0.0666 x(Fe)=0.1666 x(Mn)=0.1666										dump png 292_Co26_Cr26_Cu6_Fe16_Mn16_Ni6						292_Co26_Cr26_Cu6_Fe16_Mn16_Ni6.TCM						m 292_Co26_Cr26_Cu6_Fe16_Mn16_Ni6
	293	0.2666	0.2666	0.0666	0.2666	0.0666	0.0666		s-c t=750 n=1 p=1e5 x(Co)=0.2666 x(Cr)=0.2666 x(Cu)=0.0666 x(Fe)=0.2666 x(Mn)=0.0666										dump png 293_Co26_Cr26_Cu6_Fe26_Mn6_Ni6						293_Co26_Cr26_Cu6_Fe26_Mn6_Ni6.TCM						m 293_Co26_Cr26_Cu6_Fe26_Mn6_Ni6
	294	0.2666	0.2666	0.1666	0.0666	0.0666	0.1666		s-c t=750 n=1 p=1e5 x(Co)=0.2666 x(Cr)=0.2666 x(Cu)=0.1666 x(Fe)=0.0666 x(Mn)=0.0666										dump png 294_Co26_Cr26_Cu16_Fe6_Mn6_Ni16						294_Co26_Cr26_Cu16_Fe6_Mn6_Ni16.TCM						m 294_Co26_Cr26_Cu16_Fe6_Mn6_Ni16
	295	0.2666	0.2666	0.1666	0.0666	0.1666	0.0666		s-c t=750 n=1 p=1e5 x(Co)=0.2666 x(Cr)=0.2666 x(Cu)=0.1666 x(Fe)=0.0666 x(Mn)=0.1666										dump png 295_Co26_Cr26_Cu16_Fe6_Mn16_Ni6						295_Co26_Cr26_Cu16_Fe6_Mn16_Ni6.TCM						m 295_Co26_Cr26_Cu16_Fe6_Mn16_Ni6
	296	0.2666	0.2666	0.1666	0.1666	0.0666	0.0666		s-c t=750 n=1 p=1e5 x(Co)=0.2666 x(Cr)=0.2666 x(Cu)=0.1666 x(Fe)=0.1666 x(Mn)=0.0666										dump png 296_Co26_Cr26_Cu16_Fe16_Mn6_Ni6						296_Co26_Cr26_Cu16_Fe16_Mn6_Ni6.TCM						m 296_Co26_Cr26_Cu16_Fe16_Mn6_Ni6
	297	0.2666	0.2666	0.2666	0.0666	0.0666	0.0666		s-c t=750 n=1 p=1e5 x(Co)=0.2666 x(Cr)=0.2666 x(Cu)=0.2666 x(Fe)=0.0666 x(Mn)=0.0666										dump png 297_Co26_Cr26_Cu26_Fe6_Mn6_Ni6						297_Co26_Cr26_Cu26_Fe6_Mn6_Ni6.TCM						m 297_Co26_Cr26_Cu26_Fe6_Mn6_Ni6
	298	0.2666	0.3666	0.0666	0.0666	0.0666	0.1666		s-c t=750 n=1 p=1e5 x(Co)=0.2666 x(Cr)=0.3666 x(Cu)=0.0666 x(Fe)=0.0666 x(Mn)=0.0666										dump png 298_Co26_Cr36_Cu6_Fe6_Mn6_Ni16						298_Co26_Cr36_Cu6_Fe6_Mn6_Ni16.TCM						m 298_Co26_Cr36_Cu6_Fe6_Mn6_Ni16
	299	0.2666	0.3666	0.0666	0.0666	0.1666	0.0666		s-c t=750 n=1 p=1e5 x(Co)=0.2666 x(Cr)=0.3666 x(Cu)=0.0666 x(Fe)=0.0666 x(Mn)=0.1666										dump png 299_Co26_Cr36_Cu6_Fe6_Mn16_Ni6						299_Co26_Cr36_Cu6_Fe6_Mn16_Ni6.TCM						m 299_Co26_Cr36_Cu6_Fe6_Mn16_Ni6
	300	0.2666	0.3666	0.0666	0.1666	0.0666	0.0666		s-c t=750 n=1 p=1e5 x(Co)=0.2666 x(Cr)=0.3666 x(Cu)=0.0666 x(Fe)=0.1666 x(Mn)=0.0666										dump png 300_Co26_Cr36_Cu6_Fe16_Mn6_Ni6						300_Co26_Cr36_Cu6_Fe16_Mn6_Ni6.TCM						m 300_Co26_Cr36_Cu6_Fe16_Mn6_Ni6
	301	0.2666	0.3666	0.1666	0.0666	0.0666	0.0666		s-c t=750 n=1 p=1e5 x(Co)=0.2666 x(Cr)=0.3666 x(Cu)=0.1666 x(Fe)=0.0666 x(Mn)=0.0666										dump png 301_Co26_Cr36_Cu16_Fe6_Mn6_Ni6						301_Co26_Cr36_Cu16_Fe6_Mn6_Ni6.TCM						m 301_Co26_Cr36_Cu16_Fe6_Mn6_Ni6
	302	0.3666	0.0666	0.0666	0.0666	0.0666	0.3666		s-c t=750 n=1 p=1e5 x(Co)=0.3666 x(Cr)=0.0666 x(Cu)=0.0666 x(Fe)=0.0666 x(Mn)=0.0666										dump png 302_Co36_Cr6_Cu6_Fe6_Mn6_Ni36						302_Co36_Cr6_Cu6_Fe6_Mn6_Ni36.TCM						m 302_Co36_Cr6_Cu6_Fe6_Mn6_Ni36
	303	0.3666	0.0666	0.0666	0.0666	0.1666	0.2666		s-c t=750 n=1 p=1e5 x(Co)=0.3666 x(Cr)=0.0666 x(Cu)=0.0666 x(Fe)=0.0666 x(Mn)=0.1666										dump png 303_Co36_Cr6_Cu6_Fe6_Mn16_Ni26						303_Co36_Cr6_Cu6_Fe6_Mn16_Ni26.TCM						m 303_Co36_Cr6_Cu6_Fe6_Mn16_Ni26
	304	0.3666	0.0666	0.0666	0.0666	0.2666	0.1666		s-c t=750 n=1 p=1e5 x(Co)=0.3666 x(Cr)=0.0666 x(Cu)=0.0666 x(Fe)=0.0666 x(Mn)=0.2666										dump png 304_Co36_Cr6_Cu6_Fe6_Mn26_Ni16						304_Co36_Cr6_Cu6_Fe6_Mn26_Ni16.TCM						m 304_Co36_Cr6_Cu6_Fe6_Mn26_Ni16
	305	0.3666	0.0666	0.0666	0.0666	0.3666	0.0666		s-c t=750 n=1 p=1e5 x(Co)=0.3666 x(Cr)=0.0666 x(Cu)=0.0666 x(Fe)=0.0666 x(Mn)=0.3666										dump png 305_Co36_Cr6_Cu6_Fe6_Mn36_Ni6						305_Co36_Cr6_Cu6_Fe6_Mn36_Ni6.TCM						m 305_Co36_Cr6_Cu6_Fe6_Mn36_Ni6
	306	0.3666	0.0666	0.0666	0.1666	0.0666	0.2666		s-c t=750 n=1 p=1e5 x(Co)=0.3666 x(Cr)=0.0666 x(Cu)=0.0666 x(Fe)=0.1666 x(Mn)=0.0666										dump png 306_Co36_Cr6_Cu6_Fe16_Mn6_Ni26						306_Co36_Cr6_Cu6_Fe16_Mn6_Ni26.TCM						m 306_Co36_Cr6_Cu6_Fe16_Mn6_Ni26
	307	0.3666	0.0666	0.0666	0.1666	0.1666	0.1666		s-c t=750 n=1 p=1e5 x(Co)=0.3666 x(Cr)=0.0666 x(Cu)=0.0666 x(Fe)=0.1666 x(Mn)=0.1666										dump png 307_Co36_Cr6_Cu6_Fe16_Mn16_Ni16						307_Co36_Cr6_Cu6_Fe16_Mn16_Ni16.TCM						m 307_Co36_Cr6_Cu6_Fe16_Mn16_Ni16
	308	0.3666	0.0666	0.0666	0.1666	0.2666	0.0666		s-c t=750 n=1 p=1e5 x(Co)=0.3666 x(Cr)=0.0666 x(Cu)=0.0666 x(Fe)=0.1666 x(Mn)=0.2666										dump png 308_Co36_Cr6_Cu6_Fe16_Mn26_Ni6						308_Co36_Cr6_Cu6_Fe16_Mn26_Ni6.TCM						m 308_Co36_Cr6_Cu6_Fe16_Mn26_Ni6
	309	0.3666	0.0666	0.0666	0.2666	0.0666	0.1666		s-c t=750 n=1 p=1e5 x(Co)=0.3666 x(Cr)=0.0666 x(Cu)=0.0666 x(Fe)=0.2666 x(Mn)=0.0666										dump png 309_Co36_Cr6_Cu6_Fe26_Mn6_Ni16						309_Co36_Cr6_Cu6_Fe26_Mn6_Ni16.TCM						m 309_Co36_Cr6_Cu6_Fe26_Mn6_Ni16
	310	0.3666	0.0666	0.0666	0.2666	0.1666	0.0666		s-c t=750 n=1 p=1e5 x(Co)=0.3666 x(Cr)=0.0666 x(Cu)=0.0666 x(Fe)=0.2666 x(Mn)=0.1666										dump png 310_Co36_Cr6_Cu6_Fe26_Mn16_Ni6						310_Co36_Cr6_Cu6_Fe26_Mn16_Ni6.TCM						m 310_Co36_Cr6_Cu6_Fe26_Mn16_Ni6
	311	0.3666	0.0666	0.0666	0.3666	0.0666	0.0666		s-c t=750 n=1 p=1e5 x(Co)=0.3666 x(Cr)=0.0666 x(Cu)=0.0666 x(Fe)=0.3666 x(Mn)=0.0666										dump png 311_Co36_Cr6_Cu6_Fe36_Mn6_Ni6						311_Co36_Cr6_Cu6_Fe36_Mn6_Ni6.TCM						m 311_Co36_Cr6_Cu6_Fe36_Mn6_Ni6
	312	0.3666	0.0666	0.1666	0.0666	0.0666	0.2666		s-c t=750 n=1 p=1e5 x(Co)=0.3666 x(Cr)=0.0666 x(Cu)=0.1666 x(Fe)=0.0666 x(Mn)=0.0666										dump png 312_Co36_Cr6_Cu16_Fe6_Mn6_Ni26						312_Co36_Cr6_Cu16_Fe6_Mn6_Ni26.TCM						m 312_Co36_Cr6_Cu16_Fe6_Mn6_Ni26
	313	0.3666	0.0666	0.1666	0.0666	0.1666	0.1666		s-c t=750 n=1 p=1e5 x(Co)=0.3666 x(Cr)=0.0666 x(Cu)=0.1666 x(Fe)=0.0666 x(Mn)=0.1666										dump png 313_Co36_Cr6_Cu16_Fe6_Mn16_Ni16						313_Co36_Cr6_Cu16_Fe6_Mn16_Ni16.TCM						m 313_Co36_Cr6_Cu16_Fe6_Mn16_Ni16
	314	0.3666	0.0666	0.1666	0.0666	0.2666	0.0666		s-c t=750 n=1 p=1e5 x(Co)=0.3666 x(Cr)=0.0666 x(Cu)=0.1666 x(Fe)=0.0666 x(Mn)=0.2666										dump png 314_Co36_Cr6_Cu16_Fe6_Mn26_Ni6						314_Co36_Cr6_Cu16_Fe6_Mn26_Ni6.TCM						m 314_Co36_Cr6_Cu16_Fe6_Mn26_Ni6
	315	0.3666	0.0666	0.1666	0.1666	0.0666	0.1666		s-c t=750 n=1 p=1e5 x(Co)=0.3666 x(Cr)=0.0666 x(Cu)=0.1666 x(Fe)=0.1666 x(Mn)=0.0666										dump png 315_Co36_Cr6_Cu16_Fe16_Mn6_Ni16						315_Co36_Cr6_Cu16_Fe16_Mn6_Ni16.TCM						m 315_Co36_Cr6_Cu16_Fe16_Mn6_Ni16
	316	0.3666	0.0666	0.1666	0.1666	0.1666	0.0666		s-c t=750 n=1 p=1e5 x(Co)=0.3666 x(Cr)=0.0666 x(Cu)=0.1666 x(Fe)=0.1666 x(Mn)=0.1666										dump png 316_Co36_Cr6_Cu16_Fe16_Mn16_Ni6						316_Co36_Cr6_Cu16_Fe16_Mn16_Ni6.TCM						m 316_Co36_Cr6_Cu16_Fe16_Mn16_Ni6
	317	0.3666	0.0666	0.1666	0.2666	0.0666	0.0666		s-c t=750 n=1 p=1e5 x(Co)=0.3666 x(Cr)=0.0666 x(Cu)=0.1666 x(Fe)=0.2666 x(Mn)=0.0666										dump png 317_Co36_Cr6_Cu16_Fe26_Mn6_Ni6						317_Co36_Cr6_Cu16_Fe26_Mn6_Ni6.TCM						m 317_Co36_Cr6_Cu16_Fe26_Mn6_Ni6
	318	0.3666	0.0666	0.2666	0.0666	0.0666	0.1666		s-c t=750 n=1 p=1e5 x(Co)=0.3666 x(Cr)=0.0666 x(Cu)=0.2666 x(Fe)=0.0666 x(Mn)=0.0666										dump png 318_Co36_Cr6_Cu26_Fe6_Mn6_Ni16						318_Co36_Cr6_Cu26_Fe6_Mn6_Ni16.TCM						m 318_Co36_Cr6_Cu26_Fe6_Mn6_Ni16
	319	0.3666	0.0666	0.2666	0.0666	0.1666	0.0666		s-c t=750 n=1 p=1e5 x(Co)=0.3666 x(Cr)=0.0666 x(Cu)=0.2666 x(Fe)=0.0666 x(Mn)=0.1666										dump png 319_Co36_Cr6_Cu26_Fe6_Mn16_Ni6						319_Co36_Cr6_Cu26_Fe6_Mn16_Ni6.TCM						m 319_Co36_Cr6_Cu26_Fe6_Mn16_Ni6
	320	0.3666	0.0666	0.2666	0.1666	0.0666	0.0666		s-c t=750 n=1 p=1e5 x(Co)=0.3666 x(Cr)=0.0666 x(Cu)=0.2666 x(Fe)=0.1666 x(Mn)=0.0666										dump png 320_Co36_Cr6_Cu26_Fe16_Mn6_Ni6						320_Co36_Cr6_Cu26_Fe16_Mn6_Ni6.TCM						m 320_Co36_Cr6_Cu26_Fe16_Mn6_Ni6
	321	0.3666	0.0666	0.3666	0.0666	0.0666	0.0666		s-c t=750 n=1 p=1e5 x(Co)=0.3666 x(Cr)=0.0666 x(Cu)=0.3666 x(Fe)=0.0666 x(Mn)=0.0666										dump png 321_Co36_Cr6_Cu36_Fe6_Mn6_Ni6						321_Co36_Cr6_Cu36_Fe6_Mn6_Ni6.TCM						m 321_Co36_Cr6_Cu36_Fe6_Mn6_Ni6
	322	0.3666	0.1666	0.0666	0.0666	0.0666	0.2666		s-c t=750 n=1 p=1e5 x(Co)=0.3666 x(Cr)=0.1666 x(Cu)=0.0666 x(Fe)=0.0666 x(Mn)=0.0666										dump png 322_Co36_Cr16_Cu6_Fe6_Mn6_Ni26						322_Co36_Cr16_Cu6_Fe6_Mn6_Ni26.TCM						m 322_Co36_Cr16_Cu6_Fe6_Mn6_Ni26
	323	0.3666	0.1666	0.0666	0.0666	0.1666	0.1666		s-c t=750 n=1 p=1e5 x(Co)=0.3666 x(Cr)=0.1666 x(Cu)=0.0666 x(Fe)=0.0666 x(Mn)=0.1666										dump png 323_Co36_Cr16_Cu6_Fe6_Mn16_Ni16						323_Co36_Cr16_Cu6_Fe6_Mn16_Ni16.TCM						m 323_Co36_Cr16_Cu6_Fe6_Mn16_Ni16
	324	0.3666	0.1666	0.0666	0.0666	0.2666	0.0666		s-c t=750 n=1 p=1e5 x(Co)=0.3666 x(Cr)=0.1666 x(Cu)=0.0666 x(Fe)=0.0666 x(Mn)=0.2666										dump png 324_Co36_Cr16_Cu6_Fe6_Mn26_Ni6						324_Co36_Cr16_Cu6_Fe6_Mn26_Ni6.TCM						m 324_Co36_Cr16_Cu6_Fe6_Mn26_Ni6
	325	0.3666	0.1666	0.0666	0.1666	0.0666	0.1666		s-c t=750 n=1 p=1e5 x(Co)=0.3666 x(Cr)=0.1666 x(Cu)=0.0666 x(Fe)=0.1666 x(Mn)=0.0666										dump png 325_Co36_Cr16_Cu6_Fe16_Mn6_Ni16						325_Co36_Cr16_Cu6_Fe16_Mn6_Ni16.TCM						m 325_Co36_Cr16_Cu6_Fe16_Mn6_Ni16
	326	0.3666	0.1666	0.0666	0.1666	0.1666	0.0666		s-c t=750 n=1 p=1e5 x(Co)=0.3666 x(Cr)=0.1666 x(Cu)=0.0666 x(Fe)=0.1666 x(Mn)=0.1666										dump png 326_Co36_Cr16_Cu6_Fe16_Mn16_Ni6						326_Co36_Cr16_Cu6_Fe16_Mn16_Ni6.TCM						m 326_Co36_Cr16_Cu6_Fe16_Mn16_Ni6
	327	0.3666	0.1666	0.0666	0.2666	0.0666	0.0666		s-c t=750 n=1 p=1e5 x(Co)=0.3666 x(Cr)=0.1666 x(Cu)=0.0666 x(Fe)=0.2666 x(Mn)=0.0666										dump png 327_Co36_Cr16_Cu6_Fe26_Mn6_Ni6						327_Co36_Cr16_Cu6_Fe26_Mn6_Ni6.TCM						m 327_Co36_Cr16_Cu6_Fe26_Mn6_Ni6
	328	0.3666	0.1666	0.1666	0.0666	0.0666	0.1666		s-c t=750 n=1 p=1e5 x(Co)=0.3666 x(Cr)=0.1666 x(Cu)=0.1666 x(Fe)=0.0666 x(Mn)=0.0666										dump png 328_Co36_Cr16_Cu16_Fe6_Mn6_Ni16						328_Co36_Cr16_Cu16_Fe6_Mn6_Ni16.TCM						m 328_Co36_Cr16_Cu16_Fe6_Mn6_Ni16
	329	0.3666	0.1666	0.1666	0.0666	0.1666	0.0666		s-c t=750 n=1 p=1e5 x(Co)=0.3666 x(Cr)=0.1666 x(Cu)=0.1666 x(Fe)=0.0666 x(Mn)=0.1666										dump png 329_Co36_Cr16_Cu16_Fe6_Mn16_Ni6						329_Co36_Cr16_Cu16_Fe6_Mn16_Ni6.TCM						m 329_Co36_Cr16_Cu16_Fe6_Mn16_Ni6
	330	0.3666	0.1666	0.1666	0.1666	0.0666	0.0666		s-c t=750 n=1 p=1e5 x(Co)=0.3666 x(Cr)=0.1666 x(Cu)=0.1666 x(Fe)=0.1666 x(Mn)=0.0666										dump png 330_Co36_Cr16_Cu16_Fe16_Mn6_Ni6						330_Co36_Cr16_Cu16_Fe16_Mn6_Ni6.TCM						m 330_Co36_Cr16_Cu16_Fe16_Mn6_Ni6
	331	0.3666	0.1666	0.2666	0.0666	0.0666	0.0666		s-c t=750 n=1 p=1e5 x(Co)=0.3666 x(Cr)=0.1666 x(Cu)=0.2666 x(Fe)=0.0666 x(Mn)=0.0666										dump png 331_Co36_Cr16_Cu26_Fe6_Mn6_Ni6						331_Co36_Cr16_Cu26_Fe6_Mn6_Ni6.TCM						m 331_Co36_Cr16_Cu26_Fe6_Mn6_Ni6
	332	0.3666	0.2666	0.0666	0.0666	0.0666	0.1666		s-c t=750 n=1 p=1e5 x(Co)=0.3666 x(Cr)=0.2666 x(Cu)=0.0666 x(Fe)=0.0666 x(Mn)=0.0666										dump png 332_Co36_Cr26_Cu6_Fe6_Mn6_Ni16						332_Co36_Cr26_Cu6_Fe6_Mn6_Ni16.TCM						m 332_Co36_Cr26_Cu6_Fe6_Mn6_Ni16
	333	0.3666	0.2666	0.0666	0.0666	0.1666	0.0666		s-c t=750 n=1 p=1e5 x(Co)=0.3666 x(Cr)=0.2666 x(Cu)=0.0666 x(Fe)=0.0666 x(Mn)=0.1666										dump png 333_Co36_Cr26_Cu6_Fe6_Mn16_Ni6						333_Co36_Cr26_Cu6_Fe6_Mn16_Ni6.TCM						m 333_Co36_Cr26_Cu6_Fe6_Mn16_Ni6
	334	0.3666	0.2666	0.0666	0.1666	0.0666	0.0666		s-c t=750 n=1 p=1e5 x(Co)=0.3666 x(Cr)=0.2666 x(Cu)=0.0666 x(Fe)=0.1666 x(Mn)=0.0666										dump png 334_Co36_Cr26_Cu6_Fe16_Mn6_Ni6						334_Co36_Cr26_Cu6_Fe16_Mn6_Ni6.TCM						m 334_Co36_Cr26_Cu6_Fe16_Mn6_Ni6
	335	0.3666	0.2666	0.1666	0.0666	0.0666	0.0666		s-c t=750 n=1 p=1e5 x(Co)=0.3666 x(Cr)=0.2666 x(Cu)=0.1666 x(Fe)=0.0666 x(Mn)=0.0666										dump png 335_Co36_Cr26_Cu16_Fe6_Mn6_Ni6						335_Co36_Cr26_Cu16_Fe6_Mn6_Ni6.TCM						m 335_Co36_Cr26_Cu16_Fe6_Mn6_Ni6
	336	0.3666	0.3666	0.0666	0.0666	0.0666	0.0666		s-c t=750 n=1 p=1e5 x(Co)=0.3666 x(Cr)=0.3666 x(Cu)=0.0666 x(Fe)=0.0666 x(Mn)=0.0666										dump png 336_Co36_Cr36_Cu6_Fe6_Mn6_Ni6						336_Co36_Cr36_Cu6_Fe6_Mn6_Ni6.TCM						m 336_Co36_Cr36_Cu6_Fe6_Mn6_Ni6

## Sheet: template_1
go d
sw
tcfe
rej ele *
def-sys
cr cu fe v
get
go p-3
s-c t=750 n=1 p=1e5 x(cr)=0.25 x(cu)=0.25 x(fe)=0.25
l-c
c-e
c-e
s-a-v 1 T
400
1900
35
STEP
NORMAL
PO
ENT FUN TC=T-273
S-D-A X TC
S-S-S
X
N
200
1600
S-D-A Y NPM(*)
*
s-l d
s-a-t-s x n Temperature (Celsius)
s-a-t-s y n Phase Fraction
dump png x_crcufev
s-int

## Sheet: template_2
go d
sw
tcfe
def-sys
cr cu fe v
get
go p-3
s-c t=750 n=1 p=1e5 x(cr)=0.25 x(cu)=0.25 x(fe)=0.25
l-c
c-e
c-e
s-a-v 1 T
400
1900
35
STEP
NORMAL
PO
ENT FUN TC=T-273
S-D-A X TC
S-S-S
X
N
200
1600
S-D-A Y NPM(*)
*
s-l d
s-a-t-s x n Temperature (Celsius)
s-a-t-s y n Phase Fraction
dump png x_crcufev
s-int
