# Supplementary material for: Data to reproduce and modify “An approach for screening single phase high-entropy alloys using an in-house thermodynamic database”
Source: Data Brief. 2018 Aug 30;20:1337–9. doi: 10.1016/j.dib.2018.08.145 (PMC6146562; doi:10.1016/j.dib.2018.08.145)
Supplement: Supplementary file 3 — Supplementary material [file mmc3.xlsx]

## Sheet: Comments
	High-Entropy Alloys Parametric Study
	by Antonio João Seco Ferreira Tapia (Email: antoniojoaotapia@gmail.com)																							HAVE FUN WITH HEA RESEARCH :)		:D
	Computational Materials Science and Engineering Laboratory,
	Department of Materials Science and Engineering, POSTECH
	Comments
	Library
		Main parameters used for solid solution screening in HEAs research.
		Reference values used in this study.
		Cells used for reference during the calculation of the parameters for quaternary, quinary and senary alloys
		summarized in the "4 ELEMENTS - Table", "5 ELEMENTS - Table" and "6 ELEMENTS - Table" worksheets
		and detailed in the "4 ELEMENTS - Making Off", "5 ELEMENTS - Making Off" and "6 ELEMENTS - Making Off" worksheets.
	4,5 and 6 ELEMENTS - Table
		Tables with the calculated values for all the possible quaternary (1820), quinary (4368) and senary (8008) equiatomic
		alloys for the 16 elements (Al B Co Cr Cu Fe Mg Mn Mo Nb Ni Si Ti V W Zn) available in the in-house thermodynamic database.
		Possible analysis
			Sort elements or parameters												Exclude elements
				Sort the alloys according to their parameter values.												Include only relevant elements to your screening.
				Right click inside the table range > Sort > Custom Sort												Left click inside the table range > Design > Table Style Options > Filter Buttom > Left click Ele #1,2,3,4,5 or 6
				Specify sorting criteria and levels according to the parameters you are interested in working with.
																Specify the elements to be included in your screening.
	4,5 and 6 ELEMENTS - Making Off
		Original cells used for the calculation of the parameters for all the possible quaternary (1820), quinary (4368)
		and senary (8008) equiatomic alloys.
		Moving the worksheet to the right will reveal the support cells used for the calculation of each of the parameters.
		Except for the first set of elements, the results for all the systems have been removed to reduce the file size
		since the main information is listed in the "… - Table" worksheets. To reproduce these values, drag the Auto Fill
		handle covering all the sets of elements.
		With the exception of SE and φ, the results of the parameters have been compared extensively with different alloy
		systems reported in the literature to confirm of our calculations. There are differences between the values
		calculated for the former two parameters and the values reported in the literature, and we recommend looking into
		the original papers in which individual parameters were first presented in order to understand the formulas used
		in this document and the reasons for specific discrepancies. It is important to keep in mind that γ and α2 don’t have a
		very rigorous definition and an eventual difference with values reported in the literature is not relevant.
		Layout for parameter calculation
		These worksheets use values such as atomic size and melting temperature, specified in the "Library" worksheet, in order to
		calculate specific parameters.
		The formulas are already in place in the support cells (right end of the worksheets), and do not need to be modified.
		Only two things need to be done in order to add elements (alloy systems) to this work:
			Reference values												Element Set
				Add specific properties of elements to the already available ones in the "Library" worksheet.												Create quaternary, quinary and senary element sets (pink header).

## Sheet: Library
	High-Entropy Alloys Parametric Study
	by Antonio João Seco Ferreira Tapia (Email: antoniojoaotapia@gmail.com)
	Computational Materials Science and Engineering Laboratory,
	Department of Materials Science and Engineering, POSTECH
		1	2	3	4	5	6	7	8	9	10	11	12	13	14	15	16	17	18	19	20	21	22	23	24	25	26	27	28	29	30	31	32	33	34	35	36	37	38	39	40
Elem #	ΔHAB	Al	B	Co	Cr	Cu	Fe	Mg	Mn	Mo	Nb	Ni	Si	Ti	V	W	Zn	Pd	Zr	Ta
1	Al		0	-19	-10	-1	-11	-2	-19	-5	-18	-22	-19	-30	-16	-2	1	-46	-44	-19
2	B			-24	-31	0	-26	-4	-32	-34	-54	-24	-14	-58	-42	-31	4	-24	-71	-54
3	Co				-4	6	-1	3	-5	-5	-25	0	-38	-28	-14	-1	-5	-1	-41	-24
4	Cr					12	-1	24	2	0	-7	-7	-37	-7	-2	1	5	-15	-12	-7
5	Cu						13	-3	4	19	3	4	-19	-9	5	22	1	-14	-23	2
6	Fe							18	0	-2	-16	-2	-35	-17	-7	0	4	-4	-25	-15
7	Mg								10	36	32	-4	-26	16	23	38	-4	-40	6	30
8	Mn									5	-4	-8	-45	-8	-1	6	-6	-23	-15	-4
9	Mo										-6	-7	-35	-4	0	0	12	-15	-6	-5
10	Nb											-30	-56	2	-1	-8	-1	-53	4	0
11	Ni												-40	-35	-18	-3	-9	0	-49	-29
12	Si													-66	-48	-31	-18	-55	-84	-56
13	Ti														-2	-6	-15	-65	0	1
14	V															-1	-2	-35	-4	-1
15	W																15	-6	-9	-7
16	Zn																	-33	-29	-3
17	Pd																		-91	-52
18	Zr																			3
19	Ta
20
21
22
23
24
25
26
27
28
29
30
31
32
33
34
35
36
37
38
39
40
		*Further information on these values can be found in papers by Akira Takeuchi and Akihisa Inoue [Materials Transactions, 46 (2005) 2817] and [Materials Transactions, 41 (2000) 1372].
													measures the size difference between elements in alloy with 2 by 2 interactions (adimentional)
															total electrons including the d-electrons accommodated in the valence band (adimentional)
						quantifies enthalpy of mixing using binary equimolar formulation (kJ.mol-1)
																	measures the p.e difference between elements in alloy (adimentional)
					measures the size difference between elements in alloy (adimentional)						melting temperature (K)
																		mixing entropy considering atomic packing and size difference (J.K-1.mol-1)
																									comparison effects entropy and
																									enthalpy(adimentional)
														measures the size difference between elements in alloy with focus in bigger and smaller atoms (adimentional)
										ideal mixing entropy (J.K-1.mol-1)
													measures the strength of entropy effect compared to enthalpy (adimentional)
						elements that are in alloy composition
Elem #	Element	ri	Ti	VEC	χ									ri					Ti	VEC	χ
1	Al	143	933.47	3	1.61									Kittel*a	Kittel*f	Kittel*g	Kittel*h	Papers*b	Dinsdale*c	Shen Guo*d	Shen Guo*e
2	B	98	2348	3	2.04									143	143.189	50	126	118	933.47	3	1.61
3	Co	125	1768	9	1.88									98	-	23	88	87	2348	3	2.04
4	Cr	128	2180	6	1.66									125	-	-	-	152	1768	9	1.88
5	Cu	128	1357.77	11	1.9									128	124.708	-	-	166	2180	6	1.66
6	Fe	127	1811	8	1.83									128	127.633	-	135	145	1357.77	11	1.9
7	Mg	160	923	2	1.31									127	124.275	-	-	156	1811	8	1.83
8	Mn	126	1519	7	1.55									160	-	65	140	145	923	2	1.31
9	Mo	140	2896	6	2.16									126	-	-	-	161	1519	7	1.55
10	Nb	147	2750	5	1.6									140	136.399	-	-	190	2896	6	2.16
11	Ni	125	1728.3	10	1.91									147	142.894	67	-	198	2750	5	1.6
12	Si	132	1687	4	1.9									125	124.451	-	-	149	1728.3	10	1.91
13	Ti	146	1941	4	1.54									132	-	41	117	111	1687	4	1.9
14	V	135	2183	5	1.63									146	-	68	-	176	1941	4	1.54
15	W	141	3695	6	2.36									135	131.203	-	-	171	2183	5	1.63
16	Zn	139	692.68	12	1.65									141	136.832	-	-	193	3695	6	2.36
17	Pd	138	1828	10	2.2									139	-	74	131	142	692.68	12	1.65
18	Zr	160	2127.85	4	1.33									138	137.532	-	-	169	1828	10	2.2
19	Ta	147	3290	5	1.5									160	-	80	-	206	2127.85	4	1.33
20														147	142.894	-	-	200	3290	5	1.5
21
22
23
24
25
26
27
28
29
30
31
32
33
34
35
36
37
38
39
40
	*aC. Kittel, in Int. to Solid State Phys. 6th ed., John Wiley&-Sons, Inc., New York, NY, 1980, 76
	*bhttp://periodictable.com/Properties/A/AtomicRadius.v.html
	*bhttp://crystalmaker.com/support/tutorials/crystalmaker/atomic-radii/index.html
	*cA.T. Dinsdale, CALPHAD: Comput. Coupling Phase Diagrams Thermochem. 15, 317 (1991).
	*d,eShen GUO, C.T. Liu, Prog. Nat. Sci.: Mat. Inter. 21 (2011) 433-446.
	*fC. Kittel, in Int. to Solid State Phys. 6th ed., John Wiley&-Sons, Inc., New York, NY, 1980, 23																								https://www.webelements.com/iron/
	*gC. Kittel, in Int. to Solid State Phys. 6th ed., John Wiley&-Sons, Inc., New York, NY, 1980, 76
	*hC. Kittel, in Int. to Solid State Phys. 6th ed., John Wiley&-Sons, Inc., New York, NY, 1980, 76

## Sheet: EXTRAS
	10	Cr	Cu	Fe	Ni	Zr	9.91	13.38
	R	8.31446		%	JK-1mol-1	kJmol-1	K

## Sheet: Quaternary_16
	Empirical Parameters Criteria Analysis
	By Antonio João Tapia Seco Ferreira
	Computational Material Science and Engineering Lab,
	Department of Materials Science and Engineering, POSTECH
																										δ										ΔSmix	ΔHmix							Tm					Ω
Set #	Element Set				δ	ΔSmix	|ΔHmix|	Tm	Ω															Phases		x1	x2	x3	x4	d1	d2	d3	d4	dm	δ	4	AB	AC	AD	BC	BD	CD	ΔHmix	T1	T2	T3	T4	Tm	Tm
Column1	Column2	Column3	Column4	Column5	Column6	Column7	Column8	Column9	Column10	Column11	Column12	Column13	Column14	Column15	Column16	Column17	Column18	Column19	Column20	Column21	Column22	Column23	Column24	Column25	Column26	Column27	Column28	Column29	Column30	Column31	Column32	Column33	Column34	Column35	Column36	Column37	Column38	Column39	Column40	Column41	Column42	Column43	Column44	Column45	Column46	Column47	Column48	Column49	Column50
1	Al	B	Co	Cr	13.1376	11.5263	22	1807.37	0.94692																	0.25	0.25	0.25	0.25	143	98	125	128	123.5	13.1376	11.5263	0	-19	-10	-24	-31	-4	-22	933.47	2348	1768	2180	1807.37	1807.37
2	Al	B	Co	Cu	13.1376	11.5263	9.5	1601.81	1.94347																	0.25	0.25	0.25	0.25	143	98	125	128	123.5	13.1376	11.5263	0	-19	-1	-24	0	6	-9.5	933.47	2348	1768	1357.77	1601.81	1601.81
3	Al	B	Co	Fe	13.1126	11.5263	20.25	1715.12	0.976244																	0.25	0.25	0.25	0.25	143	98	125	127	123.25	13.1126	11.5263	0	-19	-11	-24	-26	-1	-20.25	933.47	2348	1768	1811	1715.12	1715.12
4	Al	B	Co	Mg	17.4615	11.5263	11.5	1493.12	1.49653																	0.25	0.25	0.25	0.25	143	98	125	160	131.5	17.4615	11.5263	0	-19	-2	-24	-4	3	-11.5	933.47	2348	1768	923	1493.12	1493.12
5	Al	B	Co	Mn	13.0968	11.5263	24.75	1642.12	0.764748																	0.25	0.25	0.25	0.25	143	98	125	126	123	13.0968	11.5263	0	-19	-19	-24	-32	-5	-24.75	933.47	2348	1768	1519	1642.12	1642.12
6	Al	B	Co	Mo	14.0802	11.5263	21.75	1986.37	1.05266																	0.25	0.25	0.25	0.25	143	98	125	140	126.5	14.0802	11.5263	0	-19	-5	-24	-34	-5	-21.75	933.47	2348	1768	2896	1986.37	1986.37
7	Al	B	Co	Nb	15.0729	11.5263	35	1949.87	0.642135																	0.25	0.25	0.25	0.25	143	98	125	147	128.25	15.0729	11.5263	0	-19	-18	-24	-54	-25	-35	933.47	2348	1768	2750	1949.87	1949.87
8	Al	B	Co	Ni	13.0902	11.5263	22.25	1694.44	0.877781																	0.25	0.25	0.25	0.25	143	98	125	125	122.75	13.0902	11.5263	0	-19	-22	-24	-24	0	-22.25	933.47	2348	1768	1728.3	1694.44	1694.44
9	Al	B	Co	Si	13.3258	11.5263	28.5	1684.12	0.68111																	0.25	0.25	0.25	0.25	143	98	125	132	124.5	13.3258	11.5263	0	-19	-19	-24	-14	-38	-28.5	933.47	2348	1768	1687	1684.12	1684.12
10	Al	B	Co	Ti	14.9155	11.5263	39.75	1747.62	0.506756																	0.25	0.25	0.25	0.25	143	98	125	146	128	14.9155	11.5263	0	-19	-30	-24	-58	-28	-39.75	933.47	2348	1768	1941	1747.62	1747.62
11	Al	B	Co	V	13.5538	11.5263	28.75	1808.12	0.7249																	0.25	0.25	0.25	0.25	143	98	125	135	125.25	13.5538	11.5263	0	-19	-16	-24	-42	-14	-28.75	933.47	2348	1768	2183	1808.12	1808.12
12	Al	B	Co	W	14.2053	11.5263	19.25	2186.12	1.30898																	0.25	0.25	0.25	0.25	143	98	125	141	126.75	14.2053	11.5263	0	-19	-2	-24	-31	-1	-19.25	933.47	2348	1768	3695	2186.12	2186.12
13	Al	B	Co	Zn	13.9614	11.5263	10.75	1435.54	1.5392																	0.25	0.25	0.25	0.25	143	98	125	139	126.25	13.9614	11.5263	0	-19	1	-24	4	-5	-10.75	933.47	2348	1768	692.68	1435.54	1435.54
14	Al	B	Cr	Cu	13.1556	11.5263	7.5	1704.81	2.62002																	0.25	0.25	0.25	0.25	143	98	128	128	124.25	13.1556	11.5263	0	-10	-1	-31	0	12	-7.5	933.47	2348	2180	1357.77	1704.81	1704.81
15	Al	B	Cr	Fe	13.1405	11.5263	19.75	1818.12	1.06107																	0.25	0.25	0.25	0.25	143	98	128	127	124	13.1405	11.5263	0	-10	-11	-31	-26	-1	-19.75	933.47	2348	2180	1811	1818.12	1818.12
16	Al	B	Cr	Mg	17.2293	11.5263	5.75	1596.12	3.19953																	0.25	0.25	0.25	0.25	143	98	128	160	132.25	17.2293	11.5263	0	-10	-2	-31	-4	24	-5.75	933.47	2348	2180	923	1596.12	1596.12
17	Al	B	Cr	Mn	13.1344	11.5263	22.5	1745.12	0.893988																	0.25	0.25	0.25	0.25	143	98	128	126	123.75	13.1344	11.5263	0	-10	-19	-31	-32	2	-22.5	933.47	2348	2180	1519	1745.12	1745.12
18	Al	B	Cr	Mo	13.9848	11.5263	20	2089.37	1.20413																	0.25	0.25	0.25	0.25	143	98	128	140	127.25	13.9848	11.5263	0	-10	-5	-31	-34	0	-20	933.47	2348	2180	2896	2089.37	2089.37
19	Al	B	Cr	Nb	14.9212	11.5263	30	2052.87	0.788731																	0.25	0.25	0.25	0.25	143	98	128	147	129	14.9212	11.5263	0	-10	-18	-31	-54	-7	-30	933.47	2348	2180	2750	2052.87	2052.87
20	Al	B	Cr	Ni	13.1376	11.5263	23.5	1797.44	0.88161																	0.25	0.25	0.25	0.25	143	98	128	125	123.5	13.1376	11.5263	0	-10	-22	-31	-24	-7	-23.5	933.47	2348	2180	1728.3	1797.44	1797.44
21	Al	B	Cr	Si	13.3046	11.5263	27.75	1787.12	0.7423																	0.25	0.25	0.25	0.25	143	98	128	132	125.25	13.3046	11.5263	0	-10	-19	-31	-14	-37	-27.75	933.47	2348	2180	1687	1787.12	1787.12
22	Al	B	Cr	Ti	14.7713	11.5263	34	1850.62	0.627375																	0.25	0.25	0.25	0.25	143	98	128	146	128.75	14.7713	11.5263	0	-10	-30	-31	-58	-7	-34	933.47	2348	2180	1941	1850.62	1850.62
23	Al	B	Cr	V	13.5037	11.5263	25.25	1911.12	0.8724																	0.25	0.25	0.25	0.25	143	98	128	135	126	13.5037	11.5263	0	-10	-16	-31	-42	-2	-25.25	933.47	2348	2180	2183	1911.12	1911.12
24	Al	B	Cr	W	14.1013	11.5263	18.25	2289.12	1.44576																	0.25	0.25	0.25	0.25	143	98	128	141	127.5	14.1013	11.5263	0	-10	-2	-31	-31	1	-18.25	933.47	2348	2180	3695	2289.12	2289.12
25	Al	B	Cr	Zn	13.8748	11.5263	7.75	1538.54	2.28821																	0.25	0.25	0.25	0.25	143	98	128	139	127	13.8748	11.5263	0	-10	1	-31	4	5	-7.75	933.47	2348	2180	692.68	1538.54	1538.54
26	Al	B	Cu	Fe	13.1405	11.5263	6.25	1612.56	2.97389																	0.25	0.25	0.25	0.25	143	98	128	127	124	13.1405	11.5263	0	-1	-11	0	-26	13	-6.25	933.47	2348	1357.77	1811	1612.56	1612.56
27	Al	B	Cu	Mg	17.2293	11.5263	2.5	1390.56	6.4112																	0.25	0.25	0.25	0.25	143	98	128	160	132.25	17.2293	11.5263	0	-1	-2	0	-4	-3	-2.5	933.47	2348	1357.77	923	1390.56	1390.56
28	Al	B	Cu	Mn	13.1344	11.5263	12	1539.56	1.47878																	0.25	0.25	0.25	0.25	143	98	128	126	123.75	13.1344	11.5263	0	-1	-19	0	-32	4	-12	933.47	2348	1357.77	1519	1539.56	1539.56
29	Al	B	Cu	Mo	13.9848	11.5263	5.25	1883.81	4.13587																	0.25	0.25	0.25	0.25	143	98	128	140	127.25	13.9848	11.5263	0	-1	-5	0	-34	19	-5.25	933.47	2348	1357.77	2896	1883.81	1883.81
30	Al	B	Cu	Nb	14.9212	11.5263	17.5	1847.31	1.21672																	0.25	0.25	0.25	0.25	143	98	128	147	129	14.9212	11.5263	0	-1	-18	0	-54	3	-17.5	933.47	2348	1357.77	2750	1847.31	1847.31
31	Al	B	Cu	Ni	13.1376	11.5263	10.75	1591.88	1.70684																	0.25	0.25	0.25	0.25	143	98	128	125	123.5	13.1376	11.5263	0	-1	-22	0	-24	4	-10.75	933.47	2348	1357.77	1728.3	1591.88	1591.88
32	Al	B	Cu	Si	13.3046	11.5263	13.25	1581.56	1.37581																	0.25	0.25	0.25	0.25	143	98	128	132	125.25	13.3046	11.5263	0	-1	-19	0	-14	-19	-13.25	933.47	2348	1357.77	1687	1581.56	1581.56
33	Al	B	Cu	Ti	14.7713	11.5263	24.5	1645.06	0.773936																	0.25	0.25	0.25	0.25	143	98	128	146	128.75	14.7713	11.5263	0	-1	-30	0	-58	-9	-24.5	933.47	2348	1357.77	1941	1645.06	1645.06
34	Al	B	Cu	V	13.5037	11.5263	13.5	1705.56	1.45621																	0.25	0.25	0.25	0.25	143	98	128	135	126	13.5037	11.5263	0	-1	-16	0	-42	5	-13.5	933.47	2348	1357.77	2183	1705.56	1705.56
35	Al	B	Cu	W	14.1013	11.5263	3	2083.56	8.00524																	0.25	0.25	0.25	0.25	143	98	128	141	127.5	14.1013	11.5263	0	-1	-2	0	-31	22	-3	933.47	2348	1357.77	3695	2083.56	2083.56
36	Al	B	Cu	Zn	13.8748	11.5263	1.25	1332.98	12.2915																	0.25	0.25	0.25	0.25	143	98	128	139	127	13.8748	11.5263	0	-1	1	0	4	1	1.25	933.47	2348	1357.77	692.68	1332.98	1332.98
37	Al	B	Fe	Mg	17.3003	11.5263	6.25	1503.87	2.77344																	0.25	0.25	0.25	0.25	143	98	127	160	132	17.3003	11.5263	0	-11	-2	-26	-4	18	-6.25	933.47	2348	1811	923	1503.87	1503.87
38	Al	B	Fe	Mn	13.1127	11.5263	22	1652.87	0.865974																	0.25	0.25	0.25	0.25	143	98	127	126	123.5	13.1127	11.5263	0	-11	-19	-26	-32	0	-22	933.47	2348	1811	1519	1652.87	1652.87
39	Al	B	Fe	Mo	14.0082	11.5263	19.5	1997.12	1.18048																	0.25	0.25	0.25	0.25	143	98	127	140	127	14.0082	11.5263	0	-11	-5	-26	-34	-2	-19.5	933.47	2348	1811	2896	1997.12	1997.12
40	Al	B	Fe	Nb	14.9641	11.5263	31.25	1960.62	0.723157																	0.25	0.25	0.25	0.25	143	98	127	147	128.75	14.9641	11.5263	0	-11	-18	-26	-54	-16	-31.25	933.47	2348	1811	2750	1960.62	1960.62
41	Al	B	Fe	Ni	13.1126	11.5263	21.25	1705.19	0.92492																	0.25	0.25	0.25	0.25	143	98	127	125	123.25	13.1126	11.5263	0	-11	-22	-26	-24	-2	-21.25	933.47	2348	1811	1728.3	1705.19	1705.19
42	Al	B	Fe	Si	13.3026	11.5263	26.25	1694.87	0.744211																	0.25	0.25	0.25	0.25	143	98	127	132	125	13.3026	11.5263	0	-11	-19	-26	-14	-35	-26.25	933.47	2348	1811	1687	1694.87	1694.87
43	Al	B	Fe	Ti	14.8116	11.5263	35.5	1758.37	0.570914																	0.25	0.25	0.25	0.25	143	98	127	146	128.5	14.8116	11.5263	0	-11	-30	-26	-58	-17	-35.5	933.47	2348	1811	1941	1758.37	1758.37
44	Al	B	Fe	V	13.5116	11.5263	25.5	1818.87	0.822149																	0.25	0.25	0.25	0.25	143	98	127	135	125.75	13.5116	11.5263	0	-11	-16	-26	-42	-7	-25.5	933.47	2348	1811	2183	1818.87	1818.87
45	Al	B	Fe	W	14.1276	11.5263	17.5	2196.87	1.44696																	0.25	0.25	0.25	0.25	143	98	127	141	127.25	14.1276	11.5263	0	-11	-2	-26	-31	0	-17.5	933.47	2348	1811	3695	2196.87	2196.87
46	Al	B	Fe	Zn	13.8952	11.5263	7	1446.29	2.38148																	0.25	0.25	0.25	0.25	143	98	127	139	126.75	13.8952	11.5263	0	-11	1	-26	4	4	-7	933.47	2348	1811	692.68	1446.29	1446.29
47	Al	B	Mg	Mn	17.3777	11.5263	11.75	1430.87	1.40362																	0.25	0.25	0.25	0.25	143	98	160	126	131.75	17.3777	11.5263	0	-2	-19	-4	-32	10	-11.75	933.47	2348	923	1519	1430.87	1430.87
48	Al	B	Mg	Mo	16.8714	11.5263	2.25	1775.12	9.09356																	0.25	0.25	0.25	0.25	143	98	160	140	135.25	16.8714	11.5263	0	-2	-5	-4	-34	36	-2.25	933.47	2348	923	2896	1775.12	1775.12
49	Al	B	Mg	Nb	17.0638	11.5263	11.5	1738.62	1.74259																	0.25	0.25	0.25	0.25	143	98	160	147	137	17.0638	11.5263	0	-2	-18	-4	-54	32	-11.5	933.47	2348	923	2750	1738.62	1738.62
50	Al	B	Mg	Ni	17.4615	11.5263	14	1483.19	1.22112																	0.25	0.25	0.25	0.25	143	98	160	125	131.5	17.4615	11.5263	0	-2	-22	-4	-24	-4	-14	933.47	2348	923	1728.3	1483.19	1483.19
51	Al	B	Mg	Si	17.0091	11.5263	16.25	1472.87	1.04472																	0.25	0.25	0.25	0.25	143	98	160	132	133.25	17.0091	11.5263	0	-2	-19	-4	-14	-26	-16.25	933.47	2348	923	1687	1472.87	1472.87
52	Al	B	Mg	Ti	17.0195	11.5263	19.5	1536.37	0.908134																	0.25	0.25	0.25	0.25	143	98	160	146	136.75	17.0195	11.5263	0	-2	-30	-4	-58	16	-19.5	933.47	2348	923	1941	1536.37	1536.37
53	Al	B	Mg	V	16.9108	11.5263	10.25	1596.87	1.7957																	0.25	0.25	0.25	0.25	143	98	160	135	134	16.9108	11.5263	0	-2	-16	-4	-42	23	-10.25	933.47	2348	923	2183	1596.87	1596.87
54	Al	B	Mg	W	16.8817	11.5263	0.25	1974.87	91.0516																	0.25	0.25	0.25	0.25	143	98	160	141	135.5	16.8817	11.5263	0	-2	-2	-4	-31	38	-0.25	933.47	2348	923	3695	1974.87	1974.87
55	Al	B	Mg	Zn	16.8671	11.5263	1.25	1224.29	11.2892																	0.25	0.25	0.25	0.25	143	98	160	139	135	16.8671	11.5263	0	-2	1	-4	4	-4	-1.25	933.47	2348	923	692.68	1224.29	1224.29
56	Al	B	Mn	Mo	14.04	11.5263	21.25	1924.12	1.04367																	0.25	0.25	0.25	0.25	143	98	126	140	126.75	14.04	11.5263	0	-19	-5	-32	-34	5	-21.25	933.47	2348	1519	2896	1924.12	1924.12
57	Al	B	Mn	Nb	15.0146	11.5263	31.75	1887.62	0.685267																	0.25	0.25	0.25	0.25	143	98	126	147	128.5	15.0146	11.5263	0	-19	-18	-32	-54	-4	-31.75	933.47	2348	1519	2750	1887.62	1887.62
58	Al	B	Mn	Ni	13.0968	11.5263	26.25	1632.19	0.71669																	0.25	0.25	0.25	0.25	143	98	126	125	123	13.0968	11.5263	0	-19	-22	-32	-24	-8	-26.25	933.47	2348	1519	1728.3	1632.19	1632.19
59	Al	B	Mn	Si	13.3097	11.5263	32.25	1621.87	0.579662																	0.25	0.25	0.25	0.25	143	98	126	132	124.75	13.3097	11.5263	0	-19	-19	-32	-14	-45	-32.25	933.47	2348	1519	1687	1621.87	1621.87
60	Al	B	Mn	Ti	14.8596	11.5263	36.75	1685.37	0.5286																	0.25	0.25	0.25	0.25	143	98	126	146	128.25	14.8596	11.5263	0	-19	-30	-32	-58	-8	-36.75	933.47	2348	1519	1941	1685.37	1685.37
61	Al	B	Mn	V	13.5282	11.5263	27.5	1745.87	0.731759																	0.25	0.25	0.25	0.25	143	98	126	135	125.5	13.5282	11.5263	0	-19	-16	-32	-42	-1	-27.5	933.47	2348	1519	2183	1745.87	1745.87
62	Al	B	Mn	W	14.1623	11.5263	19.5	2123.87	1.2554																	0.25	0.25	0.25	0.25	143	98	126	141	127	14.1623	11.5263	0	-19	-2	-32	-31	6	-19.5	933.47	2348	1519	3695	2123.87	2123.87
63	Al	B	Mn	Zn	13.924	11.5263	13	1373.29	1.21761																	0.25	0.25	0.25	0.25	143	98	126	139	126.5	13.924	11.5263	0	-19	1	-32	4	-6	-13	933.47	2348	1519	692.68	1373.29	1373.29
64	Al	B	Mo	Nb	14.9897	11.5263	29.25	2231.87	0.879492																	0.25	0.25	0.25	0.25	143	98	140	147	132	14.9897	11.5263	0	-5	-18	-34	-54	-6	-29.25	933.47	2348	2896	2750	2231.87	2231.87
65	Al	B	Mo	Ni	14.0802	11.5263	23	1976.44	0.99048																	0.25	0.25	0.25	0.25	143	98	140	125	126.5	14.0802	11.5263	0	-5	-22	-34	-24	-7	-23	933.47	2348	2896	1728.3	1976.44	1976.44
66	Al	B	Mo	Si	13.974	11.5263	26.75	1966.12	0.847179																	0.25	0.25	0.25	0.25	143	98	140	132	128.25	13.974	11.5263	0	-5	-19	-34	-14	-35	-26.75	933.47	2348	2896	1687	1966.12	1966.12
67	Al	B	Mo	Ti	14.8772	11.5263	32.75	2029.62	0.714319																	0.25	0.25	0.25	0.25	143	98	140	146	131.75	14.8772	11.5263	0	-5	-30	-34	-58	-4	-32.75	933.47	2348	2896	1941	2029.62	2029.62
68	Al	B	Mo	V	14.0501	11.5263	24.25	2090.12	0.993456																	0.25	0.25	0.25	0.25	143	98	140	135	129	14.0501	11.5263	0	-5	-16	-34	-42	0	-24.25	933.47	2348	2896	2183	2090.12	2090.12
69	Al	B	Mo	W	14.4023	11.5263	18	2468.12	1.58046																	0.25	0.25	0.25	0.25	143	98	140	141	130.5	14.4023	11.5263	0	-5	-2	-34	-31	0	-18	933.47	2348	2896	3695	2468.12	2468.12
70	Al	B	Mo	Zn	14.2567	11.5263	5.5	1717.54	3.59942																	0.25	0.25	0.25	0.25	143	98	140	139	130	14.2567	11.5263	0	-5	1	-34	4	12	-5.5	933.47	2348	2896	692.68	1717.54	1717.54
71	Al	B	Nb	Ni	15.0729	11.5263	37	1939.94	0.604333																	0.25	0.25	0.25	0.25	143	98	147	125	128.25	15.0729	11.5263	0	-18	-22	-54	-24	-30	-37	933.47	2348	2750	1728.3	1939.94	1939.94
72	Al	B	Nb	Si	14.8264	11.5263	40.25	1929.62	0.55258																	0.25	0.25	0.25	0.25	143	98	147	132	130	14.8264	11.5263	0	-18	-19	-54	-14	-56	-40.25	933.47	2348	2750	1687	1929.62	1929.62
73	Al	B	Nb	Ti	15.3923	11.5263	39.5	1993.12	0.581601																	0.25	0.25	0.25	0.25	143	98	147	146	133.5	15.3923	11.5263	0	-18	-30	-54	-58	2	-39.5	933.47	2348	2750	1941	1993.12	1993.12
74	Al	B	Nb	V	14.8341	11.5263	32.75	2053.62	0.722766																	0.25	0.25	0.25	0.25	143	98	147	135	130.75	14.8341	11.5263	0	-18	-16	-54	-42	-1	-32.75	933.47	2348	2750	2183	2053.62	2053.62
75	Al	B	Nb	W	15.0411	11.5263	28.25	2431.62	0.992125																	0.25	0.25	0.25	0.25	143	98	147	141	132.25	15.0411	11.5263	0	-18	-2	-54	-31	-8	-28.25	933.47	2348	2750	3695	2431.62	2431.62
76	Al	B	Nb	Zn	14.9448	11.5263	17	1681.04	1.13977																	0.25	0.25	0.25	0.25	143	98	147	139	131.75	14.9448	11.5263	0	-18	1	-54	4	-1	-17	933.47	2348	2750	692.68	1681.04	1681.04
77	Al	B	Ni	Si	13.3258	11.5263	29.75	1674.19	0.648646																	0.25	0.25	0.25	0.25	143	98	125	132	124.5	13.3258	11.5263	0	-22	-19	-24	-14	-40	-29.75	933.47	2348	1728.3	1687	1674.19	1674.19
78	Al	B	Ni	Ti	14.9155	11.5263	42.25	1737.69	0.474063																	0.25	0.25	0.25	0.25	143	98	125	146	128	14.9155	11.5263	0	-22	-30	-24	-58	-35	-42.25	933.47	2348	1728.3	1941	1737.69	1737.69
79	Al	B	Ni	V	13.5538	11.5263	30.5	1798.19	0.679557																	0.25	0.25	0.25	0.25	143	98	125	135	125.25	13.5538	11.5263	0	-22	-16	-24	-42	-18	-30.5	933.47	2348	1728.3	2183	1798.19	1798.19
80	Al	B	Ni	W	14.2053	11.5263	20.5	2176.19	1.22358																	0.25	0.25	0.25	0.25	143	98	125	141	126.75	14.2053	11.5263	0	-22	-2	-24	-31	-3	-20.5	933.47	2348	1728.3	3695	2176.19	2176.19
81	Al	B	Ni	Zn	13.9614	11.5263	12.5	1425.61	1.31456																	0.25	0.25	0.25	0.25	143	98	125	139	126.25	13.9614	11.5263	0	-22	1	-24	4	-9	-12.5	933.47	2348	1728.3	692.68	1425.61	1425.61
82	Al	B	Si	Ti	14.6878	11.5263	46.75	1727.37	0.425885																	0.25	0.25	0.25	0.25	143	98	132	146	129.75	14.6878	11.5263	0	-19	-30	-14	-58	-66	-46.75	933.47	2348	1687	1941	1727.37	1727.37
83	Al	B	Si	V	13.5584	11.5263	34.75	1787.87	0.593021																	0.25	0.25	0.25	0.25	143	98	132	135	127	13.5584	11.5263	0	-19	-16	-14	-42	-48	-34.75	933.47	2348	1687	2183	1787.87	1787.87
84	Al	B	Si	W	14.0779	11.5263	24.25	2165.87	1.02946																	0.25	0.25	0.25	0.25	143	98	132	141	128.5	14.0779	11.5263	0	-19	-2	-14	-31	-31	-24.25	933.47	2348	1687	3695	2165.87	2165.87
85	Al	B	Si	Zn	13.8768	11.5263	11.5	1415.29	1.41852																	0.25	0.25	0.25	0.25	143	98	132	139	128	13.8768	11.5263	0	-19	1	-14	4	-18	-11.5	933.47	2348	1687	692.68	1415.29	1415.29
86	Al	B	Ti	V	14.7049	11.5263	37	1851.37	0.57674																	0.25	0.25	0.25	0.25	143	98	146	135	130.5	14.7049	11.5263	0	-30	-16	-58	-42	-2	-37	933.47	2348	1941	2183	1851.37	1851.37
87	Al	B	Ti	W	14.9321	11.5263	31.75	2229.37	0.809333																	0.25	0.25	0.25	0.25	143	98	146	141	132	14.9321	11.5263	0	-30	-2	-58	-31	-6	-31.75	933.47	2348	1941	3695	2229.37	2229.37
88	Al	B	Ti	Zn	14.8289	11.5263	24.5	1478.79	0.695712																	0.25	0.25	0.25	0.25	143	98	146	139	131.5	14.8289	11.5263	0	-30	1	-58	4	-15	-24.5	933.47	2348	1941	692.68	1478.79	1478.79
89	Al	B	V	W	14.1437	11.5263	23	2289.87	1.14755																	0.25	0.25	0.25	0.25	143	98	135	141	129.25	14.1437	11.5263	0	-16	-2	-42	-31	-1	-23	933.47	2348	2183	3695	2289.87	2289.87
90	Al	B	V	Zn	13.963	11.5263	13.75	1539.29	1.29035																	0.25	0.25	0.25	0.25	143	98	135	139	128.75	13.963	11.5263	0	-16	1	-42	4	-2	-13.75	933.47	2348	2183	692.68	1539.29	1539.29
91	Al	B	W	Zn	14.3364	11.5263	3.25	1917.29	6.79976																	0.25	0.25	0.25	0.25	143	98	141	139	130.25	14.3364	11.5263	0	-2	1	-31	4	15	-3.25	933.47	2348	3695	692.68	1917.29	1917.29
92	Al	Co	Cr	Cu	5.37071	11.5263	4	1559.81	4.49471																	0.25	0.25	0.25	0.25	143	125	128	128	131	5.37071	11.5263	-19	-10	-1	-4	6	12	-4	933.47	1768	2180	1357.77	1559.81	1559.81
93	Al	Co	Cr	Fe	5.47193	11.5263	11.5	1673.12	1.67694																	0.25	0.25	0.25	0.25	143	125	128	127	130.75	5.47193	11.5263	-19	-10	-11	-4	-1	-1	-11.5	933.47	1768	2180	1811	1673.12	1673.12
94	Al	Co	Cr	Mg	10.0075	11.5263	2	1451.12	8.363																	0.25	0.25	0.25	0.25	143	125	128	160	139	10.0075	11.5263	-19	-10	-2	-4	3	24	-2	933.47	1768	2180	923	1451.12	1451.12
95	Al	Co	Cr	Mn	5.59177	11.5263	13.75	1600.12	1.34134																	0.25	0.25	0.25	0.25	143	125	128	126	130.5	5.59177	11.5263	-19	-10	-19	-4	-5	2	-13.75	933.47	1768	2180	1519	1600.12	1600.12
96	Al	Co	Cr	Mo	5.70786	11.5263	10.75	1944.37	2.08478																	0.25	0.25	0.25	0.25	143	125	128	140	134	5.70786	11.5263	-19	-10	-5	-4	-5	0	-10.75	933.47	1768	2180	2896	1944.37	1944.37
97	Al	Co	Cr	Nb	6.93731	11.5263	20.75	1907.87	1.05979																	0.25	0.25	0.25	0.25	143	125	128	147	135.75	6.93731	11.5263	-19	-10	-18	-4	-25	-7	-20.75	933.47	1768	2180	2750	1907.87	1907.87
98	Al	Co	Cr	Ni	5.72929	11.5263	15.5	1652.44	1.22881																	0.25	0.25	0.25	0.25	143	125	128	125	130.25	5.72929	11.5263	-19	-10	-22	-4	0	-7	-15.5	933.47	1768	2180	1728.3	1652.44	1652.44
99	Al	Co	Cr	Si	5.16598	11.5263	31.75	1642.12	0.596142																	0.25	0.25	0.25	0.25	143	125	128	132	132	5.16598	11.5263	-19	-10	-19	-4	-38	-37	-31.75	933.47	1768	2180	1687	1642.12	1642.12
100	Al	Co	Cr	Ti	6.73369	11.5263	24.5	1705.62	0.802426																	0.25	0.25	0.25	0.25	143	125	128	146	135.5	6.73369	11.5263	-19	-10	-30	-4	-28	-7	-24.5	933.47	1768	2180	1941	1705.62	1705.62
101	Al	Co	Cr	V	5.22917	11.5263	16.25	1766.12	1.25272																	0.25	0.25	0.25	0.25	143	125	128	135	132.75	5.22917	11.5263	-19	-10	-16	-4	-14	-2	-16.25	933.47	1768	2180	2183	1766.12	1766.12
102	Al	Co	Cr	W	5.85038	11.5263	8.75	2144.12	2.82442																	0.25	0.25	0.25	0.25	143	125	128	141	134.25	5.85038	11.5263	-19	-10	-2	-4	-1	1	-8.75	933.47	1768	2180	3695	2144.12	2144.12
103	Al	Co	Cr	Zn	5.57937	11.5263	8	1393.54	2.00779																	0.25	0.25	0.25	0.25	143	125	128	139	133.75	5.57937	11.5263	-19	-10	1	-4	-5	5	-8	933.47	1768	2180	692.68	1393.54	1393.54
104	Al	Co	Cu	Fe	5.47193	11.5263	3.25	1467.56	5.20478																	0.25	0.25	0.25	0.25	143	125	128	127	130.75	5.47193	11.5263	-19	-1	-11	6	-1	13	-3.25	933.47	1768	1357.77	1811	1467.56	1467.56
105	Al	Co	Cu	Mg	10.0075	11.5263	4	1245.56	3.58917																	0.25	0.25	0.25	0.25	143	125	128	160	139	10.0075	11.5263	-19	-1	-2	6	3	-3	-4	933.47	1768	1357.77	923	1245.56	1245.56
106	Al	Co	Cu	Mn	5.59177	11.5263	8.5	1394.56	1.89107																	0.25	0.25	0.25	0.25	143	125	128	126	130.5	5.59177	11.5263	-19	-1	-19	6	-5	4	-8.5	933.47	1768	1357.77	1519	1394.56	1394.56
107	Al	Co	Cu	Mo	5.70786	11.5263	1.25	1738.81	16.0336																	0.25	0.25	0.25	0.25	143	125	128	140	134	5.70786	11.5263	-19	-1	-5	6	-5	19	-1.25	933.47	1768	1357.77	2896	1738.81	1738.81
108	Al	Co	Cu	Nb	6.93731	11.5263	13.5	1702.31	1.45343																	0.25	0.25	0.25	0.25	143	125	128	147	135.75	6.93731	11.5263	-19	-1	-18	6	-25	3	-13.5	933.47	1768	1357.77	2750	1702.31	1702.31
109	Al	Co	Cu	Ni	5.72929	11.5263	8	1446.88	2.08465																	0.25	0.25	0.25	0.25	143	125	128	125	130.25	5.72929	11.5263	-19	-1	-22	6	0	4	-8	933.47	1768	1357.77	1728.3	1446.88	1446.88
110	Al	Co	Cu	Si	5.16598	11.5263	22.5	1436.56	0.73592																	0.25	0.25	0.25	0.25	143	125	128	132	132	5.16598	11.5263	-19	-1	-19	6	-38	-19	-22.5	933.47	1768	1357.77	1687	1436.56	1436.56
111	Al	Co	Cu	Ti	6.73369	11.5263	20.25	1500.06	0.853833																	0.25	0.25	0.25	0.25	143	125	128	146	135.5	6.73369	11.5263	-19	-1	-30	6	-28	-9	-20.25	933.47	1768	1357.77	1941	1500.06	1500.06
112	Al	Co	Cu	V	5.22917	11.5263	9.75	1560.56	1.84487																	0.25	0.25	0.25	0.25	143	125	128	135	132.75	5.22917	11.5263	-19	-1	-16	6	-14	5	-9.75	933.47	1768	1357.77	2183	1560.56	1560.56
113	Al	Co	Cu	W	5.85038	11.5263	1.25	1938.56	17.8755																	0.25	0.25	0.25	0.25	143	125	128	141	134.25	5.85038	11.5263	-19	-1	-2	6	-1	22	1.25	933.47	1768	1357.77	3695	1938.56	1938.56
114	Al	Co	Cu	Zn	5.57937	11.5263	4.25	1187.98	3.22188																	0.25	0.25	0.25	0.25	143	125	128	139	133.75	5.57937	11.5263	-19	-1	1	6	-5	1	-4.25	933.47	1768	1357.77	692.68	1187.98	1187.98
115	Al	Co	Fe	Mg	10.1718	11.5263	3	1358.87	5.2209																	0.25	0.25	0.25	0.25	143	125	127	160	138.75	10.1718	11.5263	-19	-11	-2	-1	3	18	-3	933.47	1768	1811	923	1358.87	1358.87
116	Al	Co	Fe	Mn	5.67762	11.5263	13.75	1507.87	1.26401																	0.25	0.25	0.25	0.25	143	125	127	126	130.25	5.67762	11.5263	-19	-11	-19	-1	-5	0	-13.75	933.47	1768	1811	1519	1507.87	1507.87
117	Al	Co	Fe	Mo	5.87225	11.5263	10.75	1852.12	1.98586																	0.25	0.25	0.25	0.25	143	125	127	140	133.75	5.87225	11.5263	-19	-11	-5	-1	-5	-2	-10.75	933.47	1768	1811	2896	1852.12	1852.12
118	Al	Co	Fe	Nb	7.10751	11.5263	22.5	1815.62	0.930104																	0.25	0.25	0.25	0.25	143	125	127	147	135.5	7.10751	11.5263	-19	-11	-18	-1	-25	-16	-22.5	933.47	1768	1811	2750	1815.62	1815.62
119	Al	Co	Fe	Ni	5.80756	11.5263	13.75	1560.19	1.30787																	0.25	0.25	0.25	0.25	143	125	127	125	130	5.80756	11.5263	-19	-11	-22	-1	0	-2	-13.75	933.47	1768	1811	1728.3	1560.19	1560.19
120	Al	Co	Fe	Si	5.29612	11.5263	30.75	1549.87	0.58095																	0.25	0.25	0.25	0.25	143	125	127	132	131.75	5.29612	11.5263	-19	-11	-19	-1	-38	-35	-30.75	933.47	1768	1811	1687	1549.87	1549.87
121	Al	Co	Fe	Ti	6.90383	11.5263	26.5	1613.37	0.701741																	0.25	0.25	0.25	0.25	143	125	127	146	135.25	6.90383	11.5263	-19	-11	-30	-1	-28	-17	-26.5	933.47	1768	1811	1941	1613.37	1613.37
122	Al	Co	Fe	V	5.37653	11.5263	17	1673.87	1.13491																	0.25	0.25	0.25	0.25	143	125	127	135	132.5	5.37653	11.5263	-19	-11	-16	-1	-14	-7	-17	933.47	1768	1811	2183	1673.87	1673.87
123	Al	Co	Fe	W	6.01661	11.5263	8.5	2051.87	2.7824																	0.25	0.25	0.25	0.25	143	125	127	141	134	6.01661	11.5263	-19	-11	-2	-1	-1	0	-8.5	933.47	1768	1811	3695	2051.87	2051.87
124	Al	Co	Fe	Zn	5.74146	11.5263	7.75	1301.29	1.93536																	0.25	0.25	0.25	0.25	143	125	127	139	133.5	5.74146	11.5263	-19	-11	1	-1	-5	4	-7.75	933.47	1768	1811	692.68	1301.29	1301.29
125	Al	Co	Mg	Mn	10.3441	11.5263	8	1285.87	1.85266																	0.25	0.25	0.25	0.25	143	125	160	126	138.5	10.3441	11.5263	-19	-2	-19	3	-5	10	-8	933.47	1768	923	1519	1285.87	1285.87
126	Al	Co	Mg	Mo	8.75338	11.5263	2	1630.12	9.3946																	0.25	0.25	0.25	0.25	143	125	160	140	142	8.75338	11.5263	-19	-2	-5	3	-5	36	2	933.47	1768	923	2896	1630.12	1630.12
127	Al	Co	Mg	Nb	8.70782	11.5263	7.25	1593.62	2.53359																	0.25	0.25	0.25	0.25	143	125	160	147	143.75	8.70782	11.5263	-19	-2	-18	3	-25	32	-7.25	933.47	1768	923	2750	1593.62	1593.62
128	Al	Co	Mg	Ni	10.524	11.5263	11	1338.19	1.40222																	0.25	0.25	0.25	0.25	143	125	160	125	138.25	10.524	11.5263	-19	-2	-22	3	0	-4	-11	933.47	1768	923	1728.3	1338.19	1338.19
129	Al	Co	Mg	Si	9.4356	11.5263	25.25	1327.87	0.606154																	0.25	0.25	0.25	0.25	143	125	160	132	140	9.4356	11.5263	-19	-2	-19	3	-38	-26	-25.25	933.47	1768	923	1687	1327.87	1327.87
130	Al	Co	Mg	Ti	8.68288	11.5263	15	1391.37	1.06915																	0.25	0.25	0.25	0.25	143	125	160	146	143.5	8.68288	11.5263	-19	-2	-30	3	-28	16	-15	933.47	1768	923	1941	1391.37	1391.37
131	Al	Co	Mg	V	9.10378	11.5263	6.25	1451.87	2.67754																	0.25	0.25	0.25	0.25	143	125	160	135	140.75	9.10378	11.5263	-19	-2	-16	3	-14	23	-6.25	933.47	1768	923	2183	1451.87	1451.87
132	Al	Co	Mg	W	8.71499	11.5263	4.25	1829.87	4.96273																	0.25	0.25	0.25	0.25	143	125	160	141	142.25	8.71499	11.5263	-19	-2	-2	3	-1	38	4.25	933.47	1768	923	3695	1829.87	1829.87
133	Al	Co	Mg	Zn	8.80245	11.5263	6.5	1079.29	1.91387																	0.25	0.25	0.25	0.25	143	125	160	139	141.75	8.80245	11.5263	-19	-2	1	3	-5	-4	-6.5	933.47	1768	923	692.68	1079.29	1079.29
134	Al	Co	Mn	Mo	6.05075	11.5263	12	1779.12	1.70889																	0.25	0.25	0.25	0.25	143	125	126	140	133.5	6.05075	11.5263	-19	-19	-5	-5	-5	5	-12	933.47	1768	1519	2896	1779.12	1779.12
135	Al	Co	Mn	Nb	7.289	11.5263	22.5	1742.62	0.892707																	0.25	0.25	0.25	0.25	143	125	126	147	135.25	7.289	11.5263	-19	-19	-18	-5	-25	-4	-22.5	933.47	1768	1519	2750	1742.62	1742.62
136	Al	Co	Mn	Ni	5.90426	11.5263	18.25	1487.19	0.939277																	0.25	0.25	0.25	0.25	143	125	126	125	129.75	5.90426	11.5263	-19	-19	-22	-5	0	-8	-18.25	933.47	1768	1519	1728.3	1487.19	1487.19
137	Al	Co	Mn	Si	5.44404	11.5263	36.25	1476.87	0.469595																	0.25	0.25	0.25	0.25	143	125	126	132	131.5	5.44404	11.5263	-19	-19	-19	-5	-38	-45	-36.25	933.47	1768	1519	1687	1476.87	1476.87
138	Al	Co	Mn	Ti	7.0856	11.5263	27.25	1540.37	0.651549																	0.25	0.25	0.25	0.25	143	125	126	146	135	7.0856	11.5263	-19	-19	-30	-5	-28	-8	-27.25	933.47	1768	1519	1941	1540.37	1540.37
139	Al	Co	Mn	V	5.5404	11.5263	18.5	1600.87	0.997409																	0.25	0.25	0.25	0.25	143	125	126	135	132.25	5.5404	11.5263	-19	-19	-16	-5	-14	-1	-18.5	933.47	1768	1519	2183	1600.87	1600.87
140	Al	Co	Mn	W	6.19648	11.5263	10	1978.87	2.2809																	0.25	0.25	0.25	0.25	143	125	126	141	133.75	6.19648	11.5263	-19	-19	-2	-5	-1	6	-10	933.47	1768	1519	3695	1978.87	1978.87
141	Al	Co	Mn	Zn	5.91813	11.5263	13.25	1228.29	1.0685																	0.25	0.25	0.25	0.25	143	125	126	139	133.25	5.91813	11.5263	-19	-19	1	-5	-5	-6	-13.25	933.47	1768	1519	692.68	1228.29	1228.29
142	Al	Co	Mo	Nb	5.99488	11.5263	19.5	2086.87	1.23353																	0.25	0.25	0.25	0.25	143	125	140	147	138.75	5.99488	11.5263	-19	-5	-18	-5	-25	-6	-19.5	933.47	1768	2896	2750	2086.87	2086.87
143	Al	Co	Mo	Ni	6.24233	11.5263	14.5	1831.44	1.45584																	0.25	0.25	0.25	0.25	143	125	140	125	133.25	6.24233	11.5263	-19	-5	-22	-5	0	-7	-14.5	933.47	1768	2896	1728.3	1831.44	1831.44
144	Al	Co	Mo	Si	5.21157	11.5263	30.25	1821.12	0.693908																	0.25	0.25	0.25	0.25	143	125	140	132	135	5.21157	11.5263	-19	-5	-19	-5	-38	-35	-30.25	933.47	1768	2896	1687	1821.12	1821.12
145	Al	Co	Mo	Ti	5.83231	11.5263	22.75	1884.62	0.954842																	0.25	0.25	0.25	0.25	143	125	140	146	138.5	5.83231	11.5263	-19	-5	-30	-5	-28	-4	-22.75	933.47	1768	2896	1941	1884.62	1884.62
146	Al	Co	Mo	V	5.03339	11.5263	14.75	1945.12	1.52																	0.25	0.25	0.25	0.25	143	125	140	135	135.75	5.03339	11.5263	-19	-5	-16	-5	-14	0	-14.75	933.47	1768	2896	2183	1945.12	1945.12
147	Al	Co	Mo	W	5.21278	11.5263	8	2323.12	3.34712																	0.25	0.25	0.25	0.25	143	125	140	141	137.25	5.21278	11.5263	-19	-5	-2	-5	-1	0	-8	933.47	1768	2896	3695	2323.12	2323.12
148	Al	Co	Mo	Zn	5.07621	11.5263	5.25	1572.54	3.45248																	0.25	0.25	0.25	0.25	143	125	140	139	136.75	5.07621	11.5263	-19	-5	1	-5	-5	12	-5.25	933.47	1768	2896	692.68	1572.54	1572.54
149	Al	Co	Nb	Ni	7.48111	11.5263	28.5	1794.94	0.725931																	0.25	0.25	0.25	0.25	143	125	147	125	135	7.48111	11.5263	-19	-18	-22	-25	0	-30	-28.5	933.47	1768	2750	1728.3	1794.94	1794.94
150	Al	Co	Nb	Si	6.38285	11.5263	43.75	1784.62	0.470172																	0.25	0.25	0.25	0.25	143	125	147	132	136.75	6.38285	11.5263	-19	-18	-19	-25	-38	-56	-43.75	933.47	1768	2750	1687	1784.62	1784.62
151	Al	Co	Nb	Ti	6.36491	11.5263	29.5	1848.12	0.7221																	0.25	0.25	0.25	0.25	143	125	147	146	140.25	6.36491	11.5263	-19	-18	-30	-25	-28	2	-29.5	933.47	1768	2750	1941	1848.12	1848.12
152	Al	Co	Nb	V	6.11731	11.5263	23.25	1908.62	0.946205																	0.25	0.25	0.25	0.25	143	125	147	135	137.5	6.11731	11.5263	-19	-18	-16	-25	-14	-1	-23.25	933.47	1768	2750	2183	1908.62	1908.62
153	Al	Co	Nb	W	6.01914	11.5263	18.25	2286.62	1.44418																	0.25	0.25	0.25	0.25	143	125	147	141	139	6.01914	11.5263	-19	-18	-2	-25	-1	-8	-18.25	933.47	1768	2750	3695	2286.62	2286.62
154	Al	Co	Nb	Zn	5.98669	11.5263	16.75	1536.04	1.057																	0.25	0.25	0.25	0.25	143	125	147	139	138.5	5.98669	11.5263	-19	-18	1	-25	-5	-1	-16.75	933.47	1768	2750	692.68	1536.04	1536.04
155	Al	Co	Ni	Si	5.60855	11.5263	34.5	1529.19	0.510896																	0.25	0.25	0.25	0.25	143	125	125	132	131.25	5.60855	11.5263	-19	-22	-19	0	-38	-40	-34.5	933.47	1768	1728.3	1687	1529.19	1529.19
156	Al	Co	Ni	Ti	7.27831	11.5263	33.5	1592.69	0.547995																	0.25	0.25	0.25	0.25	143	125	125	146	134.75	7.27831	11.5263	-19	-22	-30	0	-28	-35	-33.5	933.47	1768	1728.3	1941	1592.69	1592.69
157	Al	Co	Ni	V	5.71957	11.5263	22.25	1653.19	0.856412																	0.25	0.25	0.25	0.25	143	125	125	135	132	5.71957	11.5263	-19	-22	-16	0	-14	-18	-22.25	933.47	1768	1728.3	2183	1653.19	1653.19
158	Al	Co	Ni	W	6.38903	11.5263	11.75	2031.19	1.99252																	0.25	0.25	0.25	0.25	143	125	125	141	133.5	6.38903	11.5263	-19	-22	-2	0	-1	-3	-11.75	933.47	1768	1728.3	3695	2031.19	2031.19
159	Al	Co	Ni	Zn	6.1083	11.5263	13.5	1280.61	1.09339																	0.25	0.25	0.25	0.25	143	125	125	139	133	6.1083	11.5263	-19	-22	1	0	-5	-9	-13.5	933.47	1768	1728.3	692.68	1280.61	1280.61
160	Al	Co	Si	Ti	6.18386	11.5263	50	1582.37	0.364777																	0.25	0.25	0.25	0.25	143	125	132	146	136.5	6.18386	11.5263	-19	-19	-30	-38	-28	-66	-50	933.47	1768	1687	1941	1582.37	1582.37
161	Al	Co	Si	V	4.82735	11.5263	38.5	1642.87	0.491848																	0.25	0.25	0.25	0.25	143	125	132	135	133.75	4.82735	11.5263	-19	-19	-16	-38	-14	-48	-38.5	933.47	1768	1687	2183	1642.87	1642.87
162	Al	Co	Si	W	5.34129	11.5263	27.5	2020.87	0.847022																	0.25	0.25	0.25	0.25	143	125	132	141	135.25	5.34129	11.5263	-19	-19	-2	-38	-1	-31	-27.5	933.47	1768	1687	3695	2020.87	2020.87
163	Al	Co	Si	Zn	5.09782	11.5263	24.5	1270.29	0.59762																	0.25	0.25	0.25	0.25	143	125	132	139	134.75	5.09782	11.5263	-19	-19	1	-38	-5	-18	-24.5	933.47	1768	1687	692.68	1270.29	1270.29
164	Al	Co	Ti	V	5.92756	11.5263	27.25	1706.37	0.721765																	0.25	0.25	0.25	0.25	143	125	146	135	137.25	5.92756	11.5263	-19	-30	-16	-28	-14	-2	-27.25	933.47	1768	1941	2183	1706.37	1706.37
165	Al	Co	Ti	W	5.86347	11.5263	21.5	2084.37	1.11744																	0.25	0.25	0.25	0.25	143	125	146	141	138.75	5.86347	11.5263	-19	-30	-2	-28	-1	-6	-21.5	933.47	1768	1941	3695	2084.37	2084.37
166	Al	Co	Ti	Zn	5.81762	11.5263	24	1333.79	0.640568																	0.25	0.25	0.25	0.25	143	125	146	139	138.25	5.81762	11.5263	-19	-30	1	-28	-5	-15	-24	933.47	1768	1941	692.68	1333.79	1333.79
167	Al	Co	V	W	5.14706	11.5263	13.25	2144.87	1.86584																	0.25	0.25	0.25	0.25	143	125	135	141	136	5.14706	11.5263	-19	-16	-2	-14	-1	-1	-13.25	933.47	1768	2183	3695	2144.87	2144.87
168	Al	Co	V	Zn	4.93693	11.5263	13.75	1394.29	1.1688																	0.25	0.25	0.25	0.25	143	125	135	139	135.5	4.93693	11.5263	-19	-16	1	-14	-5	-2	-13.75	933.47	1768	2183	692.68	1394.29	1394.29
169	Al	Co	W	Zn	5.16136	11.5263	2.75	1772.29	7.42833																	0.25	0.25	0.25	0.25	143	125	141	139	137	5.16136	11.5263	-19	-2	1	-1	-5	15	-2.75	933.47	1768	3695	692.68	1772.29	1772.29
170	Al	Cr	Cu	Fe	5.05861	11.5263	0.5	1570.56	36.2055																	0.25	0.25	0.25	0.25	143	128	128	127	131.5	5.05861	11.5263	-10	-1	-11	12	-1	13	0.5	933.47	2180	1357.77	1811	1570.56	1570.56
171	Al	Cr	Cu	Mg	9.44402	11.5263	5	1348.56	3.10878																	0.25	0.25	0.25	0.25	143	128	128	160	139.75	9.44402	11.5263	-10	-1	-2	12	24	-3	5	933.47	2180	1357.77	923	1348.56	1348.56
172	Al	Cr	Cu	Mn	5.20596	11.5263	3	1497.56	5.75377																	0.25	0.25	0.25	0.25	143	128	128	126	131.25	5.20596	11.5263	-10	-1	-19	12	2	4	-3	933.47	2180	1357.77	1519	1497.56	1497.56
173	Al	Cr	Cu	Mo	5.07074	11.5263	3.75	1841.81	5.66113																	0.25	0.25	0.25	0.25	143	128	128	140	134.75	5.07074	11.5263	-10	-1	-5	12	0	19	3.75	933.47	2180	1357.77	2896	1841.81	1841.81
174	Al	Cr	Cu	Nb	6.31271	11.5263	5.25	1805.31	3.96353																	0.25	0.25	0.25	0.25	143	128	128	147	136.5	6.31271	11.5263	-10	-1	-18	12	-7	3	-5.25	933.47	2180	1357.77	2750	1805.31	1805.31
175	Al	Cr	Cu	Ni	5.37071	11.5263	6	1549.88	2.9774																	0.25	0.25	0.25	0.25	143	128	128	125	131	5.37071	11.5263	-10	-1	-22	12	-7	4	-6	933.47	2180	1357.77	1728.3	1549.88	1549.88
176	Al	Cr	Cu	Si	4.62449	11.5263	18.5	1539.56	0.959212																	0.25	0.25	0.25	0.25	143	128	128	132	132.75	4.62449	11.5263	-10	-1	-19	12	-37	-19	-18.5	933.47	2180	1357.77	1687	1539.56	1539.56
177	Al	Cr	Cu	Ti	6.10488	11.5263	11.25	1603.06	1.64243																	0.25	0.25	0.25	0.25	143	128	128	146	136.25	6.10488	11.5263	-10	-1	-30	12	-7	-9	-11.25	933.47	2180	1357.77	1941	1603.06	1603.06
178	Al	Cr	Cu	V	4.6327	11.5263	3	1663.56	6.39156																	0.25	0.25	0.25	0.25	143	128	128	135	133.5	4.6327	11.5263	-10	-1	-16	12	-2	5	-3	933.47	2180	1357.77	2183	1663.56	1663.56
179	Al	Cr	Cu	W	5.21157	11.5263	5.5	2041.56	4.27847																	0.25	0.25	0.25	0.25	143	128	128	141	135	5.21157	11.5263	-10	-1	-2	12	1	22	5.5	933.47	2180	1357.77	3695	2041.56	2041.56
180	Al	Cr	Cu	Zn	4.94577	11.5263	2	1290.98	7.4401																	0.25	0.25	0.25	0.25	143	128	128	139	134.5	4.94577	11.5263	-10	-1	1	12	5	1	2	933.47	2180	1357.77	692.68	1290.98	1290.98
181	Al	Cr	Fe	Mg	9.62417	11.5263	4.5	1461.87	3.74442																	0.25	0.25	0.25	0.25	143	128	127	160	139.5	9.62417	11.5263	-10	-11	-2	-1	24	18	4.5	933.47	2180	1811	923	1461.87	1461.87
182	Al	Cr	Fe	Mn	5.31618	11.5263	9.75	1610.87	1.90434																	0.25	0.25	0.25	0.25	143	128	127	126	131	5.31618	11.5263	-10	-11	-19	-1	2	0	-9.75	933.47	2180	1811	1519	1610.87	1610.87
183	Al	Cr	Fe	Mo	5.27043	11.5263	7.25	1955.12	3.10831																	0.25	0.25	0.25	0.25	143	128	127	140	134.5	5.27043	11.5263	-10	-11	-5	-1	0	-2	-7.25	933.47	2180	1811	2896	1955.12	1955.12
184	Al	Cr	Fe	Nb	6.51053	11.5263	15.75	1918.62	1.4041																	0.25	0.25	0.25	0.25	143	128	127	147	136.25	6.51053	11.5263	-10	-11	-18	-1	-7	-16	-15.75	933.47	2180	1811	2750	1918.62	1918.62
185	Al	Cr	Fe	Ni	5.47193	11.5263	13.25	1663.19	1.44683																	0.25	0.25	0.25	0.25	143	128	127	125	130.75	5.47193	11.5263	-10	-11	-22	-1	-7	-2	-13.25	933.47	2180	1811	1728.3	1663.19	1663.19
186	Al	Cr	Fe	Si	4.78814	11.5263	28.25	1652.87	0.674387																	0.25	0.25	0.25	0.25	143	128	127	132	132.5	4.78814	11.5263	-10	-11	-19	-1	-37	-35	-28.25	933.47	2180	1811	1687	1652.87	1652.87
187	Al	Cr	Fe	Ti	6.30383	11.5263	19	1716.37	1.04123																	0.25	0.25	0.25	0.25	143	128	127	146	136	6.30383	11.5263	-10	-11	-30	-1	-7	-17	-19	933.47	2180	1811	1941	1716.37	1716.37
188	Al	Cr	Fe	V	4.81632	11.5263	11.75	1776.87	1.74304																	0.25	0.25	0.25	0.25	143	128	127	135	133.25	4.81632	11.5263	-10	-11	-16	-1	-2	-7	-11.75	933.47	2180	1811	2183	1776.87	1776.87
189	Al	Cr	Fe	W	5.41223	11.5263	5.75	2154.87	4.31959																	0.25	0.25	0.25	0.25	143	128	127	141	134.75	5.41223	11.5263	-10	-11	-2	-1	1	0	-5.75	933.47	2180	1811	3695	2154.87	2154.87
190	Al	Cr	Fe	Zn	5.14385	11.5263	3	1404.29	5.39541																	0.25	0.25	0.25	0.25	143	128	127	139	134.25	5.14385	11.5263	-10	-11	1	-1	5	4	-3	933.47	2180	1811	692.68	1404.29	1404.29
191	Al	Cr	Mg	Mn	9.81211	11.5263	1.25	1388.87	12.8068																	0.25	0.25	0.25	0.25	143	128	160	126	139.25	9.81211	11.5263	-10	-2	-19	24	2	10	1.25	933.47	2180	923	1519	1388.87	1388.87
192	Al	Cr	Mg	Mo	8.00831	11.5263	10.75	1733.12	1.85827																	0.25	0.25	0.25	0.25	143	128	160	140	142.75	8.00831	11.5263	-10	-2	-5	24	0	36	10.75	933.47	2180	923	2896	1733.12	1733.12
193	Al	Cr	Mg	Nb	7.89807	11.5263	4.75	1696.62	4.11699																	0.25	0.25	0.25	0.25	143	128	160	147	144.5	7.89807	11.5263	-10	-2	-18	24	-7	32	4.75	933.47	2180	923	2750	1696.62	1696.62
194	Al	Cr	Mg	Ni	10.0075	11.5263	5.25	1441.19	3.16411																	0.25	0.25	0.25	0.25	143	128	160	125	139	10.0075	11.5263	-10	-2	-22	24	-7	-4	-5.25	933.47	2180	923	1728.3	1441.19	1441.19
195	Al	Cr	Mg	Si	8.80787	11.5263	17.5	1430.87	0.942434																	0.25	0.25	0.25	0.25	143	128	160	132	140.75	8.80787	11.5263	-10	-2	-19	24	-37	-26	-17.5	933.47	2180	923	1687	1430.87	1430.87
196	Al	Cr	Mg	Ti	7.87942	11.5263	2.25	1494.37	7.65534																	0.25	0.25	0.25	0.25	143	128	160	146	144.25	7.87942	11.5263	-10	-2	-30	24	-7	16	-2.25	933.47	2180	923	1941	1494.37	1494.37
197	Al	Cr	Mg	V	8.42888	11.5263	4.25	1554.87	4.21691																	0.25	0.25	0.25	0.25	143	128	160	135	141.5	8.42888	11.5263	-10	-2	-16	24	-2	23	4.25	933.47	2180	923	2183	1554.87	1554.87
198	Al	Cr	Mg	W	7.95791	11.5263	12.25	1932.87	1.81868																	0.25	0.25	0.25	0.25	143	128	160	141	143	7.95791	11.5263	-10	-2	-2	24	1	38	12.25	933.47	2180	923	3695	1932.87	1932.87
199	Al	Cr	Mg	Zn	8.07018	11.5263	3.5	1182.29	3.89354																	0.25	0.25	0.25	0.25	143	128	160	139	142.5	8.07018	11.5263	-10	-2	1	24	5	-4	3.5	933.47	2180	923	692.68	1182.29	1182.29
200	Al	Cr	Mn	Mo	5.48321	11.5263	6.75	1882.12	3.2139																	0.25	0.25	0.25	0.25	143	128	126	140	134.25	5.48321	11.5263	-10	-19	-5	2	0	5	-6.75	933.47	2180	1519	2896	1882.12	1882.12
201	Al	Cr	Mn	Nb	6.719	11.5263	14	1845.62	1.51951																	0.25	0.25	0.25	0.25	143	128	126	147	136	6.719	11.5263	-10	-19	-18	2	-7	-4	-14	933.47	2180	1519	2750	1845.62	1845.62
202	Al	Cr	Mn	Ni	5.59177	11.5263	16	1590.19	1.14556																	0.25	0.25	0.25	0.25	143	128	126	125	130.5	5.59177	11.5263	-10	-19	-22	2	-7	-8	-16	933.47	2180	1519	1728.3	1590.19	1590.19
203	Al	Cr	Mn	Si	4.96916	11.5263	32	1579.87	0.569063																	0.25	0.25	0.25	0.25	143	128	126	132	132.25	4.96916	11.5263	-10	-19	-19	2	-37	-45	-32	933.47	2180	1519	1687	1579.87	1579.87
204	Al	Cr	Mn	Ti	6.51372	11.5263	18	1643.37	1.05233																	0.25	0.25	0.25	0.25	143	128	126	146	135.75	6.51372	11.5263	-10	-19	-30	2	-7	-8	-18	933.47	2180	1519	1941	1643.37	1643.37
205	Al	Cr	Mn	V	5.01566	11.5263	11.5	1703.87	1.70776																	0.25	0.25	0.25	0.25	143	128	126	135	133	5.01566	11.5263	-10	-19	-16	2	-2	-1	-11.5	933.47	2180	1519	2183	1703.87	1703.87
206	Al	Cr	Mn	W	5.62556	11.5263	5.5	2081.87	4.36295																	0.25	0.25	0.25	0.25	143	128	126	141	134.5	5.62556	11.5263	-10	-19	-2	2	1	6	-5.5	933.47	2180	1519	3695	2081.87	2081.87
207	Al	Cr	Mn	Zn	5.35549	11.5263	6.75	1331.29	2.2733																	0.25	0.25	0.25	0.25	143	128	126	139	134	5.35549	11.5263	-10	-19	1	2	5	-6	-6.75	933.47	2180	1519	692.68	1331.29	1331.29
208	Al	Cr	Mo	Nb	5.08152	11.5263	11.5	2189.87	2.19487																	0.25	0.25	0.25	0.25	143	128	140	147	139.5	5.08152	11.5263	-10	-5	-18	0	-7	-6	-11.5	933.47	2180	2896	2750	2189.87	2189.87
209	Al	Cr	Mo	Ni	5.70786	11.5263	12.75	1934.44	1.74878																	0.25	0.25	0.25	0.25	143	128	140	125	134	5.70786	11.5263	-10	-5	-22	0	-7	-7	-12.75	933.47	2180	2896	1728.3	1934.44	1934.44
210	Al	Cr	Mo	Si	4.43138	11.5263	26.5	1924.12	0.836903																	0.25	0.25	0.25	0.25	143	128	140	132	135.75	4.43138	11.5263	-10	-5	-19	0	-37	-35	-26.5	933.47	2180	2896	1687	1924.12	1924.12
211	Al	Cr	Mo	Ti	4.90688	11.5263	14	1987.62	1.63642																	0.25	0.25	0.25	0.25	143	128	140	146	139.25	4.90688	11.5263	-10	-5	-30	0	-7	-4	-14	933.47	2180	2896	1941	1987.62	1987.62
212	Al	Cr	Mo	V	4.16037	11.5263	8.25	2048.12	2.86148																	0.25	0.25	0.25	0.25	143	128	140	135	136.5	4.16037	11.5263	-10	-5	-16	0	-2	0	-8.25	933.47	2180	2896	2183	2048.12	2048.12
213	Al	Cr	Mo	W	4.25628	11.5263	4	2426.12	6.99103																	0.25	0.25	0.25	0.25	143	128	140	141	138	4.25628	11.5263	-10	-5	-2	0	1	0	-4	933.47	2180	2896	3695	2426.12	2426.12
214	Al	Cr	Mo	Zn	4.13012	11.5263	0.75	1675.54	25.7503																	0.25	0.25	0.25	0.25	143	128	140	139	137.5	4.13012	11.5263	-10	-5	1	0	5	12	0.75	933.47	2180	2896	692.68	1675.54	1675.54
215	Al	Cr	Nb	Ni	6.93731	11.5263	23.5	1897.94	0.930904																	0.25	0.25	0.25	0.25	143	128	147	125	135.75	6.93731	11.5263	-10	-18	-22	-7	-7	-30	-23.5	933.47	2180	2750	1728.3	1897.94	1897.94
216	Al	Cr	Nb	Si	5.64515	11.5263	36.75	1887.62	0.592033																	0.25	0.25	0.25	0.25	143	128	147	132	137.5	5.64515	11.5263	-10	-18	-19	-7	-37	-56	-36.75	933.47	2180	2750	1687	1887.62	1887.62
217	Al	Cr	Nb	Ti	5.42449	11.5263	17.5	1951.12	1.28509																	0.25	0.25	0.25	0.25	143	128	147	146	141	5.42449	11.5263	-10	-18	-30	-7	-7	2	-17.5	933.47	2180	2750	1941	1951.12	1951.12
218	Al	Cr	Nb	V	5.29995	11.5263	13.5	2011.62	1.71752																	0.25	0.25	0.25	0.25	143	128	147	135	138.25	5.29995	11.5263	-10	-18	-16	-7	-2	-1	-13.5	933.47	2180	2750	2183	2011.62	2011.62
219	Al	Cr	Nb	W	5.09447	11.5263	11	2389.62	2.50395																	0.25	0.25	0.25	0.25	143	128	147	141	139.75	5.09447	11.5263	-10	-18	-2	-7	1	-8	-11	933.47	2180	2750	3695	2389.62	2389.62
220	Al	Cr	Nb	Zn	5.08748	11.5263	7.5	1639.04	2.51894																	0.25	0.25	0.25	0.25	143	128	147	139	139.25	5.08748	11.5263	-10	-18	1	-7	5	-1	-7.5	933.47	2180	2750	692.68	1639.04	1639.04
221	Al	Cr	Ni	Si	5.16598	11.5263	33.75	1632.19	0.557426																	0.25	0.25	0.25	0.25	143	128	125	132	132	5.16598	11.5263	-10	-22	-19	-7	-37	-40	-33.75	933.47	2180	1728.3	1687	1632.19	1632.19
222	Al	Cr	Ni	Ti	6.73369	11.5263	27.75	1695.69	0.704326																	0.25	0.25	0.25	0.25	143	128	125	146	135.5	6.73369	11.5263	-10	-22	-30	-7	-7	-35	-27.75	933.47	2180	1728.3	1941	1695.69	1695.69
223	Al	Cr	Ni	V	5.22917	11.5263	18.75	1756.19	1.07959																	0.25	0.25	0.25	0.25	143	128	125	135	132.75	5.22917	11.5263	-10	-22	-16	-7	-2	-18	-18.75	933.47	2180	1728.3	2183	1756.19	1756.19
224	Al	Cr	Ni	W	5.85038	11.5263	10.75	2134.19	2.28831																	0.25	0.25	0.25	0.25	143	128	125	141	134.25	5.85038	11.5263	-10	-22	-2	-7	1	-3	-10.75	933.47	2180	1728.3	3695	2134.19	2134.19
225	Al	Cr	Ni	Zn	5.57937	11.5263	10.5	1383.61	1.51885																	0.25	0.25	0.25	0.25	143	128	125	139	133.75	5.57937	11.5263	-10	-22	1	-7	5	-9	-10.5	933.47	2180	1728.3	692.68	1383.61	1383.61
226	Al	Cr	Si	Ti	5.43709	11.5263	42.25	1685.37	0.459788																	0.25	0.25	0.25	0.25	143	128	132	146	137.25	5.43709	11.5263	-10	-19	-30	-37	-7	-66	-42.25	933.47	2180	1687	1941	1685.37	1685.37
227	Al	Cr	Si	V	4.08922	11.5263	33	1745.87	0.609799																	0.25	0.25	0.25	0.25	143	128	132	135	134.5	4.08922	11.5263	-10	-19	-16	-37	-2	-48	-33	933.47	2180	1687	2183	1745.87	1745.87
228	Al	Cr	Si	W	4.56238	11.5263	24.5	2123.87	0.999196																	0.25	0.25	0.25	0.25	143	128	132	141	136	4.56238	11.5263	-10	-19	-2	-37	1	-31	-24.5	933.47	2180	1687	3695	2123.87	2123.87
229	Al	Cr	Si	Zn	4.31908	11.5263	19.5	1373.29	0.811739																	0.25	0.25	0.25	0.25	143	128	132	139	135.5	4.31908	11.5263	-10	-19	1	-37	5	-18	-19.5	933.47	2180	1687	692.68	1373.29	1373.29
230	Al	Cr	Ti	V	5.09828	11.5263	16.75	1809.37	1.24509																	0.25	0.25	0.25	0.25	143	128	146	135	138	5.09828	11.5263	-10	-30	-16	-7	-2	-2	-16.75	933.47	2180	1941	2183	1809.37	1809.37
231	Al	Cr	Ti	W	4.9275	11.5263	13.5	2187.37	1.86757																	0.25	0.25	0.25	0.25	143	128	146	141	139.5	4.9275	11.5263	-10	-30	-2	-7	1	-6	-13.5	933.47	2180	1941	3695	2187.37	2187.37
232	Al	Cr	Ti	Zn	4.90582	11.5263	14	1436.79	1.18292																	0.25	0.25	0.25	0.25	143	128	146	139	139	4.90582	11.5263	-10	-30	1	-7	5	-15	-14	933.47	2180	1941	692.68	1436.79	1436.79
233	Al	Cr	V	W	4.27569	11.5263	7.5	2247.87	3.45461																	0.25	0.25	0.25	0.25	143	128	135	141	136.75	4.27569	11.5263	-10	-16	-2	-2	1	-1	-7.5	933.47	2180	2183	3695	2247.87	2247.87
234	Al	Cr	V	Zn	4.06578	11.5263	6	1497.29	2.87636																	0.25	0.25	0.25	0.25	143	128	135	139	136.25	4.06578	11.5263	-10	-16	1	-2	5	-2	-6	933.47	2180	2183	692.68	1497.29	1497.29
235	Al	Cr	W	Zn	4.2135	11.5263	2.5	1875.29	8.64604																	0.25	0.25	0.25	0.25	143	128	141	139	137.75	4.2135	11.5263	-10	-2	1	1	5	15	2.5	933.47	2180	3695	692.68	1875.29	1875.29
236	Al	Cu	Fe	Mg	9.62417	11.5263	3.5	1256.31	4.13731																	0.25	0.25	0.25	0.25	143	128	127	160	139.5	9.62417	11.5263	-1	-11	-2	13	-3	18	3.5	933.47	1357.77	1811	923	1256.31	1256.31
237	Al	Cu	Fe	Mn	5.31618	11.5263	3.5	1405.31	4.628																	0.25	0.25	0.25	0.25	143	128	127	126	131	5.31618	11.5263	-1	-11	-19	13	4	0	-3.5	933.47	1357.77	1811	1519	1405.31	1405.31
238	Al	Cu	Fe	Mo	5.27043	11.5263	3.25	1749.56	6.2049																	0.25	0.25	0.25	0.25	143	128	127	140	134.5	5.27043	11.5263	-1	-11	-5	13	19	-2	3.25	933.47	1357.77	1811	2896	1749.56	1749.56
239	Al	Cu	Fe	Nb	6.51053	11.5263	7.5	1713.06	2.6327																	0.25	0.25	0.25	0.25	143	128	127	147	136.25	6.51053	11.5263	-1	-11	-18	13	3	-16	-7.5	933.47	1357.77	1811	2750	1713.06	1713.06
240	Al	Cu	Fe	Ni	5.47193	11.5263	4.75	1457.63	3.53708																	0.25	0.25	0.25	0.25	143	128	127	125	130.75	5.47193	11.5263	-1	-11	-22	13	4	-2	-4.75	933.47	1357.77	1811	1728.3	1457.63	1457.63
241	Al	Cu	Fe	Si	4.78814	11.5263	18	1447.31	0.926784																	0.25	0.25	0.25	0.25	143	128	127	132	132.5	4.78814	11.5263	-1	-11	-19	13	-19	-35	-18	933.47	1357.77	1811	1687	1447.31	1447.31
242	Al	Cu	Fe	Ti	6.30383	11.5263	13.75	1510.81	1.26648																	0.25	0.25	0.25	0.25	143	128	127	146	136	6.30383	11.5263	-1	-11	-30	13	-9	-17	-13.75	933.47	1357.77	1811	1941	1510.81	1510.81
243	Al	Cu	Fe	V	4.81632	11.5263	4.25	1571.31	4.2615																	0.25	0.25	0.25	0.25	143	128	127	135	133.25	4.81632	11.5263	-1	-11	-16	13	5	-7	-4.25	933.47	1357.77	1811	2183	1571.31	1571.31
244	Al	Cu	Fe	W	5.41223	11.5263	5.25	1949.31	4.27968																	0.25	0.25	0.25	0.25	143	128	127	141	134.75	5.41223	11.5263	-1	-11	-2	13	22	0	5.25	933.47	1357.77	1811	3695	1949.31	1949.31
245	Al	Cu	Fe	Zn	5.14385	11.5263	1.75	1198.73	7.89538																	0.25	0.25	0.25	0.25	143	128	127	139	134.25	5.14385	11.5263	-1	-11	1	13	1	4	1.75	933.47	1357.77	1811	692.68	1198.73	1198.73
246	Al	Cu	Mg	Mn	9.81211	11.5263	2.75	1183.31	4.9597																	0.25	0.25	0.25	0.25	143	128	160	126	139.25	9.81211	11.5263	-1	-2	-19	-3	4	10	-2.75	933.47	1357.77	923	1519	1183.31	1183.31
247	Al	Cu	Mg	Mo	8.00831	11.5263	11	1527.56	1.60065																	0.25	0.25	0.25	0.25	143	128	160	140	142.75	8.00831	11.5263	-1	-2	-5	-3	19	36	11	933.47	1357.77	923	2896	1527.56	1527.56
248	Al	Cu	Mg	Nb	7.89807	11.5263	2.75	1491.06	6.2496																	0.25	0.25	0.25	0.25	143	128	160	147	144.5	7.89807	11.5263	-1	-2	-18	-3	3	32	2.75	933.47	1357.77	923	2750	1491.06	1491.06
249	Al	Cu	Mg	Ni	10.0075	11.5263	7	1235.63	2.03461																	0.25	0.25	0.25	0.25	143	128	160	125	139	10.0075	11.5263	-1	-2	-22	-3	4	-4	-7	933.47	1357.77	923	1728.3	1235.63	1235.63
250	Al	Cu	Mg	Si	8.80787	11.5263	17.5	1225.31	0.807044																	0.25	0.25	0.25	0.25	143	128	160	132	140.75	8.80787	11.5263	-1	-2	-19	-3	-19	-26	-17.5	933.47	1357.77	923	1687	1225.31	1225.31
251	Al	Cu	Mg	Ti	7.87942	11.5263	7.25	1288.81	2.04899																	0.25	0.25	0.25	0.25	143	128	160	146	144.25	7.87942	11.5263	-1	-2	-30	-3	-9	16	-7.25	933.47	1357.77	923	1941	1288.81	1288.81
252	Al	Cu	Mg	V	8.42888	11.5263	1.5	1349.31	10.3684																	0.25	0.25	0.25	0.25	143	128	160	135	141.5	8.42888	11.5263	-1	-2	-16	-3	5	23	1.5	933.47	1357.77	923	2183	1349.31	1349.31
253	Al	Cu	Mg	W	7.95791	11.5263	13	1727.31	1.5315																	0.25	0.25	0.25	0.25	143	128	160	141	143	7.95791	11.5263	-1	-2	-2	-3	22	38	13	933.47	1357.77	923	3695	1727.31	1727.31
254	Al	Cu	Mg	Zn	8.07018	11.5263	2	976.73	5.62904																	0.25	0.25	0.25	0.25	143	128	160	139	142.5	8.07018	11.5263	-1	-2	1	-3	1	-4	-2	933.47	1357.77	923	692.68	976.73	976.73
255	Al	Cu	Mn	Mo	5.48321	11.5263	0.75	1676.56	25.766																	0.25	0.25	0.25	0.25	143	128	126	140	134.25	5.48321	11.5263	-1	-19	-5	4	19	5	0.75	933.47	1357.77	1519	2896	1676.56	1676.56
256	Al	Cu	Mn	Nb	6.719	11.5263	8.75	1640.06	2.16043																	0.25	0.25	0.25	0.25	143	128	126	147	136	6.719	11.5263	-1	-19	-18	4	3	-4	-8.75	933.47	1357.77	1519	2750	1640.06	1640.06
257	Al	Cu	Mn	Ni	5.59177	11.5263	10.5	1384.63	1.51997																	0.25	0.25	0.25	0.25	143	128	126	125	130.5	5.59177	11.5263	-1	-19	-22	4	4	-8	-10.5	933.47	1357.77	1519	1728.3	1384.63	1384.63
258	Al	Cu	Mn	Si	4.96916	11.5263	24.75	1374.31	0.640028																	0.25	0.25	0.25	0.25	143	128	126	132	132.25	4.96916	11.5263	-1	-19	-19	4	-19	-45	-24.75	933.47	1357.77	1519	1687	1374.31	1374.31
259	Al	Cu	Mn	Ti	6.51372	11.5263	15.75	1437.81	1.05223																	0.25	0.25	0.25	0.25	143	128	126	146	135.75	6.51372	11.5263	-1	-19	-30	4	-9	-8	-15.75	933.47	1357.77	1519	1941	1437.81	1437.81
260	Al	Cu	Mn	V	5.01566	11.5263	7	1498.31	2.46714																	0.25	0.25	0.25	0.25	143	128	126	135	133	5.01566	11.5263	-1	-19	-16	4	5	-1	-7	933.47	1357.77	1519	2183	1498.31	1498.31
261	Al	Cu	Mn	W	5.62556	11.5263	2.5	1876.31	8.65076																	0.25	0.25	0.25	0.25	143	128	126	141	134.5	5.62556	11.5263	-1	-19	-2	4	22	6	2.5	933.47	1357.77	1519	3695	1876.31	1876.31
262	Al	Cu	Mn	Zn	5.35549	11.5263	5	1125.73	2.5951																	0.25	0.25	0.25	0.25	143	128	126	139	134	5.35549	11.5263	-1	-19	1	4	1	-6	-5	933.47	1357.77	1519	692.68	1125.73	1125.73
263	Al	Cu	Mo	Nb	5.08152	11.5263	2	1984.31	11.4359																	0.25	0.25	0.25	0.25	143	128	140	147	139.5	5.08152	11.5263	-1	-5	-18	19	3	-6	-2	933.47	1357.77	2896	2750	1984.31	1984.31
264	Al	Cu	Mo	Ni	5.70786	11.5263	3	1728.88	6.64254																	0.25	0.25	0.25	0.25	143	128	140	125	134	5.70786	11.5263	-1	-5	-22	19	4	-7	-3	933.47	1357.77	2896	1728.3	1728.88	1728.88
265	Al	Cu	Mo	Si	4.43138	11.5263	15	1718.56	1.32057																	0.25	0.25	0.25	0.25	143	128	140	132	135.75	4.43138	11.5263	-1	-5	-19	19	-19	-35	-15	933.47	1357.77	2896	1687	1718.56	1718.56
266	Al	Cu	Mo	Ti	4.90688	11.5263	7.5	1782.06	2.73874																	0.25	0.25	0.25	0.25	143	128	140	146	139.25	4.90688	11.5263	-1	-5	-30	19	-9	-4	-7.5	933.47	1357.77	2896	1941	1782.06	1782.06
267	Al	Cu	Mo	V	4.16037	11.5263	0.5	1842.56	42.4758																	0.25	0.25	0.25	0.25	143	128	140	135	136.5	4.16037	11.5263	-1	-5	-16	19	5	0	0.5	933.47	1357.77	2896	2183	1842.56	1842.56
268	Al	Cu	Mo	W	4.25628	11.5263	8.25	2220.56	3.1024																	0.25	0.25	0.25	0.25	143	128	140	141	138	4.25628	11.5263	-1	-5	-2	19	22	0	8.25	933.47	1357.77	2896	3695	2220.56	2220.56
269	Al	Cu	Mo	Zn	4.13012	11.5263	6.75	1469.98	2.51014																	0.25	0.25	0.25	0.25	143	128	140	139	137.5	4.13012	11.5263	-1	-5	1	19	1	12	6.75	933.47	1357.77	2896	692.68	1469.98	1469.98
270	Al	Cu	Nb	Ni	6.93731	11.5263	16	1692.38	1.21918																	0.25	0.25	0.25	0.25	143	128	147	125	135.75	6.93731	11.5263	-1	-18	-22	3	4	-30	-16	933.47	1357.77	2750	1728.3	1692.38	1692.38
271	Al	Cu	Nb	Si	5.64515	11.5263	27.5	1682.06	0.705015																	0.25	0.25	0.25	0.25	143	128	147	132	137.5	5.64515	11.5263	-1	-18	-19	3	-19	-56	-27.5	933.47	1357.77	2750	1687	1682.06	1682.06
272	Al	Cu	Nb	Ti	5.42449	11.5263	13.25	1745.56	1.51848																	0.25	0.25	0.25	0.25	143	128	147	146	141	5.42449	11.5263	-1	-18	-30	3	-9	2	-13.25	933.47	1357.77	2750	1941	1745.56	1745.56
273	Al	Cu	Nb	V	5.29995	11.5263	7	1806.06	2.97388																	0.25	0.25	0.25	0.25	143	128	147	135	138.25	5.29995	11.5263	-1	-18	-16	3	5	-1	-7	933.47	1357.77	2750	2183	1806.06	1806.06
274	Al	Cu	Nb	W	5.09447	11.5263	1	2184.06	25.1741																	0.25	0.25	0.25	0.25	143	128	147	141	139.75	5.09447	11.5263	-1	-18	-2	3	22	-8	-1	933.47	1357.77	2750	3695	2184.06	2184.06
275	Al	Cu	Nb	Zn	5.08748	11.5263	3.75	1433.48	4.40605																	0.25	0.25	0.25	0.25	143	128	147	139	139.25	5.08748	11.5263	-1	-18	1	3	1	-1	-3.75	933.47	1357.77	2750	692.68	1433.48	1433.48
276	Al	Cu	Ni	Si	5.16598	11.5263	24.25	1426.63	0.678095																	0.25	0.25	0.25	0.25	143	128	125	132	132	5.16598	11.5263	-1	-22	-19	4	-19	-40	-24.25	933.47	1357.77	1728.3	1687	1426.63	1426.63
277	Al	Cu	Ni	Ti	6.73369	11.5263	23.25	1490.13	0.738741																	0.25	0.25	0.25	0.25	143	128	125	146	135.5	6.73369	11.5263	-1	-22	-30	4	-9	-35	-23.25	933.47	1357.77	1728.3	1941	1490.13	1490.13
278	Al	Cu	Ni	V	5.22917	11.5263	12	1550.63	1.48942																	0.25	0.25	0.25	0.25	143	128	125	135	132.75	5.22917	11.5263	-1	-22	-16	4	5	-18	-12	933.47	1357.77	1728.3	2183	1550.63	1550.63
279	Al	Cu	Ni	W	5.85038	11.5263	0.5	1928.63	44.46																	0.25	0.25	0.25	0.25	143	128	125	141	134.25	5.85038	11.5263	-1	-22	-2	4	22	-3	-0.5	933.47	1357.77	1728.3	3695	1928.63	1928.63
280	Al	Cu	Ni	Zn	5.57937	11.5263	6.5	1178.06	2.08902																	0.25	0.25	0.25	0.25	143	128	125	139	133.75	5.57937	11.5263	-1	-22	1	4	1	-9	-6.5	933.47	1357.77	1728.3	692.68	1178.06	1178.06
281	Al	Cu	Si	Ti	5.43709	11.5263	36	1479.81	0.473798																	0.25	0.25	0.25	0.25	143	128	132	146	137.25	5.43709	11.5263	-1	-19	-30	-19	-9	-66	-36	933.47	1357.77	1687	1941	1479.81	1479.81
282	Al	Cu	Si	V	4.08922	11.5263	24.5	1540.31	0.724655																	0.25	0.25	0.25	0.25	143	128	132	135	134.5	4.08922	11.5263	-1	-19	-16	-19	5	-48	-24.5	933.47	1357.77	1687	2183	1540.31	1540.31
283	Al	Cu	Si	W	4.56238	11.5263	12.5	1918.31	1.76888																	0.25	0.25	0.25	0.25	143	128	132	141	136	4.56238	11.5263	-1	-19	-2	-19	22	-31	-12.5	933.47	1357.77	1687	3695	1918.31	1918.31
284	Al	Cu	Si	Zn	4.31908	11.5263	13.75	1167.73	0.97888																	0.25	0.25	0.25	0.25	143	128	132	139	135.5	4.31908	11.5263	-1	-19	1	-19	1	-18	-13.75	933.47	1357.77	1687	692.68	1167.73	1167.73
285	Al	Cu	Ti	V	5.09828	11.5263	13.25	1603.81	1.39517																	0.25	0.25	0.25	0.25	143	128	146	135	138	5.09828	11.5263	-1	-30	-16	-9	5	-2	-13.25	933.47	1357.77	1941	2183	1603.81	1603.81
286	Al	Cu	Ti	W	4.9275	11.5263	6.5	1981.81	3.51429																	0.25	0.25	0.25	0.25	143	128	146	141	139.5	4.9275	11.5263	-1	-30	-2	-9	22	-6	-6.5	933.47	1357.77	1941	3695	1981.81	1981.81
287	Al	Cu	Ti	Zn	4.90582	11.5263	13.25	1231.23	1.07106																	0.25	0.25	0.25	0.25	143	128	146	139	139	4.90582	11.5263	-1	-30	1	-9	1	-15	-13.25	933.47	1357.77	1941	692.68	1231.23	1231.23
288	Al	Cu	V	W	4.27569	11.5263	1.75	2042.31	13.4516																	0.25	0.25	0.25	0.25	143	128	135	141	136.75	4.27569	11.5263	-1	-16	-2	5	22	-1	1.75	933.47	1357.77	2183	3695	2042.31	2042.31
289	Al	Cu	V	Zn	4.06578	11.5263	3	1291.73	4.96295																	0.25	0.25	0.25	0.25	143	128	135	139	136.25	4.06578	11.5263	-1	-16	1	5	1	-2	-3	933.47	1357.77	2183	692.68	1291.73	1291.73
290	Al	Cu	W	Zn	4.2135	11.5263	9	1669.73	2.13842																	0.25	0.25	0.25	0.25	143	128	141	139	137.75	4.2135	11.5263	-1	-2	1	22	1	15	9	933.47	1357.77	3695	692.68	1669.73	1669.73
291	Al	Fe	Mg	Mn	9.98161	11.5263	1	1296.62	14.9452																	0.25	0.25	0.25	0.25	143	127	160	126	139	9.98161	11.5263	-11	-2	-19	18	0	10	-1	933.47	1811	923	1519	1296.62	1296.62
292	Al	Fe	Mg	Mo	8.25121	11.5263	8.5	1640.87	2.22507																	0.25	0.25	0.25	0.25	143	127	160	140	142.5	8.25121	11.5263	-11	-2	-5	18	-2	36	8.5	933.47	1811	923	2896	1640.87	1640.87
293	Al	Fe	Mg	Nb	8.164	11.5263	0.75	1604.37	24.6565																	0.25	0.25	0.25	0.25	143	127	160	147	144.25	8.164	11.5263	-11	-2	-18	18	-16	32	0.75	933.47	1811	923	2750	1604.37	1604.37
294	Al	Fe	Mg	Ni	10.1718	11.5263	5.75	1348.94	2.70405																	0.25	0.25	0.25	0.25	143	127	160	125	138.75	10.1718	11.5263	-11	-2	-22	18	-2	-4	-5.75	933.47	1811	923	1728.3	1348.94	1348.94
295	Al	Fe	Mg	Si	9.00996	11.5263	18.75	1338.62	0.822896																	0.25	0.25	0.25	0.25	143	127	160	132	140.5	9.00996	11.5263	-11	-2	-19	18	-35	-26	-18.75	933.47	1811	923	1687	1338.62	1338.62
296	Al	Fe	Mg	Ti	8.14308	11.5263	6.5	1402.12	2.48634																	0.25	0.25	0.25	0.25	143	127	160	146	144	8.14308	11.5263	-11	-2	-30	18	-17	16	-6.5	933.47	1811	923	1941	1402.12	1402.12
297	Al	Fe	Mg	V	8.64724	11.5263	1.25	1462.62	13.4868																	0.25	0.25	0.25	0.25	143	127	160	135	141.25	8.64724	11.5263	-11	-2	-16	18	-7	23	1.25	933.47	1811	923	2183	1462.62	1462.62
298	Al	Fe	Mg	W	8.20505	11.5263	10.25	1840.62	2.0698																	0.25	0.25	0.25	0.25	143	127	160	141	142.75	8.20505	11.5263	-11	-2	-2	18	0	38	10.25	933.47	1811	923	3695	1840.62	1840.62
299	Al	Fe	Mg	Zn	8.30857	11.5263	1.5	1090.04	8.37606																	0.25	0.25	0.25	0.25	143	127	160	139	142.25	8.30857	11.5263	-11	-2	1	18	4	-4	1.5	933.47	1811	923	692.68	1090.04	1090.04
300	Al	Fe	Mn	Mo	5.65886	11.5263	8	1789.87	2.57882																	0.25	0.25	0.25	0.25	143	127	126	140	134	5.65886	11.5263	-11	-19	-5	0	-2	5	-8	933.47	1811	1519	2896	1789.87	1789.87
301	Al	Fe	Mn	Nb	6.89809	11.5263	17	1753.37	1.18881																	0.25	0.25	0.25	0.25	143	127	126	147	135.75	6.89809	11.5263	-11	-19	-18	0	-16	-4	-17	933.47	1811	1519	2750	1753.37	1753.37
302	Al	Fe	Mn	Ni	5.67762	11.5263	15.5	1497.94	1.11392																	0.25	0.25	0.25	0.25	143	127	126	125	130.25	5.67762	11.5263	-11	-19	-22	0	-2	-8	-15.5	933.47	1811	1519	1728.3	1497.94	1497.94
303	Al	Fe	Mn	Si	5.11013	11.5263	32.25	1487.62	0.531681																	0.25	0.25	0.25	0.25	143	127	126	132	132	5.11013	11.5263	-11	-19	-19	0	-35	-45	-32.25	933.47	1811	1519	1687	1487.62	1487.62
304	Al	Fe	Mn	Ti	6.69312	11.5263	21.25	1551.12	0.841347																	0.25	0.25	0.25	0.25	143	127	126	146	135.5	6.69312	11.5263	-11	-19	-30	0	-17	-8	-21.25	933.47	1811	1519	1941	1551.12	1551.12
305	Al	Fe	Mn	V	5.17463	11.5263	13.5	1611.62	1.376																	0.25	0.25	0.25	0.25	143	127	126	135	132.75	5.17463	11.5263	-11	-19	-16	0	-7	-1	-13.5	933.47	1811	1519	2183	1611.62	1611.62
306	Al	Fe	Mn	W	5.80277	11.5263	6.5	1989.62	3.52814																	0.25	0.25	0.25	0.25	143	127	126	141	134.25	5.80277	11.5263	-11	-19	-2	0	0	6	-6.5	933.47	1811	1519	3695	1989.62	1989.62
307	Al	Fe	Mn	Zn	5.52905	11.5263	7.75	1239.04	1.84277																	0.25	0.25	0.25	0.25	143	127	126	139	133.75	5.52905	11.5263	-11	-19	1	0	4	-6	-7.75	933.47	1811	1519	692.68	1239.04	1239.04
308	Al	Fe	Mo	Nb	5.383	11.5263	14.5	2097.62	1.66743																	0.25	0.25	0.25	0.25	143	127	140	147	139.25	5.383	11.5263	-11	-5	-18	-2	-16	-6	-14.5	933.47	1811	2896	2750	2097.62	2097.62
309	Al	Fe	Mo	Ni	5.87225	11.5263	12.25	1842.19	1.73336																	0.25	0.25	0.25	0.25	143	127	140	125	133.75	5.87225	11.5263	-11	-5	-22	-2	-2	-7	-12.25	933.47	1811	2896	1728.3	1842.19	1842.19
310	Al	Fe	Mo	Si	4.68213	11.5263	26.75	1831.87	0.789332																	0.25	0.25	0.25	0.25	143	127	140	132	135.5	4.68213	11.5263	-11	-5	-19	-2	-35	-35	-26.75	933.47	1811	2896	1687	1831.87	1831.87
311	Al	Fe	Mo	Ti	5.21273	11.5263	17.25	1895.37	1.26647																	0.25	0.25	0.25	0.25	143	127	140	146	139	5.21273	11.5263	-11	-5	-30	-2	-17	-4	-17.25	933.47	1811	2896	1941	1895.37	1895.37
312	Al	Fe	Mo	V	4.44552	11.5263	10.25	1955.87	2.1994																	0.25	0.25	0.25	0.25	143	127	140	135	136.25	4.44552	11.5263	-11	-5	-16	-2	-7	0	-10.25	933.47	1811	2896	2183	1955.87	1955.87
313	Al	Fe	Mo	W	4.57336	11.5263	5	2333.87	5.38017																	0.25	0.25	0.25	0.25	143	127	140	141	137.75	4.57336	11.5263	-11	-5	-2	-2	0	0	-5	933.47	1811	2896	3695	2333.87	2333.87
314	Al	Fe	Mo	Zn	4.4431	11.5263	0.25	1583.29	72.9977																	0.25	0.25	0.25	0.25	143	127	140	139	137.25	4.4431	11.5263	-11	-5	1	-2	4	12	-0.25	933.47	1811	2896	692.68	1583.29	1583.29
315	Al	Fe	Nb	Ni	7.10751	11.5263	24.75	1805.69	0.840927																	0.25	0.25	0.25	0.25	143	127	147	125	135.5	7.10751	11.5263	-11	-18	-22	-16	-2	-30	-24.75	933.47	1811	2750	1728.3	1805.69	1805.69
316	Al	Fe	Nb	Si	5.88261	11.5263	38.75	1795.37	0.534037																	0.25	0.25	0.25	0.25	143	127	147	132	137.25	5.88261	11.5263	-11	-18	-19	-16	-35	-56	-38.75	933.47	1811	2750	1687	1795.37	1795.37
317	Al	Fe	Nb	Ti	5.73633	11.5263	22.5	1858.87	0.95226																	0.25	0.25	0.25	0.25	143	127	147	146	140.75	5.73633	11.5263	-11	-18	-30	-16	-17	2	-22.5	933.47	1811	2750	1941	1858.87	1858.87
318	Al	Fe	Nb	V	5.56605	11.5263	17.25	1919.37	1.2825																	0.25	0.25	0.25	0.25	143	127	147	135	138	5.56605	11.5263	-11	-18	-16	-16	-7	-1	-17.25	933.47	1811	2750	2183	1919.37	1919.37
319	Al	Fe	Nb	W	5.40019	11.5263	13.75	2297.37	1.92583																	0.25	0.25	0.25	0.25	143	127	147	141	139.5	5.40019	11.5263	-11	-18	-2	-16	0	-8	-13.75	933.47	1811	2750	3695	2297.37	2297.37
320	Al	Fe	Nb	Zn	5.38368	11.5263	10.25	1546.79	1.73939																	0.25	0.25	0.25	0.25	143	127	147	139	139	5.38368	11.5263	-11	-18	1	-16	4	-1	-10.25	933.47	1811	2750	692.68	1546.79	1546.79
321	Al	Fe	Ni	Si	5.29612	11.5263	32.25	1539.94	0.550382																	0.25	0.25	0.25	0.25	143	127	125	132	131.75	5.29612	11.5263	-11	-22	-19	-2	-35	-40	-32.25	933.47	1811	1728.3	1687	1539.94	1539.94
322	Al	Fe	Ni	Ti	6.90383	11.5263	29.25	1603.44	0.631854																	0.25	0.25	0.25	0.25	143	127	125	146	135.25	6.90383	11.5263	-11	-22	-30	-2	-17	-35	-29.25	933.47	1811	1728.3	1941	1603.44	1603.44
323	Al	Fe	Ni	V	5.37653	11.5263	19	1663.94	1.00943																	0.25	0.25	0.25	0.25	143	127	125	135	132.5	5.37653	11.5263	-11	-22	-16	-2	-7	-18	-19	933.47	1811	1728.3	2183	1663.94	1663.94
324	Al	Fe	Ni	W	6.01661	11.5263	10	2041.94	2.3536																	0.25	0.25	0.25	0.25	143	127	125	141	134	6.01661	11.5263	-11	-22	-2	-2	0	-3	-10	933.47	1811	1728.3	3695	2041.94	2041.94
325	Al	Fe	Ni	Zn	5.74146	11.5263	9.75	1291.36	1.52663																	0.25	0.25	0.25	0.25	143	127	125	139	133.5	5.74146	11.5263	-11	-22	1	-2	4	-9	-9.75	933.47	1811	1728.3	692.68	1291.36	1291.36
326	Al	Fe	Si	Ti	5.6775	11.5263	44.5	1593.12	0.412646																	0.25	0.25	0.25	0.25	143	127	132	146	137	5.6775	11.5263	-11	-19	-30	-35	-17	-66	-44.5	933.47	1811	1687	1941	1593.12	1593.12
327	Al	Fe	Si	V	4.32335	11.5263	34	1653.62	0.56059																	0.25	0.25	0.25	0.25	143	127	132	135	134.25	4.32335	11.5263	-11	-19	-16	-35	-7	-48	-34	933.47	1811	1687	2183	1653.62	1653.62
328	Al	Fe	Si	W	4.81294	11.5263	24.5	2031.62	0.955796																	0.25	0.25	0.25	0.25	143	127	132	141	135.75	4.81294	11.5263	-11	-19	-2	-35	0	-31	-24.5	933.47	1811	1687	3695	2031.62	2031.62
329	Al	Fe	Si	Zn	4.56902	11.5263	19.5	1281.04	0.757211																	0.25	0.25	0.25	0.25	143	127	132	139	135.25	4.56902	11.5263	-11	-19	1	-35	4	-18	-19.5	933.47	1811	1687	692.68	1281.04	1281.04
330	Al	Fe	Ti	V	5.36849	11.5263	20.75	1717.12	0.953831																	0.25	0.25	0.25	0.25	143	127	146	135	137.75	5.36849	11.5263	-11	-30	-16	-17	-7	-2	-20.75	933.47	1811	1941	2183	1717.12	1717.12
331	Al	Fe	Ti	W	5.23733	11.5263	16.5	2095.12	1.46357																	0.25	0.25	0.25	0.25	143	127	146	141	139.25	5.23733	11.5263	-11	-30	-2	-17	0	-6	-16.5	933.47	1811	1941	3695	2095.12	2095.12
332	Al	Fe	Ti	Zn	5.20655	11.5263	17	1344.54	0.911619																	0.25	0.25	0.25	0.25	143	127	146	139	138.75	5.20655	11.5263	-11	-30	1	-17	4	-15	-17	933.47	1811	1941	692.68	1344.54	1344.54
333	Al	Fe	V	W	4.5604	11.5263	9.25	2155.62	2.68608																	0.25	0.25	0.25	0.25	143	127	135	141	136.5	4.5604	11.5263	-11	-16	-2	-7	0	-1	-9.25	933.47	1811	2183	3695	2155.62	2155.62
334	Al	Fe	V	Zn	4.35006	11.5263	7.75	1405.04	2.08966																	0.25	0.25	0.25	0.25	143	127	135	139	136	4.35006	11.5263	-11	-16	1	-7	4	-2	-7.75	933.47	1811	2183	692.68	1405.04	1405.04
335	Al	Fe	W	Zn	4.52724	11.5263	1.75	1783.04	11.7439																	0.25	0.25	0.25	0.25	143	127	141	139	137.5	4.52724	11.5263	-11	-2	1	0	4	15	1.75	933.47	1811	3695	692.68	1783.04	1783.04
336	Al	Mg	Mn	Mo	8.49969	11.5263	6.25	1567.87	2.89147																	0.25	0.25	0.25	0.25	143	160	126	140	142.25	8.49969	11.5263	-2	-19	-5	10	36	5	6.25	933.47	923	1519	2896	1567.87	1567.87
337	Al	Mg	Mn	Nb	8.434	11.5263	0.25	1531.37	70.6039																	0.25	0.25	0.25	0.25	143	160	126	147	144	8.434	11.5263	-2	-19	-18	10	32	-4	-0.25	933.47	923	1519	2750	1531.37	1531.37
338	Al	Mg	Mn	Ni	10.3441	11.5263	11.25	1275.94	1.30728																	0.25	0.25	0.25	0.25	143	160	126	125	138.5	10.3441	11.5263	-2	-19	-22	10	-4	-8	-11.25	933.47	923	1519	1728.3	1275.94	1275.94
339	Al	Mg	Mn	Si	9.21932	11.5263	25.25	1265.62	0.577738																	0.25	0.25	0.25	0.25	143	160	126	132	140.25	9.21932	11.5263	-2	-19	-19	10	-26	-45	-25.25	933.47	923	1519	1687	1265.62	1265.62
340	Al	Mg	Mn	Ti	8.41099	11.5263	8.25	1329.12	1.85694																	0.25	0.25	0.25	0.25	143	160	126	146	143.75	8.41099	11.5263	-2	-19	-30	10	16	-8	-8.25	933.47	923	1519	1941	1329.12	1329.12
341	Al	Mg	Mn	V	8.87234	11.5263	1.25	1389.62	12.8137																	0.25	0.25	0.25	0.25	143	160	126	135	141	8.87234	11.5263	-2	-19	-16	10	23	-1	-1.25	933.47	923	1519	2183	1389.62	1389.62
342	Al	Mg	Mn	W	8.45752	11.5263	7.75	1767.62	2.62891																	0.25	0.25	0.25	0.25	143	160	126	141	142.5	8.45752	11.5263	-2	-19	-2	10	38	6	7.75	933.47	923	1519	3695	1767.62	1767.62
343	Al	Mg	Mn	Zn	8.55279	11.5263	5	1017.04	2.34453																	0.25	0.25	0.25	0.25	143	160	126	139	142	8.55279	11.5263	-2	-19	1	10	-4	-6	-5	933.47	923	1519	692.68	1017.04	1017.04
344	Al	Mg	Mo	Nb	5.17435	11.5263	9.25	1875.62	2.33718																	0.25	0.25	0.25	0.25	143	160	140	147	147.5	5.17435	11.5263	-2	-5	-18	36	32	-6	9.25	933.47	923	2896	2750	1875.62	1875.62
345	Al	Mg	Mo	Ni	8.75338	11.5263	1	1620.19	18.6748																	0.25	0.25	0.25	0.25	143	160	140	125	142	8.75338	11.5263	-2	-5	-22	36	-4	-7	-1	933.47	923	2896	1728.3	1620.19	1620.19
346	Al	Mg	Mo	Si	7.10068	11.5263	12.75	1609.87	1.45536																	0.25	0.25	0.25	0.25	143	160	140	132	143.75	7.10068	11.5263	-2	-5	-19	36	-26	-35	-12.75	933.47	923	2896	1687	1609.87	1609.87
347	Al	Mg	Mo	Ti	5.20256	11.5263	2.75	1673.37	7.01372																	0.25	0.25	0.25	0.25	143	160	140	146	147.25	5.20256	11.5263	-2	-5	-30	36	16	-4	2.75	933.47	923	2896	1941	1673.37	1673.37
348	Al	Mg	Mo	V	6.50114	11.5263	9	1733.87	2.22056																	0.25	0.25	0.25	0.25	143	160	140	135	144.5	6.50114	11.5263	-2	-5	-16	36	23	0	9	933.47	923	2896	2183	1733.87	1733.87
349	Al	Mg	Mo	W	5.58545	11.5263	16.25	2111.87	1.49797																	0.25	0.25	0.25	0.25	143	160	140	141	146	5.58545	11.5263	-2	-5	-2	36	38	0	16.25	933.47	923	2896	3695	2111.87	2111.87
350	Al	Mg	Mo	Zn	5.84192	11.5263	9.5	1361.29	1.65164																	0.25	0.25	0.25	0.25	143	160	140	139	145.5	5.84192	11.5263	-2	-5	1	36	-4	12	9.5	933.47	923	2896	692.68	1361.29	1361.29
351	Al	Mg	Nb	Ni	8.70782	11.5263	11	1583.69	1.65946																	0.25	0.25	0.25	0.25	143	160	147	125	143.75	8.70782	11.5263	-2	-18	-22	32	-4	-30	-11	933.47	923	2750	1728.3	1583.69	1583.69
352	Al	Mg	Nb	Si	6.88144	11.5263	22.25	1573.37	0.81506																	0.25	0.25	0.25	0.25	143	160	147	132	145.5	6.88144	11.5263	-2	-18	-19	32	-26	-56	-22.25	933.47	923	2750	1687	1573.37	1573.37
353	Al	Mg	Nb	Ti	4.3753	11.5263	0	1636.87	#DIV/0!																	0.25	0.25	0.25	0.25	143	160	147	146	149	4.3753	11.5263	-2	-18	-30	32	16	2	0	933.47	923	2750	1941	1636.87	1636.87
354	Al	Mg	Nb	V	6.17991	11.5263	4.5	1697.37	4.34763																	0.25	0.25	0.25	0.25	143	160	147	135	146.25	6.17991	11.5263	-2	-18	-16	32	23	-1	4.5	933.47	923	2750	2183	1697.37	1697.37
355	Al	Mg	Nb	W	5.00514	11.5263	10	2075.37	2.39213																	0.25	0.25	0.25	0.25	143	160	147	141	147.75	5.00514	11.5263	-2	-18	-2	32	38	-8	10	933.47	923	2750	3695	2075.37	2075.37
356	Al	Mg	Nb	Zn	5.35545	11.5263	2	1324.79	7.63494																	0.25	0.25	0.25	0.25	143	160	147	139	147.25	5.35545	11.5263	-2	-18	1	32	-4	-1	2	933.47	923	2750	692.68	1324.79	1324.79
357	Al	Mg	Ni	Si	9.4356	11.5263	28.25	1317.94	0.537734																	0.25	0.25	0.25	0.25	143	160	125	132	140	9.4356	11.5263	-2	-22	-19	-4	-26	-40	-28.25	933.47	923	1728.3	1687	1317.94	1317.94
358	Al	Mg	Ni	Ti	8.68288	11.5263	19.25	1381.44	0.827164																	0.25	0.25	0.25	0.25	143	160	125	146	143.5	8.68288	11.5263	-2	-22	-30	-4	16	-35	-19.25	933.47	923	1728.3	1941	1381.44	1381.44
359	Al	Mg	Ni	V	9.10378	11.5263	9.75	1441.94	1.70464																	0.25	0.25	0.25	0.25	143	160	125	135	140.75	9.10378	11.5263	-2	-22	-16	-4	23	-18	-9.75	933.47	923	1728.3	2183	1441.94	1441.94
360	Al	Mg	Ni	W	8.71499	11.5263	1.25	1819.94	16.7817																	0.25	0.25	0.25	0.25	143	160	125	141	142.25	8.71499	11.5263	-2	-22	-2	-4	38	-3	1.25	933.47	923	1728.3	3695	1819.94	1819.94
361	Al	Mg	Ni	Zn	8.80245	11.5263	10	1069.36	1.23258																	0.25	0.25	0.25	0.25	143	160	125	139	141.75	8.80245	11.5263	-2	-22	1	-4	-4	-9	-10	933.47	923	1728.3	692.68	1069.36	1069.36
362	Al	Mg	Si	Ti	6.87392	11.5263	31.75	1371.12	0.497761																	0.25	0.25	0.25	0.25	143	160	132	146	145.25	6.87392	11.5263	-2	-19	-30	-26	16	-66	-31.75	933.47	923	1687	1941	1371.12	1371.12
363	Al	Mg	Si	V	7.63107	11.5263	22	1431.62	0.750056																	0.25	0.25	0.25	0.25	143	160	132	135	142.5	7.63107	11.5263	-2	-19	-16	-26	23	-48	-22	933.47	923	1687	2183	1431.62	1431.62
364	Al	Mg	Si	W	7.03071	11.5263	10.5	1809.62	1.98649																	0.25	0.25	0.25	0.25	143	160	132	141	144	7.03071	11.5263	-2	-19	-2	-26	38	-31	-10.5	933.47	923	1687	3695	1809.62	1809.62
365	Al	Mg	Si	Zn	7.18311	11.5263	17	1059.04	0.718045																	0.25	0.25	0.25	0.25	143	160	132	139	143.5	7.18311	11.5263	-2	-19	1	-26	-4	-18	-17	933.47	923	1687	692.68	1059.04	1059.04
366	Al	Mg	Ti	V	6.18338	11.5263	2.75	1495.12	6.2666																	0.25	0.25	0.25	0.25	143	160	146	135	146	6.18338	11.5263	-2	-30	-16	16	23	-2	-2.75	933.47	923	1941	2183	1495.12	1495.12
367	Al	Mg	Ti	W	5.03935	11.5263	3.5	1873.12	6.1686																	0.25	0.25	0.25	0.25	143	160	146	141	147.5	5.03935	11.5263	-2	-30	-2	16	38	-6	3.5	933.47	923	1941	3695	1873.12	1873.12
368	Al	Mg	Ti	Zn	5.37802	11.5263	8.5	1122.54	1.5222																	0.25	0.25	0.25	0.25	143	160	146	139	147	5.37802	11.5263	-2	-30	1	16	-4	-15	-8.5	933.47	923	1941	692.68	1122.54	1122.54
369	Al	Mg	V	W	6.41363	11.5263	10	1933.62	2.22874																	0.25	0.25	0.25	0.25	143	160	135	141	144.75	6.41363	11.5263	-2	-16	-2	23	38	-1	10	933.47	923	2183	3695	1933.62	1933.62
370	Al	Mg	V	Zn	6.60173	11.5263	0	1183.04	#DIV/0!																	0.25	0.25	0.25	0.25	143	160	135	139	144.25	6.60173	11.5263	-2	-16	1	23	-4	-2	0	933.47	923	2183	692.68	1183.04	1183.04
371	Al	Mg	W	Zn	5.72755	11.5263	11.5	1561.04	1.56461																	0.25	0.25	0.25	0.25	143	160	141	139	145.75	5.72755	11.5263	-2	-2	1	38	-4	15	11.5	933.47	923	3695	692.68	1561.04	1561.04
372	Al	Mn	Mo	Nb	5.68755	11.5263	11.75	2024.62	1.98607																	0.25	0.25	0.25	0.25	143	126	140	147	139	5.68755	11.5263	-19	-5	-18	5	-4	-6	-11.75	933.47	1519	2896	2750	2024.62	2024.62
373	Al	Mn	Mo	Ni	6.05075	11.5263	14	1769.19	1.45659																	0.25	0.25	0.25	0.25	143	126	140	125	133.5	6.05075	11.5263	-19	-5	-22	5	-8	-7	-14	933.47	1519	2896	1728.3	1769.19	1769.19
374	Al	Mn	Mo	Si	4.9426	11.5263	29.5	1758.87	0.687228																	0.25	0.25	0.25	0.25	143	126	140	132	135.25	4.9426	11.5263	-19	-5	-19	5	-45	-35	-29.5	933.47	1519	2896	1687	1758.87	1758.87
375	Al	Mn	Mo	Ti	5.52128	11.5263	15.25	1822.37	1.37739																	0.25	0.25	0.25	0.25	143	126	140	146	138.75	5.52128	11.5263	-19	-5	-30	5	-8	-4	-15.25	933.47	1519	2896	1941	1822.37	1822.37
376	Al	Mn	Mo	V	4.7368	11.5263	9	1882.87	2.41139																	0.25	0.25	0.25	0.25	143	126	140	135	136	4.7368	11.5263	-19	-5	-16	5	-1	0	-9	933.47	1519	2896	2183	1882.87	1882.87
377	Al	Mn	Mo	W	4.89223	11.5263	3.75	2260.87	6.94918																	0.25	0.25	0.25	0.25	143	126	140	141	137.5	4.89223	11.5263	-19	-5	-2	5	6	0	-3.75	933.47	1519	2896	3695	2260.87	2260.87
378	Al	Mn	Mo	Zn	4.75854	11.5263	3	1510.29	5.80267																	0.25	0.25	0.25	0.25	143	126	140	139	137	4.75854	11.5263	-19	-5	1	5	-6	12	-3	933.47	1519	2896	692.68	1510.29	1510.29
379	Al	Mn	Nb	Ni	7.289	11.5263	25.25	1732.69	0.790951																	0.25	0.25	0.25	0.25	143	126	147	125	135.25	7.289	11.5263	-19	-18	-22	-4	-8	-30	-25.25	933.47	1519	2750	1728.3	1732.69	1732.69
380	Al	Mn	Nb	Si	6.12878	11.5263	40.25	1722.37	0.49323																	0.25	0.25	0.25	0.25	143	126	147	132	137	6.12878	11.5263	-19	-18	-19	-4	-45	-56	-40.25	933.47	1519	2750	1687	1722.37	1722.37
381	Al	Mn	Nb	Ti	6.04982	11.5263	19.25	1785.87	1.06932																	0.25	0.25	0.25	0.25	143	126	147	146	140.5	6.04982	11.5263	-19	-18	-30	-4	-8	2	-19.25	933.47	1519	2750	1941	1785.87	1785.87
382	Al	Mn	Nb	V	5.83873	11.5263	14.75	1846.37	1.44283																	0.25	0.25	0.25	0.25	143	126	147	135	137.75	5.83873	11.5263	-19	-18	-16	-4	-1	-1	-14.75	933.47	1519	2750	2183	1846.37	1846.37
383	Al	Mn	Nb	W	5.70848	11.5263	11.25	2224.37	2.279																	0.25	0.25	0.25	0.25	143	126	147	141	139.25	5.70848	11.5263	-19	-18	-2	-4	6	-8	-11.25	933.47	1519	2750	3695	2224.37	2224.37
384	Al	Mn	Nb	Zn	5.68354	11.5263	11.75	1473.79	1.44573																	0.25	0.25	0.25	0.25	143	126	147	139	138.75	5.68354	11.5263	-19	-18	1	-4	-6	-1	-11.75	933.47	1519	2750	692.68	1473.79	1473.79
385	Al	Mn	Ni	Si	5.44404	11.5263	38.25	1466.94	0.44205																	0.25	0.25	0.25	0.25	143	126	125	132	131.5	5.44404	11.5263	-19	-22	-19	-8	-45	-40	-38.25	933.47	1519	1728.3	1687	1466.94	1466.94
386	Al	Mn	Ni	Ti	7.0856	11.5263	30.5	1530.44	0.578371																	0.25	0.25	0.25	0.25	143	126	125	146	135	7.0856	11.5263	-19	-22	-30	-8	-8	-35	-30.5	933.47	1519	1728.3	1941	1530.44	1530.44
387	Al	Mn	Ni	V	5.5404	11.5263	21	1590.94	0.873222																	0.25	0.25	0.25	0.25	143	126	125	135	132.25	5.5404	11.5263	-19	-22	-16	-8	-1	-18	-21	933.47	1519	1728.3	2183	1590.94	1590.94
388	Al	Mn	Ni	W	6.19648	11.5263	12	1968.94	1.89122																	0.25	0.25	0.25	0.25	143	126	125	141	133.75	6.19648	11.5263	-19	-22	-2	-8	6	-3	-12	933.47	1519	1728.3	3695	1968.94	1968.94
389	Al	Mn	Ni	Zn	5.91813	11.5263	15.75	1218.36	0.891632																	0.25	0.25	0.25	0.25	143	126	125	139	133.25	5.91813	11.5263	-19	-22	1	-8	-6	-9	-15.75	933.47	1519	1728.3	692.68	1218.36	1218.36
390	Al	Mn	Si	Ti	5.92671	11.5263	46.75	1520.12	0.374787																	0.25	0.25	0.25	0.25	143	126	132	146	136.75	5.92671	11.5263	-19	-19	-30	-45	-8	-66	-46.75	933.47	1519	1687	1941	1520.12	1520.12
391	Al	Mn	Si	V	4.56994	11.5263	37	1580.62	0.492396																	0.25	0.25	0.25	0.25	143	126	132	135	134	4.56994	11.5263	-19	-19	-16	-45	-1	-48	-37	933.47	1519	1687	2183	1580.62	1580.62
392	Al	Mn	Si	W	5.07296	11.5263	27.5	1958.62	0.820931																	0.25	0.25	0.25	0.25	143	126	132	141	135.5	5.07296	11.5263	-19	-19	-2	-45	6	-31	-27.5	933.47	1519	1687	3695	1958.62	1958.62
393	Al	Mn	Si	Zn	4.82904	11.5263	26.5	1208.04	0.525441																	0.25	0.25	0.25	0.25	143	126	132	139	135	4.82904	11.5263	-19	-19	1	-45	-6	-18	-26.5	933.47	1519	1687	692.68	1208.04	1208.04
394	Al	Mn	Ti	V	5.64515	11.5263	19	1644.12	0.997399																	0.25	0.25	0.25	0.25	143	126	146	135	137.5	5.64515	11.5263	-19	-30	-16	-8	-1	-2	-19	933.47	1519	1941	2183	1644.12	1644.12
395	Al	Mn	Ti	W	5.54937	11.5263	14.75	2022.12	1.58017																	0.25	0.25	0.25	0.25	143	126	146	141	139	5.54937	11.5263	-19	-30	-2	-8	6	-6	-14.75	933.47	1519	1941	3695	2022.12	2022.12
396	Al	Mn	Ti	Zn	5.51059	11.5263	19.25	1271.54	0.761356																	0.25	0.25	0.25	0.25	143	126	146	139	138.5	5.51059	11.5263	-19	-30	1	-8	-6	-15	-19.25	933.47	1519	1941	692.68	1271.54	1271.54
397	Al	Mn	V	W	4.85112	11.5263	8.25	2082.62	2.90968																	0.25	0.25	0.25	0.25	143	126	135	141	136.25	4.85112	11.5263	-19	-16	-2	-1	6	-1	-8.25	933.47	1519	2183	3695	2082.62	2082.62
398	Al	Mn	V	Zn	4.64074	11.5263	10.75	1332.04	1.42823																	0.25	0.25	0.25	0.25	143	126	135	139	135.75	4.64074	11.5263	-19	-16	1	-1	-6	-2	-10.75	933.47	1519	2183	692.68	1332.04	1332.04
399	Al	Mn	W	Zn	4.84326	11.5263	1.25	1710.04	15.7683																	0.25	0.25	0.25	0.25	143	126	141	139	137.25	4.84326	11.5263	-19	-2	1	6	-6	15	-1.25	933.47	1519	3695	692.68	1710.04	1710.04
400	Al	Mo	Nb	Ni	5.99488	11.5263	22	2076.94	1.08816																	0.25	0.25	0.25	0.25	143	140	147	125	138.75	5.99488	11.5263	-5	-18	-22	-6	-7	-30	-22	933.47	2896	2750	1728.3	2076.94	2076.94
401	Al	Mo	Nb	Si	3.91459	11.5263	34.75	2066.62	0.68548																	0.25	0.25	0.25	0.25	143	140	147	132	140.5	3.91459	11.5263	-5	-18	-19	-6	-35	-56	-34.75	933.47	2896	2750	1687	2066.62	2066.62
402	Al	Mo	Nb	Ti	1.90181	11.5263	15.25	2130.12	1.60999																	0.25	0.25	0.25	0.25	143	140	147	146	144	1.90181	11.5263	-5	-18	-30	-6	-4	2	-15.25	933.47	2896	2750	1941	2130.12	2130.12
403	Al	Mo	Nb	V	3.10114	11.5263	11.5	2190.62	2.19563																	0.25	0.25	0.25	0.25	143	140	147	135	141.25	3.10114	11.5263	-5	-18	-16	-6	0	-1	-11.5	933.47	2896	2750	2183	2190.62	2190.62
404	Al	Mo	Nb	W	1.87807	11.5263	9.75	2568.62	3.03658																	0.25	0.25	0.25	0.25	143	140	147	141	142.75	1.87807	11.5263	-5	-18	-2	-6	0	-8	-9.75	933.47	2896	2750	3695	2568.62	2568.62
405	Al	Mo	Nb	Zn	2.18803	11.5263	4.25	1818.04	4.93064																	0.25	0.25	0.25	0.25	143	140	147	139	142.25	2.18803	11.5263	-5	-18	1	-6	12	-1	-4.25	933.47	2896	2750	692.68	1818.04	1818.04
406	Al	Mo	Ni	Si	5.21157	11.5263	32	1811.19	0.652385																	0.25	0.25	0.25	0.25	143	140	125	132	135	5.21157	11.5263	-5	-22	-19	-7	-35	-40	-32	933.47	2896	1728.3	1687	1811.19	1811.19
407	Al	Mo	Ni	Ti	5.83231	11.5263	25.75	1874.69	0.839155																	0.25	0.25	0.25	0.25	143	140	125	146	138.5	5.83231	11.5263	-5	-22	-30	-7	-4	-35	-25.75	933.47	2896	1728.3	1941	1874.69	1874.69
408	Al	Mo	Ni	V	5.03339	11.5263	17	1935.19	1.31209																	0.25	0.25	0.25	0.25	143	140	125	135	135.75	5.03339	11.5263	-5	-22	-16	-7	0	-18	-17	933.47	2896	1728.3	2183	1935.19	1935.19
409	Al	Mo	Ni	W	5.21278	11.5263	9.75	2313.19	2.73462																	0.25	0.25	0.25	0.25	143	140	125	141	137.25	5.21278	11.5263	-5	-22	-2	-7	0	-3	-9.75	933.47	2896	1728.3	3695	2313.19	2313.19
410	Al	Mo	Ni	Zn	5.07621	11.5263	7.5	1562.61	2.40148																	0.25	0.25	0.25	0.25	143	140	125	139	136.75	5.07621	11.5263	-5	-22	1	-7	12	-9	-7.5	933.47	2896	1728.3	692.68	1562.61	1562.61
411	Al	Mo	Si	Ti	3.71776	11.5263	39.75	1864.37	0.54061																	0.25	0.25	0.25	0.25	143	140	132	146	140.25	3.71776	11.5263	-5	-19	-30	-35	-4	-66	-39.75	933.47	2896	1687	1941	1864.37	1864.37
412	Al	Mo	Si	V	3.10691	11.5263	30.75	1924.87	0.721515																	0.25	0.25	0.25	0.25	143	140	132	135	137.5	3.10691	11.5263	-5	-19	-16	-35	0	-48	-30.75	933.47	2896	1687	2183	1924.87	1924.87
413	Al	Mo	Si	W	3.00957	11.5263	23	2302.87	1.15407																	0.25	0.25	0.25	0.25	143	140	132	141	139	3.00957	11.5263	-5	-19	-2	-35	0	-31	-23	933.47	2896	1687	3695	2302.87	2302.87
414	Al	Mo	Si	Zn	2.91056	11.5263	16	1552.29	1.11826																	0.25	0.25	0.25	0.25	143	140	132	139	138.5	2.91056	11.5263	-5	-19	1	-35	12	-18	-16	933.47	2896	1687	692.68	1552.29	1552.29
415	Al	Mo	Ti	V	2.88086	11.5263	14.25	1988.37	1.60832																	0.25	0.25	0.25	0.25	143	140	146	135	141	2.88086	11.5263	-5	-30	-16	-4	0	-2	-14.25	933.47	2896	1941	2183	1988.37	1988.37
416	Al	Mo	Ti	W	1.60792	11.5263	11.75	2366.37	2.32131																	0.25	0.25	0.25	0.25	143	140	146	141	142.5	1.60792	11.5263	-5	-30	-2	-4	0	-6	-11.75	933.47	2896	1941	3695	2366.37	2366.37
417	Al	Mo	Ti	Zn	1.9286	11.5263	10.25	1615.79	1.81698																	0.25	0.25	0.25	0.25	143	140	146	139	142	1.9286	11.5263	-5	-30	1	-4	12	-15	-10.25	933.47	2896	1941	692.68	1615.79	1615.79
418	Al	Mo	V	W	2.10909	11.5263	6	2426.87	4.66213																	0.25	0.25	0.25	0.25	143	140	135	141	139.75	2.10909	11.5263	-5	-16	-2	0	0	-1	-6	933.47	2896	2183	3695	2426.87	2426.87
419	Al	Mo	V	Zn	2.05485	11.5263	2.5	1676.29	7.72855																	0.25	0.25	0.25	0.25	143	140	135	139	139.25	2.05485	11.5263	-5	-16	1	0	12	-2	-2.5	933.47	2896	2183	692.68	1676.29	1676.29
420	Al	Mo	W	Zn	1.05081	11.5263	5.25	2054.29	4.51015																	0.25	0.25	0.25	0.25	143	140	141	139	140.75	1.05081	11.5263	-5	-2	1	0	12	15	5.25	933.47	2896	3695	692.68	2054.29	2054.29
421	Al	Nb	Ni	Si	6.38285	11.5263	46.25	1774.69	0.442284																	0.25	0.25	0.25	0.25	143	147	125	132	136.75	6.38285	11.5263	-18	-22	-19	-30	-56	-40	-46.25	933.47	2750	1728.3	1687	1774.69	1774.69
422	Al	Nb	Ni	Ti	6.36491	11.5263	33.25	1838.19	0.637219																	0.25	0.25	0.25	0.25	143	147	125	146	140.25	6.36491	11.5263	-18	-22	-30	-30	2	-35	-33.25	933.47	2750	1728.3	1941	1838.19	1838.19
423	Al	Nb	Ni	V	6.11731	11.5263	26.25	1898.69	0.83371																	0.25	0.25	0.25	0.25	143	147	125	135	137.5	6.11731	11.5263	-18	-22	-16	-30	-1	-18	-26.25	933.47	2750	1728.3	2183	1898.69	1898.69
424	Al	Nb	Ni	W	6.01914	11.5263	20.75	2276.69	1.26467																	0.25	0.25	0.25	0.25	143	147	125	141	139	6.01914	11.5263	-18	-22	-2	-30	-8	-3	-20.75	933.47	2750	1728.3	3695	2276.69	2276.69
425	Al	Nb	Ni	Zn	5.98669	11.5263	19.75	1526.11	0.890654																	0.25	0.25	0.25	0.25	143	147	125	139	138.5	5.98669	11.5263	-18	-22	1	-30	-1	-9	-19.75	933.47	2750	1728.3	692.68	1526.11	1526.11
426	Al	Nb	Si	Ti	4.19591	11.5263	46.75	1827.87	0.450664																	0.25	0.25	0.25	0.25	143	147	132	146	142	4.19591	11.5263	-18	-19	-30	-56	2	-66	-46.75	933.47	2750	1687	1941	1827.87	1827.87
427	Al	Nb	Si	V	4.32	11.5263	39.5	1888.37	0.551035																	0.25	0.25	0.25	0.25	143	147	132	135	139.25	4.32	11.5263	-18	-19	-16	-56	-1	-48	-39.5	933.47	2750	1687	2183	1888.37	1888.37
428	Al	Nb	Si	W	3.9036	11.5263	33.5	2266.37	0.779785																	0.25	0.25	0.25	0.25	143	147	132	141	140.75	3.9036	11.5263	-18	-19	-2	-56	-8	-31	-33.5	933.47	2750	1687	3695	2266.37	2266.37
429	Al	Nb	Si	Zn	3.94983	11.5263	27.75	1515.79	0.6296																	0.25	0.25	0.25	0.25	143	147	132	139	140.25	3.94983	11.5263	-18	-19	1	-56	-1	-18	-27.75	933.47	2750	1687	692.68	1515.79	1515.79
430	Al	Nb	Ti	V	3.29973	11.5263	16.25	1951.87	1.38448																	0.25	0.25	0.25	0.25	143	147	146	135	142.75	3.29973	11.5263	-18	-30	-16	2	-1	-2	-16.25	933.47	2750	1941	2183	1951.87	1951.87
431	Al	Nb	Ti	W	1.65327	11.5263	15.5	2329.87	1.73256																	0.25	0.25	0.25	0.25	143	147	146	141	144.25	1.65327	11.5263	-18	-30	-2	2	-8	-6	-15.5	933.47	2750	1941	3695	2329.87	2329.87
432	Al	Nb	Ti	Zn	2.1652	11.5263	15.25	1579.29	1.19366																	0.25	0.25	0.25	0.25	143	147	146	139	143.75	2.1652	11.5263	-18	-30	1	2	-1	-15	-15.25	933.47	2750	1941	692.68	1579.29	1579.29
433	Al	Nb	V	W	3.06016	11.5263	11.5	2390.37	2.39583																	0.25	0.25	0.25	0.25	143	147	135	141	141.5	3.06016	11.5263	-18	-16	-2	-1	-8	-1	-11.5	933.47	2750	2183	3695	2390.37	2390.37
434	Al	Nb	V	Zn	3.17173	11.5263	9.25	1639.79	2.04332																	0.25	0.25	0.25	0.25	143	147	135	139	141	3.17173	11.5263	-18	-16	1	-1	-1	-2	-9.25	933.47	2750	2183	692.68	1639.79	1639.79
435	Al	Nb	W	Zn	2.07582	11.5263	3.25	2017.79	7.15619																	0.25	0.25	0.25	0.25	143	147	141	139	142.5	2.07582	11.5263	-18	-2	1	-8	-1	15	-3.25	933.47	2750	3695	692.68	2017.79	2017.79
436	Al	Ni	Si	Ti	6.18386	11.5263	53	1572.44	0.34197																	0.25	0.25	0.25	0.25	143	125	132	146	136.5	6.18386	11.5263	-22	-19	-30	-40	-35	-66	-53	933.47	1728.3	1687	1941	1572.44	1572.44
437	Al	Ni	Si	V	4.82735	11.5263	40.75	1632.94	0.461884																	0.25	0.25	0.25	0.25	143	125	132	135	133.75	4.82735	11.5263	-22	-19	-16	-40	-18	-48	-40.75	933.47	1728.3	1687	2183	1632.94	1632.94
438	Al	Ni	Si	W	5.34129	11.5263	29.25	2010.94	0.792434																	0.25	0.25	0.25	0.25	143	125	132	141	135.25	5.34129	11.5263	-22	-19	-2	-40	-3	-31	-29.25	933.47	1728.3	1687	3695	2010.94	2010.94
439	Al	Ni	Si	Zn	5.09782	11.5263	26.75	1260.36	0.543077																	0.25	0.25	0.25	0.25	143	125	132	139	134.75	5.09782	11.5263	-22	-19	1	-40	-9	-18	-26.75	933.47	1728.3	1687	692.68	1260.36	1260.36
440	Al	Ni	Ti	V	5.92756	11.5263	30.75	1696.44	0.635892																	0.25	0.25	0.25	0.25	143	125	146	135	137.25	5.92756	11.5263	-22	-30	-16	-35	-18	-2	-30.75	933.47	1728.3	1941	2183	1696.44	1696.44
441	Al	Ni	Ti	W	5.86347	11.5263	24.5	2074.44	0.975944																	0.25	0.25	0.25	0.25	143	125	146	141	138.75	5.86347	11.5263	-22	-30	-2	-35	-3	-6	-24.5	933.47	1728.3	1941	3695	2074.44	2074.44
442	Al	Ni	Ti	Zn	5.81762	11.5263	27.5	1323.86	0.554881																	0.25	0.25	0.25	0.25	143	125	146	139	138.25	5.81762	11.5263	-22	-30	1	-35	-9	-15	-27.5	933.47	1728.3	1941	692.68	1323.86	1323.86
443	Al	Ni	V	W	5.14706	11.5263	15.5	2134.94	1.58761																	0.25	0.25	0.25	0.25	143	125	135	141	136	5.14706	11.5263	-22	-16	-2	-18	-3	-1	-15.5	933.47	1728.3	2183	3695	2134.94	2134.94
444	Al	Ni	V	Zn	4.93693	11.5263	16.5	1384.36	0.967064																	0.25	0.25	0.25	0.25	143	125	135	139	135.5	4.93693	11.5263	-22	-16	1	-18	-9	-2	-16.5	933.47	1728.3	2183	692.68	1384.36	1384.36
445	Al	Ni	W	Zn	5.16136	11.5263	5	1762.36	4.0627																	0.25	0.25	0.25	0.25	143	125	141	139	137	5.16136	11.5263	-22	-2	1	-3	-9	15	-5	933.47	1728.3	3695	692.68	1762.36	1762.36
446	Al	Si	Ti	V	4.10135	11.5263	45.25	1686.12	0.429496																	0.25	0.25	0.25	0.25	143	132	146	135	139	4.10135	11.5263	-19	-30	-16	-66	-48	-2	-45.25	933.47	1687	1941	2183	1686.12	1686.12
447	Al	Si	Ti	W	3.71541	11.5263	38.5	2064.12	0.617964																	0.25	0.25	0.25	0.25	143	132	146	141	140.5	3.71541	11.5263	-19	-30	-2	-66	-31	-6	-38.5	933.47	1687	1941	3695	2064.12	2064.12
448	Al	Si	Ti	Zn	3.74575	11.5263	36.75	1313.54	0.411979																	0.25	0.25	0.25	0.25	143	132	146	139	140	3.74575	11.5263	-19	-30	1	-66	-18	-15	-36.75	933.47	1687	1941	692.68	1313.54	1313.54
449	Al	Si	V	W	3.2211	11.5263	29.25	2124.62	0.837229																	0.25	0.25	0.25	0.25	143	132	135	141	137.75	3.2211	11.5263	-19	-16	-2	-48	-31	-1	-29.25	933.47	1687	2183	3695	2124.62	2124.62
450	Al	Si	V	Zn	3.02061	11.5263	25.5	1374.04	0.621081																	0.25	0.25	0.25	0.25	143	132	135	139	137.25	3.02061	11.5263	-19	-16	1	-48	-18	-2	-25.5	933.47	1687	2183	692.68	1374.04	1374.04
451	Al	Si	W	Zn	2.98795	11.5263	13.5	1752.04	1.49589																	0.25	0.25	0.25	0.25	143	132	141	139	138.75	2.98795	11.5263	-19	-2	1	-31	-18	15	-13.5	933.47	1687	3695	692.68	1752.04	1752.04
452	Al	Ti	V	W	2.8484	11.5263	14.25	2188.12	1.76989																	0.25	0.25	0.25	0.25	143	146	135	141	141.25	2.8484	11.5263	-30	-16	-2	-2	-6	-1	-14.25	933.47	1941	2183	3695	2188.12	2188.12
453	Al	Ti	V	Zn	2.94549	11.5263	16	1437.54	1.03559																	0.25	0.25	0.25	0.25	143	146	135	139	140.75	2.94549	11.5263	-30	-16	1	-2	-15	-2	-16	933.47	1941	2183	692.68	1437.54	1437.54
454	Al	Ti	W	Zn	1.81794	11.5263	9.25	1815.54	2.26231																	0.25	0.25	0.25	0.25	143	146	141	139	142.25	1.81794	11.5263	-30	-2	1	-6	-15	15	-9.25	933.47	1941	3695	692.68	1815.54	1815.54
455	Al	V	W	Zn	2.12046	11.5263	1.25	1876.04	17.299																	0.25	0.25	0.25	0.25	143	135	141	139	139.5	2.12046	11.5263	-16	-2	1	-1	-2	15	-1.25	933.47	2183	3695	692.68	1876.04	1876.04
456	B	Co	Cr	Cu	10.5361	11.5263	10.25	1913.44	2.1517																	0.25	0.25	0.25	0.25	98	125	128	128	119.75	10.5361	11.5263	-24	-31	0	-4	6	12	-10.25	2348	1768	2180	1357.77	1913.44	1913.44
457	B	Co	Cr	Fe	10.4267	11.5263	21.75	2026.75	1.07406																	0.25	0.25	0.25	0.25	98	125	128	127	119.5	10.4267	11.5263	-24	-31	-26	-4	-1	-1	-21.75	2348	1768	2180	1811	2026.75	2026.75
458	B	Co	Cr	Mg	17.2067	11.5263	9	1804.75	2.31134																	0.25	0.25	0.25	0.25	98	125	128	160	127.75	17.2067	11.5263	-24	-31	-4	-4	3	24	-9	2348	1768	2180	923	1804.75	1804.75
459	B	Co	Cr	Mn	10.328	11.5263	23.5	1953.75	0.958276																	0.25	0.25	0.25	0.25	98	125	128	126	119.25	10.328	11.5263	-24	-31	-32	-4	-5	2	-23.5	2348	1768	2180	1519	1953.75	1953.75
460	B	Co	Cr	Mo	12.5068	11.5263	24.5	2298	1.08112																	0.25	0.25	0.25	0.25	98	125	128	140	122.75	12.5068	11.5263	-24	-31	-34	-4	-5	0	-24.5	2348	1768	2180	2896	2298	2298
461	B	Co	Cr	Nb	14.0333	11.5263	36.25	2261.5	0.719081																	0.25	0.25	0.25	0.25	98	125	128	147	124.5	14.0333	11.5263	-24	-31	-54	-4	-25	-7	-36.25	2348	1768	2180	2750	2261.5	2261.5
462	B	Co	Cr	Ni	10.2404	11.5263	22.5	2006.08	1.02767																	0.25	0.25	0.25	0.25	98	125	128	125	119	10.2404	11.5263	-24	-31	-24	-4	0	-7	-22.5	2348	1768	2180	1728.3	2006.08	2006.08
463	B	Co	Cr	Si	11.0703	11.5263	37	1995.75	0.621719																	0.25	0.25	0.25	0.25	98	125	128	132	120.75	11.0703	11.5263	-24	-31	-14	-4	-38	-37	-37	2348	1768	2180	1687	1995.75	1995.75
464	B	Co	Cr	Ti	13.8043	11.5263	38	2059.25	0.624619																	0.25	0.25	0.25	0.25	98	125	128	146	124.25	13.8043	11.5263	-24	-31	-58	-4	-28	-7	-38	2348	1768	2180	1941	2059.25	2059.25
465	B	Co	Cr	V	11.5593	11.5263	29.25	2119.75	0.835311																	0.25	0.25	0.25	0.25	98	125	128	135	121.5	11.5593	11.5263	-24	-31	-42	-4	-14	-2	-29.25	2348	1768	2180	2183	2119.75	2119.75
466	B	Co	Cr	W	12.7126	11.5263	22.5	2497.75	1.27955																	0.25	0.25	0.25	0.25	98	125	128	141	123	12.7126	11.5263	-24	-31	-31	-4	-1	1	-22.5	2348	1768	2180	3695	2497.75	2497.75
467	B	Co	Cr	Zn	12.306	11.5263	13.75	1747.17	1.46461																	0.25	0.25	0.25	0.25	98	125	128	139	122.5	12.306	11.5263	-24	-31	4	-4	-5	5	-13.75	2348	1768	2180	692.68	1747.17	1747.17
468	B	Co	Cu	Fe	10.4267	11.5263	8	1821.19	2.62395																	0.25	0.25	0.25	0.25	98	125	128	127	119.5	10.4267	11.5263	-24	0	-26	6	-1	13	-8	2348	1768	1357.77	1811	1821.19	1821.19
469	B	Co	Cu	Mg	17.2067	11.5263	5.5	1599.19	3.35141																	0.25	0.25	0.25	0.25	98	125	128	160	127.75	17.2067	11.5263	-24	0	-4	6	3	-3	-5.5	2348	1768	1357.77	923	1599.19	1599.19
470	B	Co	Cu	Mn	10.328	11.5263	12.75	1748.19	1.58041																	0.25	0.25	0.25	0.25	98	125	128	126	119.25	10.328	11.5263	-24	0	-32	6	-5	4	-12.75	2348	1768	1357.77	1519	1748.19	1748.19
471	B	Co	Cu	Mo	12.5068	11.5263	9.5	2092.44	2.53875																	0.25	0.25	0.25	0.25	98	125	128	140	122.75	12.5068	11.5263	-24	0	-34	6	-5	19	-9.5	2348	1768	1357.77	2896	2092.44	2092.44
472	B	Co	Cu	Nb	14.0333	11.5263	23.5	2055.94	1.0084																	0.25	0.25	0.25	0.25	98	125	128	147	124.5	14.0333	11.5263	-24	0	-54	6	-25	3	-23.5	2348	1768	1357.77	2750	2055.94	2055.94
473	B	Co	Cu	Ni	10.2404	11.5263	9.5	1800.52	2.18456																	0.25	0.25	0.25	0.25	98	125	128	125	119	10.2404	11.5263	-24	0	-24	6	0	4	-9.5	2348	1768	1357.77	1728.3	1800.52	1800.52
474	B	Co	Cu	Si	11.0703	11.5263	22.25	1790.19	0.927383																	0.25	0.25	0.25	0.25	98	125	128	132	120.75	11.0703	11.5263	-24	0	-14	6	-38	-19	-22.25	2348	1768	1357.77	1687	1790.19	1790.19
475	B	Co	Cu	Ti	13.8043	11.5263	28.25	1853.69	0.756326																	0.25	0.25	0.25	0.25	98	125	128	146	124.25	13.8043	11.5263	-24	0	-58	6	-28	-9	-28.25	2348	1768	1357.77	1941	1853.69	1853.69
476	B	Co	Cu	V	11.5593	11.5263	17.25	1914.19	1.27905																	0.25	0.25	0.25	0.25	98	125	128	135	121.5	11.5593	11.5263	-24	0	-42	6	-14	5	-17.25	2348	1768	1357.77	2183	1914.19	1914.19
477	B	Co	Cu	W	12.7126	11.5263	7	2292.19	3.77435																	0.25	0.25	0.25	0.25	98	125	128	141	123	12.7126	11.5263	-24	0	-31	6	-1	22	-7	2348	1768	1357.77	3695	2292.19	2292.19
478	B	Co	Cu	Zn	12.306	11.5263	4.5	1541.61	3.94868																	0.25	0.25	0.25	0.25	98	125	128	139	122.5	12.306	11.5263	-24	0	4	6	-5	1	-4.5	2348	1768	1357.77	692.68	1541.61	1541.61
479	B	Co	Fe	Mg	17.2415	11.5263	8.5	1712.5	2.32221																	0.25	0.25	0.25	0.25	98	125	127	160	127.5	17.2415	11.5263	-24	-26	-4	-1	3	18	-8.5	2348	1768	1811	923	1712.5	1712.5
480	B	Co	Fe	Mn	10.2058	11.5263	22	1861.5	0.975281																	0.25	0.25	0.25	0.25	98	125	127	126	119	10.2058	11.5263	-24	-26	-32	-1	-5	0	-22	2348	1768	1811	1519	1861.5	1861.5
481	B	Co	Fe	Mo	12.4674	11.5263	23	2205.75	1.1054																	0.25	0.25	0.25	0.25	98	125	127	140	122.5	12.4674	11.5263	-24	-26	-34	-1	-5	-2	-23	2348	1768	1811	2896	2205.75	2205.75
482	B	Co	Fe	Nb	14.0255	11.5263	36.5	2169.25	0.685025																	0.25	0.25	0.25	0.25	98	125	127	147	124.25	14.0255	11.5263	-24	-26	-54	-1	-25	-16	-36.5	2348	1768	1811	2750	2169.25	2169.25
483	B	Co	Fe	Ni	10.1118	11.5263	19.25	1913.83	1.14594																	0.25	0.25	0.25	0.25	98	125	127	125	118.75	10.1118	11.5263	-24	-26	-24	-1	0	-2	-19.25	2348	1768	1811	1728.3	1913.83	1913.83
484	B	Co	Fe	Si	10.9861	11.5263	34.5	1903.5	0.63595																	0.25	0.25	0.25	0.25	98	125	127	132	120.5	10.9861	11.5263	-24	-26	-14	-1	-38	-35	-34.5	2348	1768	1811	1687	1903.5	1903.5
485	B	Co	Fe	Ti	13.7924	11.5263	38.5	1967	0.588889																	0.25	0.25	0.25	0.25	98	125	127	146	124	13.7924	11.5263	-24	-26	-58	-1	-28	-17	-38.5	2348	1768	1811	1941	1967	1967
486	B	Co	Fe	V	11.4929	11.5263	28.5	2027.5	0.819984																	0.25	0.25	0.25	0.25	98	125	127	135	121.25	11.4929	11.5263	-24	-26	-42	-1	-14	-7	-28.5	2348	1768	1811	2183	2027.5	2027.5
487	B	Co	Fe	W	12.6781	11.5263	20.75	2405.5	1.33622																	0.25	0.25	0.25	0.25	98	125	127	141	122.75	12.6781	11.5263	-24	-26	-31	-1	-1	0	-20.75	2348	1768	1811	3695	2405.5	2405.5
488	B	Co	Fe	Zn	12.2614	11.5263	12	1654.92	1.58959																	0.25	0.25	0.25	0.25	98	125	127	139	122.25	12.2614	11.5263	-24	-26	4	-1	-5	4	-12	2348	1768	1811	692.68	1654.92	1654.92
489	B	Co	Mg	Mn	17.2832	11.5263	13	1639.5	1.45364																	0.25	0.25	0.25	0.25	98	125	160	126	127.25	17.2832	11.5263	-24	-4	-32	3	-5	10	-13	2348	1768	923	1519	1639.5	1639.5
490	B	Co	Mg	Mo	17.3006	11.5263	7	1983.75	3.26647																	0.25	0.25	0.25	0.25	98	125	160	140	130.75	17.3006	11.5263	-24	-4	-34	3	-5	36	-7	2348	1768	923	2896	1983.75	1983.75
491	B	Co	Mg	Nb	17.7519	11.5263	18	1947.25	1.24692																	0.25	0.25	0.25	0.25	98	125	160	147	132.5	17.7519	11.5263	-24	-4	-54	3	-25	32	-18	2348	1768	923	2750	1947.25	1947.25
492	B	Co	Mg	Ni	17.3318	11.5263	13.25	1691.83	1.47173																	0.25	0.25	0.25	0.25	98	125	160	125	127	17.3318	11.5263	-24	-4	-24	3	0	-4	-13.25	2348	1768	923	1728.3	1691.83	1691.83
493	B	Co	Mg	Si	17.1348	11.5263	25.75	1681.5	0.752678																	0.25	0.25	0.25	0.25	98	125	160	132	128.75	17.1348	11.5263	-24	-4	-14	3	-38	-26	-25.75	2348	1768	923	1687	1681.5	1681.5
494	B	Co	Mg	Ti	17.6716	11.5263	23.75	1745	0.846879																	0.25	0.25	0.25	0.25	98	125	160	146	132.25	17.6716	11.5263	-24	-4	-58	3	-28	16	-23.75	2348	1768	923	1941	1745	1745
495	B	Co	Mg	V	17.15	11.5263	14.5	1805.5	1.43522																	0.25	0.25	0.25	0.25	98	125	160	135	129.5	17.15	11.5263	-24	-4	-42	3	-14	23	-14.5	2348	1768	923	2183	1805.5	1805.5
496	B	Co	Mg	W	17.3486	11.5263	4.75	2183.5	5.29845																	0.25	0.25	0.25	0.25	98	125	160	141	131	17.3486	11.5263	-24	-4	-31	3	-1	38	-4.75	2348	1768	923	3695	2183.5	2183.5
497	B	Co	Mg	Zn	17.2584	11.5263	7.5	1432.92	2.20217																	0.25	0.25	0.25	0.25	98	125	160	139	130.5	17.2584	11.5263	-24	-4	4	3	-5	-4	-7.5	2348	1768	923	692.68	1432.92	1432.92
498	B	Co	Mn	Mo	12.4375	11.5263	23.75	2132.75	1.03506																	0.25	0.25	0.25	0.25	98	125	126	140	122.25	12.4375	11.5263	-24	-32	-34	-5	-5	5	-23.75	2348	1768	1519	2896	2132.75	2132.75
499	B	Co	Mn	Nb	14.0262	11.5263	36	2096.25	0.671166																	0.25	0.25	0.25	0.25	98	125	126	147	124	14.0262	11.5263	-24	-32	-54	-5	-25	-4	-36	2348	1768	1519	2750	2096.25	2096.25
500	B	Co	Mn	Ni	9.99386	11.5263	23.25	1840.83	0.912597																	0.25	0.25	0.25	0.25	98	125	126	125	118.5	9.99386	11.5263	-24	-32	-24	-5	0	-8	-23.25	2348	1768	1519	1728.3	1840.83	1840.83
501	B	Co	Mn	Si	10.9123	11.5263	39.5	1830.5	0.534149																	0.25	0.25	0.25	0.25	98	125	126	132	120.25	10.9123	11.5263	-24	-32	-14	-5	-38	-45	-39.5	2348	1768	1519	1687	1830.5	1830.5
502	B	Co	Mn	Ti	13.7893	11.5263	38.75	1894	0.563375																	0.25	0.25	0.25	0.25	98	125	126	146	123.75	13.7893	11.5263	-24	-32	-58	-5	-28	-8	-38.75	2348	1768	1519	1941	1894	1894
503	B	Co	Mn	V	11.4367	11.5263	29.5	1954.5	0.763665																	0.25	0.25	0.25	0.25	98	125	126	135	121	11.4367	11.5263	-24	-32	-42	-5	-14	-1	-29.5	2348	1768	1519	2183	1954.5	1954.5
504	B	Co	Mn	W	12.6531	11.5263	21.75	2332.5	1.2361																	0.25	0.25	0.25	0.25	98	125	126	141	122.5	12.6531	11.5263	-24	-32	-31	-5	-1	6	-21.75	2348	1768	1519	3695	2332.5	2332.5
505	B	Co	Mn	Zn	12.2266	11.5263	17	1581.92	1.07257																	0.25	0.25	0.25	0.25	98	125	126	139	122	12.2266	11.5263	-24	-32	4	-5	-5	-6	-17	2348	1768	1519	692.68	1581.92	1581.92
506	B	Co	Mo	Nb	14.7411	11.5263	37	2440.5	0.760268																	0.25	0.25	0.25	0.25	98	125	140	147	127.5	14.7411	11.5263	-24	-34	-54	-5	-25	-6	-37	2348	1768	2896	2750	2440.5	2440.5
507	B	Co	Mo	Ni	12.4174	11.5263	23.5	2185.07	1.07174																	0.25	0.25	0.25	0.25	98	125	140	125	122	12.4174	11.5263	-24	-34	-24	-5	0	-7	-23.5	2348	1768	2896	1728.3	2185.07	2185.07
508	B	Co	Mo	Si	12.7561	11.5263	37.5	2174.75	0.668448																	0.25	0.25	0.25	0.25	98	125	140	132	123.75	12.7561	11.5263	-24	-34	-14	-5	-38	-35	-37.5	2348	1768	2896	1687	2174.75	2174.75
509	B	Co	Mo	Ti	14.5688	11.5263	38.25	2238.25	0.674476																	0.25	0.25	0.25	0.25	98	125	140	146	127.25	14.5688	11.5263	-24	-34	-58	-5	-28	-4	-38.25	2348	1768	2896	1941	2238.25	2238.25
510	B	Co	Mo	V	13.0321	11.5263	29.75	2298.75	0.890624																	0.25	0.25	0.25	0.25	98	125	140	135	124.5	13.0321	11.5263	-24	-34	-42	-5	-14	0	-29.75	2348	1768	2896	2183	2298.75	2298.75
511	B	Co	Mo	W	13.7808	11.5263	23.75	2676.75	1.29907																	0.25	0.25	0.25	0.25	98	125	140	141	126	13.7808	11.5263	-24	-34	-31	-5	-1	0	-23.75	2348	1768	2896	3695	2676.75	2676.75
512	B	Co	Mo	Zn	13.5047	11.5263	13	1926.17	1.70781																	0.25	0.25	0.25	0.25	98	125	140	139	125.5	13.5047	11.5263	-24	-34	4	-5	-5	12	-13	2348	1768	2896	692.68	1926.17	1926.17
513	B	Co	Nb	Ni	14.0357	11.5263	39.25	2148.57	0.630958																	0.25	0.25	0.25	0.25	98	125	147	125	123.75	14.0357	11.5263	-24	-54	-24	-25	0	-30	-39.25	2348	1768	2750	1728.3	2148.57	2148.57
514	B	Co	Nb	Si	14.1476	11.5263	52.75	2138.25	0.467224																	0.25	0.25	0.25	0.25	98	125	147	132	125.5	14.1476	11.5263	-24	-54	-14	-25	-38	-56	-52.75	2348	1768	2750	1687	2138.25	2138.25
515	B	Co	Nb	Ti	15.4554	11.5263	46.75	2201.75	0.542845																	0.25	0.25	0.25	0.25	98	125	147	146	129	15.4554	11.5263	-24	-54	-58	-25	-28	2	-46.75	2348	1768	2750	1941	2201.75	2201.75
516	B	Co	Nb	V	14.3164	11.5263	40	2262.25	0.651884																	0.25	0.25	0.25	0.25	98	125	147	135	126.25	14.3164	11.5263	-24	-54	-42	-25	-14	-1	-40	2348	1768	2750	2183	2262.25	2262.25
517	B	Co	Nb	W	14.8457	11.5263	35.75	2640.25	0.851253																	0.25	0.25	0.25	0.25	98	125	147	141	127.75	14.8457	11.5263	-24	-54	-31	-25	-1	-8	-35.75	2348	1768	2750	3695	2640.25	2640.25
518	B	Co	Nb	Zn	14.6428	11.5263	26.25	1889.67	0.829748																	0.25	0.25	0.25	0.25	98	125	147	139	127.25	14.6428	11.5263	-24	-54	4	-25	-5	-1	-26.25	2348	1768	2750	692.68	1889.67	1889.67
519	B	Co	Ni	Si	10.8493	11.5263	35	1882.83	0.620057																	0.25	0.25	0.25	0.25	98	125	125	132	120	10.8493	11.5263	-24	-24	-14	0	-38	-40	-35	2348	1768	1728.3	1687	1882.83	1882.83
520	B	Co	Ni	Ti	13.7949	11.5263	42.25	1946.33	0.53098																	0.25	0.25	0.25	0.25	98	125	125	146	123.5	13.7949	11.5263	-24	-24	-58	0	-28	-35	-42.25	2348	1768	1728.3	1941	1946.33	1946.33
521	B	Co	Ni	V	11.3909	11.5263	30.5	2006.83	0.758401																	0.25	0.25	0.25	0.25	98	125	125	135	120.75	11.3909	11.5263	-24	-24	-42	0	-14	-18	-30.5	2348	1768	1728.3	2183	2006.83	2006.83
522	B	Co	Ni	W	12.6376	11.5263	20.75	2384.82	1.32473																	0.25	0.25	0.25	0.25	98	125	125	141	122.25	12.6376	11.5263	-24	-24	-31	0	-1	-3	-20.75	2348	1768	1728.3	3695	2384.82	2384.82
523	B	Co	Ni	Zn	12.2017	11.5263	14.5	1634.25	1.29909																	0.25	0.25	0.25	0.25	98	125	125	139	121.75	12.2017	11.5263	-24	-24	4	0	-5	-9	-14.5	2348	1768	1728.3	692.68	1634.25	1634.25
524	B	Co	Si	Ti	13.9364	11.5263	57	1936	0.391489																	0.25	0.25	0.25	0.25	98	125	132	146	125.25	13.9364	11.5263	-24	-14	-58	-38	-28	-66	-57	2348	1768	1687	1941	1936	1936
525	B	Co	Si	V	11.9209	11.5263	45	1996.5	0.511383																	0.25	0.25	0.25	0.25	98	125	132	135	122.5	11.9209	11.5263	-24	-14	-42	-38	-14	-48	-45	2348	1768	1687	2183	1996.5	1996.5
526	B	Co	Si	W	12.941	11.5263	34.75	2374.5	0.787602																	0.25	0.25	0.25	0.25	98	125	132	141	124	12.941	11.5263	-24	-14	-31	-38	-1	-31	-34.75	2348	1768	1687	3695	2374.5	2374.5
527	B	Co	Si	Zn	12.5767	11.5263	23.75	1623.92	0.788117																	0.25	0.25	0.25	0.25	98	125	132	139	123.5	12.5767	11.5263	-24	-14	4	-38	-5	-18	-23.75	2348	1768	1687	692.68	1623.92	1623.92
528	B	Co	Ti	V	14.1194	11.5263	42	2060	0.565337																	0.25	0.25	0.25	0.25	98	125	146	135	126	14.1194	11.5263	-24	-58	-42	-28	-14	-2	-42	2348	1768	1941	2183	2060	2060
529	B	Co	Ti	W	14.6784	11.5263	37	2438	0.759489																	0.25	0.25	0.25	0.25	98	125	146	141	127.5	14.6784	11.5263	-24	-58	-31	-28	-1	-6	-37	2348	1768	1941	3695	2438	2438
530	B	Co	Ti	Zn	14.4655	11.5263	31.5	1687.42	0.61745																	0.25	0.25	0.25	0.25	98	125	146	139	127	14.4655	11.5263	-24	-58	4	-28	-5	-15	-31.5	2348	1768	1941	692.68	1687.42	1687.42
531	B	Co	V	W	13.2006	11.5263	28.25	2498.5	1.01941																	0.25	0.25	0.25	0.25	98	125	135	141	124.75	13.2006	11.5263	-24	-42	-31	-14	-1	-1	-28.25	2348	1768	2183	3695	2498.5	2498.5
532	B	Co	V	Zn	12.8694	11.5263	20.75	1747.92	0.970941																	0.25	0.25	0.25	0.25	98	125	135	139	124.25	12.8694	11.5263	-24	-42	4	-14	-5	-2	-20.75	2348	1768	2183	692.68	1747.92	1747.92
533	B	Co	W	Zn	13.6513	11.5263	10.5	2125.92	2.33371																	0.25	0.25	0.25	0.25	98	125	141	139	125.75	13.6513	11.5263	-24	-31	4	-1	-5	15	-10.5	2348	1768	3695	692.68	2125.92	2125.92
534	B	Cr	Cu	Fe	10.6882	11.5263	8.25	1924.19	2.68834																	0.25	0.25	0.25	0.25	98	128	128	127	120.25	10.6882	11.5263	-31	0	-26	12	-1	13	-8.25	2348	2180	1357.77	1811	1924.19	1924.19
535	B	Cr	Cu	Mg	17.063	11.5263	0.5	1702.19	39.2399																	0.25	0.25	0.25	0.25	98	128	128	160	128.5	17.063	11.5263	-31	0	-4	12	24	-3	-0.5	2348	2180	1357.77	923	1702.19	1702.19
536	B	Cr	Cu	Mn	10.6066	11.5263	11.25	1851.19	1.89666																	0.25	0.25	0.25	0.25	98	128	128	126	120	10.6066	11.5263	-31	0	-32	12	2	4	-11.25	2348	2180	1357.77	1519	1851.19	1851.19
537	B	Cr	Cu	Mo	12.5637	11.5263	8.5	2195.44	2.97709																	0.25	0.25	0.25	0.25	98	128	128	140	123.5	12.5637	11.5263	-31	0	-34	12	0	19	-8.5	2348	2180	1357.77	2896	2195.44	2195.44
538	B	Cr	Cu	Nb	14.0048	11.5263	19.25	2158.94	1.29271																	0.25	0.25	0.25	0.25	98	128	128	147	125.25	14.0048	11.5263	-31	0	-54	12	-7	3	-19.25	2348	2180	1357.77	2750	2158.94	2158.94
539	B	Cr	Cu	Ni	10.5361	11.5263	11.5	1903.52	1.90787																	0.25	0.25	0.25	0.25	98	128	128	125	119.75	10.5361	11.5263	-31	0	-24	12	-7	4	-11.5	2348	2180	1357.77	1728.3	1903.52	1903.52
540	B	Cr	Cu	Si	11.2474	11.5263	22.25	1893.19	0.980741																	0.25	0.25	0.25	0.25	98	128	128	132	121.5	11.2474	11.5263	-31	0	-14	12	-37	-19	-22.25	2348	2180	1357.77	1687	1893.19	1893.19
541	B	Cr	Cu	Ti	13.787	11.5263	23.25	1956.69	0.970039																	0.25	0.25	0.25	0.25	98	128	128	146	125	13.787	11.5263	-31	0	-58	12	-7	-9	-23.25	2348	2180	1357.77	1941	1956.69	1956.69
542	B	Cr	Cu	V	11.6887	11.5263	14.5	2017.19	1.6035																	0.25	0.25	0.25	0.25	98	128	128	135	122.25	11.6887	11.5263	-31	0	-42	12	-2	5	-14.5	2348	2180	1357.77	2183	2017.19	2017.19
543	B	Cr	Cu	W	12.7561	11.5263	6.75	2395.19	4.09003																	0.25	0.25	0.25	0.25	98	128	128	141	123.75	12.7561	11.5263	-31	0	-31	12	1	22	-6.75	2348	2180	1357.77	3695	2395.19	2395.19
544	B	Cr	Cu	Zn	12.3765	11.5263	2.25	1644.61	8.42501																	0.25	0.25	0.25	0.25	98	128	128	139	123.25	12.3765	11.5263	-31	0	4	12	5	1	-2.25	2348	2180	1357.77	692.68	1644.61	1644.61
545	B	Cr	Fe	Mg	17.1041	11.5263	5	1815.5	4.1852																	0.25	0.25	0.25	0.25	98	128	127	160	128.25	17.1041	11.5263	-31	-26	-4	-1	24	18	-5	2348	2180	1811	923	1815.5	1815.5
546	B	Cr	Fe	Mn	10.5029	11.5263	22	1964.5	1.02925																	0.25	0.25	0.25	0.25	98	128	127	126	119.75	10.5029	11.5263	-31	-26	-32	-1	2	0	-22	2348	2180	1811	1519	1964.5	1964.5
547	B	Cr	Fe	Mo	12.5351	11.5263	23.5	2308.75	1.1324																	0.25	0.25	0.25	0.25	98	128	127	140	123.25	12.5351	11.5263	-31	-26	-34	-1	0	-2	-23.5	2348	2180	1811	2896	2308.75	2308.75
548	B	Cr	Fe	Nb	14.0057	11.5263	33.75	2272.25	0.776018																	0.25	0.25	0.25	0.25	98	128	127	147	125	14.0057	11.5263	-31	-26	-54	-1	-7	-16	-33.75	2348	2180	1811	2750	2272.25	2272.25
549	B	Cr	Fe	Ni	10.4267	11.5263	22.75	2016.83	1.02182																	0.25	0.25	0.25	0.25	98	128	127	125	119.5	10.4267	11.5263	-31	-26	-24	-1	-7	-2	-22.75	2348	2180	1811	1728.3	2016.83	2016.83
550	B	Cr	Fe	Si	11.1778	11.5263	36	2006.5	0.642431																	0.25	0.25	0.25	0.25	98	128	127	132	121.25	11.1778	11.5263	-31	-26	-14	-1	-37	-35	-36	2348	2180	1811	1687	2006.5	2006.5
551	B	Cr	Fe	Ti	13.784	11.5263	35	2070	0.681698																	0.25	0.25	0.25	0.25	98	128	127	146	124.75	13.784	11.5263	-31	-26	-58	-1	-7	-17	-35	2348	2180	1811	1941	2070	2070
552	B	Cr	Fe	V	11.6353	11.5263	27.25	2130.5	0.901165																	0.25	0.25	0.25	0.25	98	128	127	135	122	11.6353	11.5263	-31	-26	-42	-1	-2	-7	-27.25	2348	2180	1811	2183	2130.5	2130.5
553	B	Cr	Fe	W	12.7321	11.5263	22	2508.5	1.31426																	0.25	0.25	0.25	0.25	98	128	127	141	123.5	12.7321	11.5263	-31	-26	-31	-1	1	0	-22	2348	2180	1811	3695	2508.5	2508.5
554	B	Cr	Fe	Zn	12.3433	11.5263	11.25	1757.92	1.80109																	0.25	0.25	0.25	0.25	98	128	127	139	123	12.3433	11.5263	-31	-26	4	-1	5	4	-11.25	2348	2180	1811	692.68	1757.92	1757.92
555	B	Cr	Mg	Mn	17.152	11.5263	7.75	1742.5	2.59156																	0.25	0.25	0.25	0.25	98	128	160	126	128	17.152	11.5263	-31	-4	-32	24	2	10	-7.75	2348	2180	923	1519	1742.5	1742.5
556	B	Cr	Mg	Mo	17.0849	11.5263	2.25	2086.75	10.69																	0.25	0.25	0.25	0.25	98	128	160	140	131.5	17.0849	11.5263	-31	-4	-34	24	0	36	-2.25	2348	2180	923	2896	2086.75	2086.75
557	B	Cr	Mg	Nb	17.4988	11.5263	10	2050.25	2.36318																	0.25	0.25	0.25	0.25	98	128	160	147	133.25	17.4988	11.5263	-31	-4	-54	24	-7	32	-10	2348	2180	923	2750	2050.25	2050.25
558	B	Cr	Mg	Ni	17.2067	11.5263	11.5	1794.83	1.79893																	0.25	0.25	0.25	0.25	98	128	160	125	127.75	17.2067	11.5263	-31	-4	-24	24	-7	-4	-11.5	2348	2180	923	1728.3	1794.83	1794.83
559	B	Cr	Mg	Si	16.9665	11.5263	22	1784.5	0.934939																	0.25	0.25	0.25	0.25	98	128	160	132	129.5	16.9665	11.5263	-31	-4	-14	24	-37	-26	-22	2348	2180	923	1687	1784.5	1784.5
560	B	Cr	Mg	Ti	17.4235	11.5263	15	1848	1.42004																	0.25	0.25	0.25	0.25	98	128	160	146	133	17.4235	11.5263	-31	-4	-58	24	-7	16	-15	2348	2180	923	1941	1848	1848
561	B	Cr	Mg	V	16.9635	11.5263	8	1908.5	2.74974																	0.25	0.25	0.25	0.25	98	128	160	135	130.25	16.9635	11.5263	-31	-4	-42	24	-2	23	-8	2348	2180	923	2183	1908.5	1908.5
562	B	Cr	Mg	W	17.1273	11.5263	0.75	2286.5	35.1398																	0.25	0.25	0.25	0.25	98	128	160	141	131.75	17.1273	11.5263	-31	-4	-31	24	1	38	-0.75	2348	2180	923	3695	2286.5	2286.5
563	B	Cr	Mg	Zn	17.0484	11.5263	1.5	1535.92	11.8023																	0.25	0.25	0.25	0.25	98	128	160	139	131.25	17.0484	11.5263	-31	-4	4	24	5	-4	-1.5	2348	2180	923	692.68	1535.92	1535.92
564	B	Cr	Mn	Mo	12.5161	11.5263	22.5	2235.75	1.14533																	0.25	0.25	0.25	0.25	98	128	126	140	123	12.5161	11.5263	-31	-32	-34	2	0	5	-22.5	2348	2180	1519	2896	2235.75	2235.75
565	B	Cr	Mn	Nb	14.0152	11.5263	31.5	2199.25	0.804736																	0.25	0.25	0.25	0.25	98	128	126	147	124.75	14.0152	11.5263	-31	-32	-54	2	-7	-4	-31.5	2348	2180	1519	2750	2199.25	2199.25
566	B	Cr	Mn	Ni	10.328	11.5263	25	1943.83	0.896204																	0.25	0.25	0.25	0.25	98	128	126	125	119.25	10.328	11.5263	-31	-32	-24	2	-7	-8	-25	2348	2180	1519	1728.3	1943.83	1943.83
567	B	Cr	Mn	Si	11.1187	11.5263	39.25	1933.5	0.567798																	0.25	0.25	0.25	0.25	98	128	126	132	121	11.1187	11.5263	-31	-32	-14	2	-37	-45	-39.25	2348	2180	1519	1687	1933.5	1933.5
568	B	Cr	Mn	Ti	13.7898	11.5263	33.5	1997	0.687104																	0.25	0.25	0.25	0.25	98	128	126	146	124.5	13.7898	11.5263	-31	-32	-58	2	-7	-8	-33.5	2348	2180	1519	1941	1997	1997
569	B	Cr	Mn	V	11.5921	11.5263	26.5	2057.5	0.894918																	0.25	0.25	0.25	0.25	98	128	126	135	121.75	11.5921	11.5263	-31	-32	-42	2	-2	-1	-26.5	2348	2180	1519	2183	2057.5	2057.5
570	B	Cr	Mn	W	12.7176	11.5263	21.25	2435.5	1.32105																	0.25	0.25	0.25	0.25	98	128	126	141	123.25	12.7176	11.5263	-31	-32	-31	2	1	6	-21.25	2348	2180	1519	3695	2435.5	2435.5
571	B	Cr	Mn	Zn	12.3197	11.5263	14.5	1684.92	1.33937																	0.25	0.25	0.25	0.25	98	128	126	139	122.75	12.3197	11.5263	-31	-32	4	2	5	-6	-14.5	2348	2180	1519	692.68	1684.92	1684.92
572	B	Cr	Mo	Nb	14.6121	11.5263	33	2543.5	0.888397																	0.25	0.25	0.25	0.25	98	128	140	147	128.25	14.6121	11.5263	-31	-34	-54	0	-7	-6	-33	2348	2180	2896	2750	2543.5	2543.5
573	B	Cr	Mo	Ni	12.5068	11.5263	25.75	2288.07	1.02419																	0.25	0.25	0.25	0.25	98	128	140	125	122.75	12.5068	11.5263	-31	-34	-24	0	-7	-7	-25.75	2348	2180	2896	1728.3	2288.07	2288.07
574	B	Cr	Mo	Si	12.7696	11.5263	37.75	2277.75	0.69547																	0.25	0.25	0.25	0.25	98	128	140	132	124.5	12.7696	11.5263	-31	-34	-14	0	-37	-35	-37.75	2348	2180	2896	1687	2277.75	2277.75
575	B	Cr	Mo	Ti	14.4478	11.5263	33.5	2341.25	0.80555																	0.25	0.25	0.25	0.25	98	128	140	146	128	14.4478	11.5263	-31	-34	-58	0	-7	-4	-33.5	2348	2180	2896	1941	2341.25	2341.25
576	B	Cr	Mo	V	13.0139	11.5263	27.25	2401.75	1.0159																	0.25	0.25	0.25	0.25	98	128	140	135	125.25	13.0139	11.5263	-31	-34	-42	0	-2	0	-27.25	2348	2180	2896	2183	2401.75	2401.75
577	B	Cr	Mo	W	13.7035	11.5263	23.75	2779.75	1.34906																	0.25	0.25	0.25	0.25	98	128	140	141	126.75	13.7035	11.5263	-31	-34	-31	0	1	0	-23.75	2348	2180	2896	3695	2779.75	2779.75
578	B	Cr	Mo	Zn	13.4464	11.5263	11	2029.17	2.12625																	0.25	0.25	0.25	0.25	98	128	140	139	126.25	13.4464	11.5263	-31	-34	4	0	5	12	-11	2348	2180	2896	692.68	2029.17	2029.17
579	B	Cr	Nb	Ni	14.0333	11.5263	38.25	2251.57	0.678492																	0.25	0.25	0.25	0.25	98	128	147	125	124.5	14.0333	11.5263	-31	-54	-24	-7	-7	-30	-38.25	2348	2180	2750	1728.3	2251.57	2251.57
580	B	Cr	Nb	Si	14.0845	11.5263	49.75	2241.25	0.519262																	0.25	0.25	0.25	0.25	98	128	147	132	126.25	14.0845	11.5263	-31	-54	-14	-7	-37	-56	-49.75	2348	2180	2750	1687	2241.25	2241.25
581	B	Cr	Nb	Ti	15.2824	11.5263	38.75	2304.75	0.685554																	0.25	0.25	0.25	0.25	98	128	147	146	129.75	15.2824	11.5263	-31	-54	-58	-7	-7	2	-38.75	2348	2180	2750	1941	2304.75	2304.75
582	B	Cr	Nb	V	14.2278	11.5263	34.25	2365.25	0.795987																	0.25	0.25	0.25	0.25	98	128	147	135	127	14.2278	11.5263	-31	-54	-42	-7	-2	-1	-34.25	2348	2180	2750	2183	2365.25	2365.25
583	B	Cr	Nb	W	14.709	11.5263	32.5	2743.25	0.972907																	0.25	0.25	0.25	0.25	98	128	147	141	128.5	14.709	11.5263	-31	-54	-31	-7	1	-8	-32.5	2348	2180	2750	3695	2743.25	2743.25
584	B	Cr	Nb	Zn	14.5216	11.5263	21	1992.67	1.09372																	0.25	0.25	0.25	0.25	98	128	147	139	128	14.5216	11.5263	-31	-54	4	-7	5	-1	-21	2348	2180	2750	692.68	1992.67	1992.67
585	B	Cr	Ni	Si	11.0703	11.5263	38.25	1985.83	0.59841																	0.25	0.25	0.25	0.25	98	128	125	132	120.75	11.0703	11.5263	-31	-24	-14	-7	-37	-40	-38.25	2348	2180	1728.3	1687	1985.83	1985.83
586	B	Cr	Ni	Ti	13.8043	11.5263	40.5	2049.32	0.583237																	0.25	0.25	0.25	0.25	98	128	125	146	124.25	13.8043	11.5263	-31	-24	-58	-7	-7	-35	-40.5	2348	2180	1728.3	1941	2049.32	2049.32
587	B	Cr	Ni	V	11.5593	11.5263	31	2109.82	0.784466																	0.25	0.25	0.25	0.25	98	128	125	135	121.5	11.5593	11.5263	-31	-24	-42	-7	-2	-18	-31	2348	2180	1728.3	2183	2109.82	2109.82
588	B	Cr	Ni	W	12.7126	11.5263	23.75	2487.82	1.20738																	0.25	0.25	0.25	0.25	98	128	125	141	123	12.7126	11.5263	-31	-24	-31	-7	1	-3	-23.75	2348	2180	1728.3	3695	2487.82	2487.82
589	B	Cr	Ni	Zn	12.306	11.5263	15.5	1737.25	1.29187																	0.25	0.25	0.25	0.25	98	128	125	139	122.5	12.306	11.5263	-31	-24	4	-7	5	-9	-15.5	2348	2180	1728.3	692.68	1737.25	1737.25
590	B	Cr	Si	Ti	13.8832	11.5263	53.25	2039	0.441354																	0.25	0.25	0.25	0.25	98	128	132	146	126	13.8832	11.5263	-31	-14	-58	-37	-7	-66	-53.25	2348	2180	1687	1941	2039	2039
591	B	Cr	Si	V	11.9984	11.5263	43.5	2099.5	0.556309																	0.25	0.25	0.25	0.25	98	128	132	135	123.25	11.9984	11.5263	-31	-14	-42	-37	-2	-48	-43.5	2348	2180	1687	2183	2099.5	2099.5
592	B	Cr	Si	W	12.9425	11.5263	35.75	2477.5	0.79878																	0.25	0.25	0.25	0.25	98	128	132	141	124.75	12.9425	11.5263	-31	-14	-31	-37	1	-31	-35.75	2348	2180	1687	3695	2477.5	2477.5
593	B	Cr	Si	Zn	12.6024	11.5263	22.75	1726.92	0.874944																	0.25	0.25	0.25	0.25	98	128	132	139	124.25	12.6024	11.5263	-31	-14	4	-37	5	-18	-22.75	2348	2180	1687	692.68	1726.92	1726.92
594	B	Cr	Ti	V	14.04	11.5263	35.5	2163	0.702292																	0.25	0.25	0.25	0.25	98	128	146	135	126.75	14.04	11.5263	-31	-58	-42	-7	-2	-2	-35.5	2348	2180	1941	2183	2163	2163
595	B	Cr	Ti	W	14.5495	11.5263	33	2541	0.887524																	0.25	0.25	0.25	0.25	98	128	146	141	128.25	14.5495	11.5263	-31	-58	-31	-7	1	-6	-33	2348	2180	1941	3695	2541	2541
596	B	Cr	Ti	Zn	14.3526	11.5263	25.5	1790.42	0.80929																	0.25	0.25	0.25	0.25	98	128	146	139	127.75	14.3526	11.5263	-31	-58	4	-7	5	-15	-25.5	2348	2180	1941	692.68	1790.42	1790.42
597	B	Cr	V	W	13.1715	11.5263	26.5	2601.5	1.13153																	0.25	0.25	0.25	0.25	98	128	135	141	125.5	13.1715	11.5263	-31	-42	-31	-2	1	-1	-26.5	2348	2180	2183	3695	2601.5	2601.5
598	B	Cr	V	Zn	12.8623	11.5263	17	1850.92	1.25496																	0.25	0.25	0.25	0.25	98	128	135	139	125	12.8623	11.5263	-31	-42	4	-2	5	-2	-17	2348	2180	2183	692.68	1850.92	1850.92
599	B	Cr	W	Zn	13.5833	11.5263	9.25	2228.92	2.77742																	0.25	0.25	0.25	0.25	98	128	141	139	126.5	13.5833	11.5263	-31	-31	4	1	5	15	-9.25	2348	2180	3695	692.68	2228.92	2228.92
600	B	Cu	Fe	Mg	17.1041	11.5263	0.5	1609.94	37.1133																	0.25	0.25	0.25	0.25	98	128	127	160	128.25	17.1041	11.5263	0	-26	-4	13	-3	18	-0.5	2348	1357.77	1811	923	1609.94	1609.94
601	B	Cu	Fe	Mn	10.5029	11.5263	10.25	1758.94	1.97796																	0.25	0.25	0.25	0.25	98	128	127	126	119.75	10.5029	11.5263	0	-26	-32	13	4	0	-10.25	2348	1357.77	1811	1519	1758.94	1758.94
602	B	Cu	Fe	Mo	12.5351	11.5263	7.5	2103.19	3.23227																	0.25	0.25	0.25	0.25	98	128	127	140	123.25	12.5351	11.5263	0	-26	-34	13	19	-2	-7.5	2348	1357.77	1811	2896	2103.19	2103.19
603	B	Cu	Fe	Nb	14.0057	11.5263	20	2066.69	1.19106																	0.25	0.25	0.25	0.25	98	128	127	147	125	14.0057	11.5263	0	-26	-54	13	3	-16	-20	2348	1357.77	1811	2750	2066.69	2066.69
604	B	Cu	Fe	Ni	10.4267	11.5263	8.75	1811.27	2.38596																	0.25	0.25	0.25	0.25	98	128	127	125	119.5	10.4267	11.5263	0	-26	-24	13	4	-2	-8.75	2348	1357.77	1811	1728.3	1811.27	1811.27
605	B	Cu	Fe	Si	11.1778	11.5263	20.25	1800.94	1.0251																	0.25	0.25	0.25	0.25	98	128	127	132	121.25	11.1778	11.5263	0	-26	-14	13	-19	-35	-20.25	2348	1357.77	1811	1687	1800.94	1800.94
606	B	Cu	Fe	Ti	13.784	11.5263	24.25	1864.44	0.88619																	0.25	0.25	0.25	0.25	98	128	127	146	124.75	13.784	11.5263	0	-26	-58	13	-9	-17	-24.25	2348	1357.77	1811	1941	1864.44	1864.44
607	B	Cu	Fe	V	11.6353	11.5263	14.25	1924.94	1.55701																	0.25	0.25	0.25	0.25	98	128	127	135	122	11.6353	11.5263	0	-26	-42	13	5	-7	-14.25	2348	1357.77	1811	2183	1924.94	1924.94
608	B	Cu	Fe	W	12.7321	11.5263	5.5	2302.94	4.82625																	0.25	0.25	0.25	0.25	98	128	127	141	123.5	12.7321	11.5263	0	-26	-31	13	22	0	-5.5	2348	1357.77	1811	3695	2302.94	2302.94
609	B	Cu	Fe	Zn	12.3433	11.5263	1	1552.36	17.893																	0.25	0.25	0.25	0.25	98	128	127	139	123	12.3433	11.5263	0	-26	4	13	1	4	-1	2348	1357.77	1811	692.68	1552.36	1552.36
610	B	Cu	Mg	Mn	17.152	11.5263	6.25	1536.94	2.83444																	0.25	0.25	0.25	0.25	98	128	160	126	128	17.152	11.5263	0	-4	-32	-3	4	10	-6.25	2348	1357.77	923	1519	1536.94	1536.94
611	B	Cu	Mg	Mo	17.0849	11.5263	3.5	1881.19	6.19519																	0.25	0.25	0.25	0.25	98	128	160	140	131.5	17.0849	11.5263	0	-4	-34	-3	19	36	3.5	2348	1357.77	923	2896	1881.19	1881.19
612	B	Cu	Mg	Nb	17.4988	11.5263	6.5	1844.69	3.27115																	0.25	0.25	0.25	0.25	98	128	160	147	133.25	17.4988	11.5263	0	-4	-54	-3	3	32	-6.5	2348	1357.77	923	2750	1844.69	1844.69
613	B	Cu	Mg	Ni	17.2067	11.5263	7.75	1589.27	2.36366																	0.25	0.25	0.25	0.25	98	128	160	125	127.75	17.2067	11.5263	0	-4	-24	-3	4	-4	-7.75	2348	1357.77	923	1728.3	1589.27	1589.27
614	B	Cu	Mg	Si	16.9665	11.5263	16.5	1578.94	1.10299																	0.25	0.25	0.25	0.25	98	128	160	132	129.5	16.9665	11.5263	0	-4	-14	-3	-19	-26	-16.5	2348	1357.77	923	1687	1578.94	1578.94
615	B	Cu	Mg	Ti	17.4235	11.5263	14.5	1642.44	1.3056																	0.25	0.25	0.25	0.25	98	128	160	146	133	17.4235	11.5263	0	-4	-58	-3	-9	16	-14.5	2348	1357.77	923	1941	1642.44	1642.44
616	B	Cu	Mg	V	16.9635	11.5263	5.25	1702.94	3.73878																	0.25	0.25	0.25	0.25	98	128	160	135	130.25	16.9635	11.5263	0	-4	-42	-3	5	23	-5.25	2348	1357.77	923	2183	1702.94	1702.94
617	B	Cu	Mg	W	17.1273	11.5263	5.5	2080.94	4.36101																	0.25	0.25	0.25	0.25	98	128	160	141	131.75	17.1273	11.5263	0	-4	-31	-3	22	38	5.5	2348	1357.77	923	3695	2080.94	2080.94
618	B	Cu	Mg	Zn	17.0484	11.5263	1.5	1330.36	10.2228																	0.25	0.25	0.25	0.25	98	128	160	139	131.25	17.0484	11.5263	0	-4	4	-3	1	-4	-1.5	2348	1357.77	923	692.68	1330.36	1330.36
619	B	Cu	Mn	Mo	12.5161	11.5263	9.5	2030.19	2.46322																	0.25	0.25	0.25	0.25	98	128	126	140	123	12.5161	11.5263	0	-32	-34	4	19	5	-9.5	2348	1357.77	1519	2896	2030.19	2030.19
620	B	Cu	Mn	Nb	14.0152	11.5263	20.75	1993.69	1.10746																	0.25	0.25	0.25	0.25	98	128	126	147	124.75	14.0152	11.5263	0	-32	-54	4	3	-4	-20.75	2348	1357.77	1519	2750	1993.69	1993.69
621	B	Cu	Mn	Ni	10.328	11.5263	14	1738.27	1.43113																	0.25	0.25	0.25	0.25	98	128	126	125	119.25	10.328	11.5263	0	-32	-24	4	4	-8	-14	2348	1357.77	1519	1728.3	1738.27	1738.27
622	B	Cu	Mn	Si	11.1187	11.5263	26.5	1727.94	0.751576																	0.25	0.25	0.25	0.25	98	128	126	132	121	11.1187	11.5263	0	-32	-14	4	-19	-45	-26.5	2348	1357.77	1519	1687	1727.94	1727.94
623	B	Cu	Mn	Ti	13.7898	11.5263	25.75	1791.44	0.801891																	0.25	0.25	0.25	0.25	98	128	126	146	124.5	13.7898	11.5263	0	-32	-58	4	-9	-8	-25.75	2348	1357.77	1519	1941	1791.44	1791.44
624	B	Cu	Mn	V	11.5921	11.5263	16.5	1851.94	1.2937																	0.25	0.25	0.25	0.25	98	128	126	135	121.75	11.5921	11.5263	0	-32	-42	4	5	-1	-16.5	2348	1357.77	1519	2183	1851.94	1851.94
625	B	Cu	Mn	W	12.7176	11.5263	7.75	2229.94	3.31651																	0.25	0.25	0.25	0.25	98	128	126	141	123.25	12.7176	11.5263	0	-32	-31	4	22	6	-7.75	2348	1357.77	1519	3695	2229.94	2229.94
626	B	Cu	Mn	Zn	12.3197	11.5263	7.25	1479.36	2.35194																	0.25	0.25	0.25	0.25	98	128	126	139	122.75	12.3197	11.5263	0	-32	4	4	1	-6	-7.25	2348	1357.77	1519	692.68	1479.36	1479.36
627	B	Cu	Mo	Nb	14.6121	11.5263	18	2337.94	1.4971																	0.25	0.25	0.25	0.25	98	128	140	147	128.25	14.6121	11.5263	0	-34	-54	19	3	-6	-18	2348	1357.77	2896	2750	2337.94	2337.94
628	B	Cu	Mo	Ni	12.5068	11.5263	10.5	2082.52	2.28607																	0.25	0.25	0.25	0.25	98	128	140	125	122.75	12.5068	11.5263	0	-34	-24	19	4	-7	-10.5	2348	1357.77	2896	1728.3	2082.52	2082.52
629	B	Cu	Mo	Si	12.7696	11.5263	20.75	2072.19	1.15107																	0.25	0.25	0.25	0.25	98	128	140	132	124.5	12.7696	11.5263	0	-34	-14	19	-19	-35	-20.75	2348	1357.77	2896	1687	2072.19	2072.19
630	B	Cu	Mo	Ti	14.4478	11.5263	21.5	2135.69	1.14496																	0.25	0.25	0.25	0.25	98	128	140	146	128	14.4478	11.5263	0	-34	-58	19	-9	-4	-21.5	2348	1357.77	2896	1941	2135.69	2135.69
631	B	Cu	Mo	V	13.0139	11.5263	13	2196.19	1.94723																	0.25	0.25	0.25	0.25	98	128	140	135	125.25	13.0139	11.5263	0	-34	-42	19	5	0	-13	2348	1357.77	2896	2183	2196.19	2196.19
632	B	Cu	Mo	W	13.7035	11.5263	6	2574.19	4.94515																	0.25	0.25	0.25	0.25	98	128	140	141	126.75	13.7035	11.5263	0	-34	-31	19	22	0	-6	2348	1357.77	2896	3695	2574.19	2574.19
633	B	Cu	Mo	Zn	13.4464	11.5263	0.5	1823.61	42.039																	0.25	0.25	0.25	0.25	98	128	140	139	126.25	13.4464	11.5263	0	-34	4	19	1	12	0.5	2348	1357.77	2896	692.68	1823.61	1823.61
634	B	Cu	Nb	Ni	14.0333	11.5263	25.25	2046.02	0.93398																	0.25	0.25	0.25	0.25	98	128	147	125	124.5	14.0333	11.5263	0	-54	-24	3	4	-30	-25.25	2348	1357.77	2750	1728.3	2046.02	2046.02
635	B	Cu	Nb	Si	14.0845	11.5263	35	2035.69	0.670399																	0.25	0.25	0.25	0.25	98	128	147	132	126.25	14.0845	11.5263	0	-54	-14	3	-19	-56	-35	2348	1357.77	2750	1687	2035.69	2035.69
636	B	Cu	Nb	Ti	15.2824	11.5263	29	2099.19	0.834341																	0.25	0.25	0.25	0.25	98	128	147	146	129.75	15.2824	11.5263	0	-54	-58	3	-9	2	-29	2348	1357.77	2750	1941	2099.19	2099.19
637	B	Cu	Nb	V	14.2278	11.5263	22.25	2159.69	1.1188																	0.25	0.25	0.25	0.25	98	128	147	135	127	14.2278	11.5263	0	-54	-42	3	5	-1	-22.25	2348	1357.77	2750	2183	2159.69	2159.69
638	B	Cu	Nb	W	14.709	11.5263	17	2537.69	1.7206																	0.25	0.25	0.25	0.25	98	128	147	141	128.5	14.709	11.5263	0	-54	-31	3	22	-8	-17	2348	1357.77	2750	3695	2537.69	2537.69
639	B	Cu	Nb	Zn	14.5216	11.5263	11.75	1787.11	1.75309																	0.25	0.25	0.25	0.25	98	128	147	139	128	14.5216	11.5263	0	-54	4	3	1	-1	-11.75	2348	1357.77	2750	692.68	1787.11	1787.11
640	B	Cu	Ni	Si	11.0703	11.5263	23.25	1780.27	0.882575																	0.25	0.25	0.25	0.25	98	128	125	132	120.75	11.0703	11.5263	0	-24	-14	4	-19	-40	-23.25	2348	1357.77	1728.3	1687	1780.27	1780.27
641	B	Cu	Ni	Ti	13.8043	11.5263	30.5	1843.77	0.69678																	0.25	0.25	0.25	0.25	98	128	125	146	124.25	13.8043	11.5263	0	-24	-58	4	-9	-35	-30.5	2348	1357.77	1728.3	1941	1843.77	1843.77
642	B	Cu	Ni	V	11.5593	11.5263	18.75	1904.27	1.17062																	0.25	0.25	0.25	0.25	98	128	125	135	121.5	11.5593	11.5263	0	-24	-42	4	5	-18	-18.75	2348	1357.77	1728.3	2183	1904.27	1904.27
643	B	Cu	Ni	W	12.7126	11.5263	8	2282.27	3.28826																	0.25	0.25	0.25	0.25	98	128	125	141	123	12.7126	11.5263	0	-24	-31	4	22	-3	-8	2348	1357.77	1728.3	3695	2282.27	2282.27
644	B	Cu	Ni	Zn	12.306	11.5263	6	1531.69	2.94245																	0.25	0.25	0.25	0.25	98	128	125	139	122.5	12.306	11.5263	0	-24	4	4	1	-9	-6	2348	1357.77	1728.3	692.68	1531.69	1531.69
645	B	Cu	Si	Ti	13.8832	11.5263	41.5	1833.44	0.509224																	0.25	0.25	0.25	0.25	98	128	132	146	126	13.8832	11.5263	0	-14	-58	-19	-9	-66	-41.5	2348	1357.77	1687	1941	1833.44	1833.44
646	B	Cu	Si	V	11.9984	11.5263	29.5	1893.94	0.740004																	0.25	0.25	0.25	0.25	98	128	132	135	123.25	11.9984	11.5263	0	-14	-42	-19	5	-48	-29.5	2348	1357.77	1687	2183	1893.94	1893.94
647	B	Cu	Si	W	12.9425	11.5263	18.25	2271.94	1.43491																	0.25	0.25	0.25	0.25	98	128	132	141	124.75	12.9425	11.5263	0	-14	-31	-19	22	-31	-18.25	2348	1357.77	1687	3695	2271.94	2271.94
648	B	Cu	Si	Zn	12.6024	11.5263	11.5	1521.36	1.52484																	0.25	0.25	0.25	0.25	98	128	132	139	124.25	12.6024	11.5263	0	-14	4	-19	1	-18	-11.5	2348	1357.77	1687	692.68	1521.36	1521.36
649	B	Cu	Ti	V	14.04	11.5263	26.5	1957.44	0.851398																	0.25	0.25	0.25	0.25	98	128	146	135	126.75	14.04	11.5263	0	-58	-42	-9	5	-2	-26.5	2348	1357.77	1941	2183	1957.44	1957.44
650	B	Cu	Ti	W	14.5495	11.5263	20.5	2335.44	1.31312																	0.25	0.25	0.25	0.25	98	128	146	141	128.25	14.5495	11.5263	0	-58	-31	-9	22	-6	-20.5	2348	1357.77	1941	3695	2335.44	2335.44
651	B	Cu	Ti	Zn	14.3526	11.5263	19.25	1584.86	0.948965																	0.25	0.25	0.25	0.25	98	128	146	139	127.75	14.3526	11.5263	0	-58	4	-9	1	-15	-19.25	2348	1357.77	1941	692.68	1584.86	1584.86
652	B	Cu	V	W	13.1715	11.5263	11.75	2395.94	2.35033																	0.25	0.25	0.25	0.25	98	128	135	141	125.5	13.1715	11.5263	0	-42	-31	5	22	-1	-11.75	2348	1357.77	2183	3695	2395.94	2395.94
653	B	Cu	V	Zn	12.8623	11.5263	8.5	1645.36	2.23117																	0.25	0.25	0.25	0.25	98	128	135	139	125	12.8623	11.5263	0	-42	4	5	1	-2	-8.5	2348	1357.77	2183	692.68	1645.36	1645.36
654	B	Cu	W	Zn	13.5833	11.5263	2.75	2023.36	8.48068																	0.25	0.25	0.25	0.25	98	128	141	139	126.5	13.5833	11.5263	0	-31	4	22	1	15	2.75	2348	1357.77	3695	692.68	2023.36	2023.36
655	B	Fe	Mg	Mn	17.1889	11.5263	8.5	1650.25	2.2378																	0.25	0.25	0.25	0.25	98	127	160	126	127.75	17.1889	11.5263	-26	-4	-32	18	0	10	-8.5	2348	1811	923	1519	1650.25	1650.25
656	B	Fe	Mg	Mo	17.1503	11.5263	3	1994.5	7.66306																	0.25	0.25	0.25	0.25	98	127	160	140	131.25	17.1503	11.5263	-26	-4	-34	18	-2	36	-3	2348	1811	923	2896	1994.5	1994.5
657	B	Fe	Mg	Nb	17.5769	11.5263	12.5	1958	1.80548																	0.25	0.25	0.25	0.25	98	127	160	147	133	17.5769	11.5263	-26	-4	-54	18	-16	32	-12.5	2348	1811	923	2750	1958	1958
658	B	Fe	Mg	Ni	17.2415	11.5263	10.5	1702.58	1.86899																	0.25	0.25	0.25	0.25	98	127	160	125	127.5	17.2415	11.5263	-26	-4	-24	18	-2	-4	-10.5	2348	1811	923	1728.3	1702.58	1702.58
659	B	Fe	Mg	Si	17.0158	11.5263	21.75	1692.25	0.896798																	0.25	0.25	0.25	0.25	98	127	160	132	129.25	17.0158	11.5263	-26	-4	-14	18	-35	-26	-21.75	2348	1811	923	1687	1692.25	1692.25
660	B	Fe	Mg	Ti	17.4999	11.5263	17.75	1755.75	1.14013																	0.25	0.25	0.25	0.25	98	127	160	146	132.75	17.4999	11.5263	-26	-4	-58	18	-17	16	-17.75	2348	1811	923	1941	1755.75	1755.75
661	B	Fe	Mg	V	17.019	11.5263	9.5	1816.25	2.20364																	0.25	0.25	0.25	0.25	98	127	160	135	130	17.019	11.5263	-26	-4	-42	18	-7	23	-9.5	2348	1811	923	2183	1816.25	1816.25
662	B	Fe	Mg	W	17.1946	11.5263	1.25	2194.25	20.2332																	0.25	0.25	0.25	0.25	98	127	160	141	131.5	17.1946	11.5263	-26	-4	-31	18	0	38	-1.25	2348	1811	923	3695	2194.25	2194.25
663	B	Fe	Mg	Zn	17.1118	11.5263	2	1443.67	8.32008																	0.25	0.25	0.25	0.25	98	127	160	139	131	17.1118	11.5263	-26	-4	4	18	4	-4	-2	2348	1811	923	692.68	1443.67	1443.67
664	B	Fe	Mn	Mo	12.4803	11.5263	22.25	2143.5	1.11041																	0.25	0.25	0.25	0.25	98	127	126	140	122.75	12.4803	11.5263	-26	-32	-34	0	-2	5	-22.25	2348	1811	1519	2896	2143.5	2143.5
665	B	Fe	Mn	Nb	14.0103	11.5263	33	2107	0.735936																	0.25	0.25	0.25	0.25	98	127	126	147	124.5	14.0103	11.5263	-26	-32	-54	0	-16	-4	-33	2348	1811	1519	2750	2107	2107
666	B	Fe	Mn	Ni	10.2058	11.5263	23	1851.58	0.927904																	0.25	0.25	0.25	0.25	98	127	126	125	119	10.2058	11.5263	-26	-32	-24	0	-2	-8	-23	2348	1811	1519	1728.3	1851.58	1851.58
667	B	Fe	Mn	Si	11.0393	11.5263	38	1841.25	0.558494																	0.25	0.25	0.25	0.25	98	127	126	132	120.75	11.0393	11.5263	-26	-32	-14	0	-35	-45	-38	2348	1811	1519	1687	1841.25	1841.25
668	B	Fe	Mn	Ti	13.7809	11.5263	35.25	1904.75	0.622828																	0.25	0.25	0.25	0.25	98	127	126	146	124.25	13.7809	11.5263	-26	-32	-58	0	-17	-8	-35.25	2348	1811	1519	1941	1904.75	1904.75
669	B	Fe	Mn	V	11.53	11.5263	27	1965.25	0.838964																	0.25	0.25	0.25	0.25	98	127	126	135	121.5	11.53	11.5263	-26	-32	-42	0	-7	-1	-27	2348	1811	1519	2183	1965.25	1965.25
670	B	Fe	Mn	W	12.6866	11.5263	20.75	2343.25	1.30164																	0.25	0.25	0.25	0.25	98	127	126	141	123	12.6866	11.5263	-26	-32	-31	0	0	6	-20.75	2348	1811	1519	3695	2343.25	2343.25
671	B	Fe	Mn	Zn	12.2789	11.5263	14	1592.67	1.31126																	0.25	0.25	0.25	0.25	98	127	126	139	122.5	12.2789	11.5263	-26	-32	4	0	4	-6	-14	2348	1811	1519	692.68	1592.67	1592.67
672	B	Fe	Mo	Nb	14.6471	11.5263	34.5	2451.25	0.818951																	0.25	0.25	0.25	0.25	98	127	140	147	128	14.6471	11.5263	-26	-34	-54	-2	-16	-6	-34.5	2348	1811	2896	2750	2451.25	2451.25
673	B	Fe	Mo	Ni	12.4674	11.5263	23.75	2195.82	1.06567																	0.25	0.25	0.25	0.25	98	127	140	125	122.5	12.4674	11.5263	-26	-34	-24	-2	-2	-7	-23.75	2348	1811	2896	1728.3	2195.82	2195.82
674	B	Fe	Mo	Si	12.7557	11.5263	36.5	2185.5	0.690156																	0.25	0.25	0.25	0.25	98	127	140	132	124.25	12.7557	11.5263	-26	-34	-14	-2	-35	-35	-36.5	2348	1811	2896	1687	2185.5	2185.5
675	B	Fe	Mo	Ti	14.4801	11.5263	35.25	2249	0.735394																	0.25	0.25	0.25	0.25	98	127	140	146	127.75	14.4801	11.5263	-26	-34	-58	-2	-17	-4	-35.25	2348	1811	2896	1941	2249	2249
676	B	Fe	Mo	V	13.0108	11.5263	27.75	2309.5	0.959278																	0.25	0.25	0.25	0.25	98	127	140	135	125	13.0108	11.5263	-26	-34	-42	-2	-7	0	-27.75	2348	1811	2896	2183	2309.5	2309.5
677	B	Fe	Mo	W	13.7206	11.5263	23.25	2687.5	1.33234																	0.25	0.25	0.25	0.25	98	127	140	141	126.5	13.7206	11.5263	-26	-34	-31	-2	0	0	-23.25	2348	1811	2896	3695	2687.5	2687.5
678	B	Fe	Mo	Zn	13.457	11.5263	10.5	1936.92	2.12624																	0.25	0.25	0.25	0.25	98	127	140	139	126	13.457	11.5263	-26	-34	4	-2	4	12	-10.5	2348	1811	2896	692.68	1936.92	1936.92
679	B	Fe	Nb	Ni	14.0255	11.5263	38	2159.32	0.654974																	0.25	0.25	0.25	0.25	98	127	147	125	124.25	14.0255	11.5263	-26	-54	-24	-16	-2	-30	-38	2348	1811	2750	1728.3	2159.32	2159.32
680	B	Fe	Nb	Si	14.0971	11.5263	50.25	2149	0.492935																	0.25	0.25	0.25	0.25	98	127	147	132	126	14.0971	11.5263	-26	-54	-14	-16	-35	-56	-50.25	2348	1811	2750	1687	2149	2149
681	B	Fe	Nb	Ti	15.3326	11.5263	42.25	2212.5	0.603596																	0.25	0.25	0.25	0.25	98	127	147	146	129.5	15.3326	11.5263	-26	-54	-58	-16	-17	2	-42.25	2348	1811	2750	1941	2212.5	2212.5
682	B	Fe	Nb	V	14.249	11.5263	36.5	2273	0.717788																	0.25	0.25	0.25	0.25	98	127	147	135	126.75	14.249	11.5263	-26	-54	-42	-16	-7	-1	-36.5	2348	1811	2750	2183	2273	2273
683	B	Fe	Nb	W	14.7467	11.5263	33.75	2651	0.905369																	0.25	0.25	0.25	0.25	98	127	147	141	128.25	14.7467	11.5263	-26	-54	-31	-16	0	-8	-33.75	2348	1811	2750	3695	2651	2651
684	B	Fe	Nb	Zn	14.554	11.5263	22.25	1900.42	0.984485																	0.25	0.25	0.25	0.25	98	127	147	139	127.75	14.554	11.5263	-26	-54	4	-16	4	-1	-22.25	2348	1811	2750	692.68	1900.42	1900.42
685	B	Fe	Ni	Si	10.9861	11.5263	35.25	1893.58	0.619174																	0.25	0.25	0.25	0.25	98	127	125	132	120.5	10.9861	11.5263	-26	-24	-14	-2	-35	-40	-35.25	2348	1811	1728.3	1687	1893.58	1893.58
686	B	Fe	Ni	Ti	13.7924	11.5263	40.5	1957.08	0.556983																	0.25	0.25	0.25	0.25	98	127	125	146	124	13.7924	11.5263	-26	-24	-58	-2	-17	-35	-40.5	2348	1811	1728.3	1941	1957.08	1957.08
687	B	Fe	Ni	V	11.4929	11.5263	29.75	2017.58	0.781686																	0.25	0.25	0.25	0.25	98	127	125	135	121.25	11.4929	11.5263	-26	-24	-42	-2	-7	-18	-29.75	2348	1811	1728.3	2183	2017.58	2017.58
688	B	Fe	Ni	W	12.6781	11.5263	21.5	2395.57	1.28428																	0.25	0.25	0.25	0.25	98	127	125	141	122.75	12.6781	11.5263	-26	-24	-31	-2	0	-3	-21.5	2348	1811	1728.3	3695	2395.57	2395.57
689	B	Fe	Ni	Zn	12.2614	11.5263	13.25	1645	1.431																	0.25	0.25	0.25	0.25	98	127	125	139	122.25	12.2614	11.5263	-26	-24	4	-2	4	-9	-13.25	2348	1811	1728.3	692.68	1645	1645
690	B	Fe	Si	Ti	13.8923	11.5263	54	1946.75	0.415533																	0.25	0.25	0.25	0.25	98	127	132	146	125.75	13.8923	11.5263	-26	-14	-58	-35	-17	-66	-54	2348	1811	1687	1941	1946.75	1946.75
691	B	Fe	Si	V	11.9626	11.5263	43	2007.25	0.53805																	0.25	0.25	0.25	0.25	98	127	132	135	123	11.9626	11.5263	-26	-14	-42	-35	-7	-48	-43	2348	1811	1687	2183	2007.25	2007.25
692	B	Fe	Si	W	12.9327	11.5263	34.25	2385.25	0.802718																	0.25	0.25	0.25	0.25	98	127	132	141	124.5	12.9327	11.5263	-26	-14	-31	-35	0	-31	-34.25	2348	1811	1687	3695	2385.25	2385.25
693	B	Fe	Si	Zn	12.5843	11.5263	21.25	1634.67	0.886667																	0.25	0.25	0.25	0.25	98	127	132	139	124	12.5843	11.5263	-26	-14	4	-35	4	-18	-21.25	2348	1811	1687	692.68	1634.67	1634.67
694	B	Fe	Ti	V	14.058	11.5263	38	2070.75	0.628107																	0.25	0.25	0.25	0.25	98	127	146	135	126.5	14.058	11.5263	-26	-58	-42	-17	-7	-2	-38	2348	1811	1941	2183	2070.75	2070.75
695	B	Fe	Ti	W	14.5845	11.5263	34.5	2448.75	0.818116																	0.25	0.25	0.25	0.25	98	127	146	141	128	14.5845	11.5263	-26	-58	-31	-17	0	-6	-34.5	2348	1811	1941	3695	2448.75	2448.75
696	B	Fe	Ti	Zn	14.3821	11.5263	27	1698.17	0.724948																	0.25	0.25	0.25	0.25	98	127	146	139	127.5	14.3821	11.5263	-26	-58	4	-17	4	-15	-27	2348	1811	1941	692.68	1698.17	1698.17
697	B	Fe	V	W	13.1721	11.5263	26.75	2509.25	1.08121																	0.25	0.25	0.25	0.25	98	127	135	141	125.25	13.1721	11.5263	-26	-42	-31	-7	0	-1	-26.75	2348	1811	2183	3695	2509.25	2509.25
698	B	Fe	V	Zn	12.8554	11.5263	17.25	1758.67	1.17513																	0.25	0.25	0.25	0.25	98	127	135	139	124.75	12.8554	11.5263	-26	-42	4	-7	4	-2	-17.25	2348	1811	2183	692.68	1758.67	1758.67
699	B	Fe	W	Zn	13.5972	11.5263	8.5	2136.67	2.8974																	0.25	0.25	0.25	0.25	98	127	141	139	126.25	13.5972	11.5263	-26	-31	4	0	4	15	-8.5	2348	1811	3695	692.68	2136.67	2136.67
700	B	Mg	Mn	Mo	17.2222	11.5263	4.75	1921.5	4.66269																	0.25	0.25	0.25	0.25	98	160	126	140	131	17.2222	11.5263	-4	-32	-34	10	36	5	-4.75	2348	923	1519	2896	1921.5	1921.5
701	B	Mg	Mn	Nb	17.6613	11.5263	13	1885	1.67131																	0.25	0.25	0.25	0.25	98	160	126	147	132.75	17.6613	11.5263	-4	-32	-54	10	32	-4	-13	2348	923	1519	2750	1885	1885
702	B	Mg	Mn	Ni	17.2832	11.5263	15.5	1629.58	1.2118																	0.25	0.25	0.25	0.25	98	160	126	125	127.25	17.2832	11.5263	-4	-32	-24	10	-4	-8	-15.5	2348	923	1519	1728.3	1629.58	1629.58
703	B	Mg	Mn	Si	17.0719	11.5263	27.75	1619.25	0.672575																	0.25	0.25	0.25	0.25	98	160	126	132	129	17.0719	11.5263	-4	-32	-14	10	-26	-45	-27.75	2348	923	1519	1687	1619.25	1619.25
704	B	Mg	Mn	Ti	17.5826	11.5263	19	1682.75	1.02083																	0.25	0.25	0.25	0.25	98	160	126	146	132.5	17.5826	11.5263	-4	-32	-58	10	16	-8	-19	2348	923	1519	1941	1682.75	1682.75
705	B	Mg	Mn	V	17.0811	11.5263	11.5	1743.25	1.74724																	0.25	0.25	0.25	0.25	98	160	126	135	129.75	17.0811	11.5263	-4	-32	-42	10	23	-1	-11.5	2348	923	1519	2183	1743.25	1743.25
706	B	Mg	Mn	W	17.2683	11.5263	3.25	2121.25	7.52312																	0.25	0.25	0.25	0.25	98	160	126	141	131.25	17.2683	11.5263	-4	-32	-31	10	38	6	-3.25	2348	923	1519	3695	2121.25	2121.25
707	B	Mg	Mn	Zn	17.1818	11.5263	8	1370.67	1.97484																	0.25	0.25	0.25	0.25	98	160	126	139	130.75	17.1818	11.5263	-4	-32	4	10	-4	-6	-8	2348	923	1519	692.68	1370.67	1370.67
708	B	Mg	Mo	Nb	17.0425	11.5263	7.5	2229.25	3.426																	0.25	0.25	0.25	0.25	98	160	140	147	136.25	17.0425	11.5263	-4	-34	-54	36	32	-6	-7.5	2348	923	2896	2750	2229.25	2229.25
709	B	Mg	Mo	Ni	17.3006	11.5263	9.25	1973.83	2.45955																	0.25	0.25	0.25	0.25	98	160	140	125	130.75	17.3006	11.5263	-4	-34	-24	36	-4	-7	-9.25	2348	923	2896	1728.3	1973.83	1973.83
710	B	Mg	Mo	Si	16.8886	11.5263	19.25	1963.5	1.17568																	0.25	0.25	0.25	0.25	98	160	140	132	132.5	16.8886	11.5263	-4	-34	-14	36	-26	-35	-19.25	2348	923	2896	1687	1963.5	1963.5
711	B	Mg	Mo	Ti	16.9915	11.5263	12	2027	1.94698																	0.25	0.25	0.25	0.25	98	160	140	146	136	16.9915	11.5263	-4	-34	-58	36	16	-4	-12	2348	923	2896	1941	2027	2027
712	B	Mg	Mo	V	16.8093	11.5263	5.25	2087.5	4.58307																	0.25	0.25	0.25	0.25	98	160	140	135	133.25	16.8093	11.5263	-4	-34	-42	36	23	0	-5.25	2348	923	2896	2183	2087.5	2087.5
713	B	Mg	Mo	W	16.8198	11.5263	1.25	2465.5	22.7345																	0.25	0.25	0.25	0.25	98	160	140	141	134.75	16.8198	11.5263	-4	-34	-31	36	38	0	1.25	2348	923	2896	3695	2465.5	2465.5
714	B	Mg	Mo	Zn	16.7918	11.5263	2.5	1714.92	7.90667																	0.25	0.25	0.25	0.25	98	160	140	139	134.25	16.7918	11.5263	-4	-34	4	36	-4	12	2.5	2348	923	2896	692.68	1714.92	1714.92
715	B	Mg	Nb	Ni	17.7519	11.5263	21	1937.33	1.06334																	0.25	0.25	0.25	0.25	98	160	147	125	132.5	17.7519	11.5263	-4	-54	-24	32	-4	-30	-21	2348	923	2750	1728.3	1937.33	1937.33
716	B	Mg	Nb	Si	17.2482	11.5263	30.5	1927	0.728235																	0.25	0.25	0.25	0.25	98	160	147	132	134.25	17.2482	11.5263	-4	-54	-14	32	-26	-56	-30.5	2348	923	2750	1687	1927	1927
717	B	Mg	Nb	Ti	17.136	11.5263	16.5	1990.5	1.39049																	0.25	0.25	0.25	0.25	98	160	147	146	137.75	17.136	11.5263	-4	-54	-58	32	16	2	-16.5	2348	923	2750	1941	1990.5	1990.5
718	B	Mg	Nb	V	17.1254	11.5263	11.5	2051	2.05569																	0.25	0.25	0.25	0.25	98	160	147	135	135	17.1254	11.5263	-4	-54	-42	32	23	-1	-11.5	2348	923	2750	2183	2051	2051
719	B	Mg	Nb	W	17.0438	11.5263	6.75	2429	4.14776																	0.25	0.25	0.25	0.25	98	160	147	141	136.5	17.0438	11.5263	-4	-54	-31	32	38	-8	-6.75	2348	923	2750	3695	2429	2429
720	B	Mg	Nb	Zn	17.0471	11.5263	6.75	1678.42	2.86607																	0.25	0.25	0.25	0.25	98	160	147	139	136	17.0471	11.5263	-4	-54	4	32	-4	-1	-6.75	2348	923	2750	692.68	1678.42	1678.42
721	B	Mg	Ni	Si	17.1348	11.5263	28	1671.58	0.688109																	0.25	0.25	0.25	0.25	98	160	125	132	128.75	17.1348	11.5263	-4	-24	-14	-4	-26	-40	-28	2348	923	1728.3	1687	1671.58	1671.58
722	B	Mg	Ni	Ti	17.6716	11.5263	27.25	1735.08	0.733907																	0.25	0.25	0.25	0.25	98	160	125	146	132.25	17.6716	11.5263	-4	-24	-58	-4	16	-35	-27.25	2348	923	1728.3	1941	1735.08	1735.08
723	B	Mg	Ni	V	17.15	11.5263	17.25	1795.58	1.19979																	0.25	0.25	0.25	0.25	98	160	125	135	129.5	17.15	11.5263	-4	-24	-42	-4	23	-18	-17.25	2348	923	1728.3	2183	1795.58	1795.58
724	B	Mg	Ni	W	17.3486	11.5263	7	2173.57	3.57904																	0.25	0.25	0.25	0.25	98	160	125	141	131	17.3486	11.5263	-4	-24	-31	-4	38	-3	-7	2348	923	1728.3	3695	2173.57	2173.57
725	B	Mg	Ni	Zn	17.2584	11.5263	10.25	1423	1.60018																	0.25	0.25	0.25	0.25	98	160	125	139	130.5	17.2584	11.5263	-4	-24	4	-4	-4	-9	-10.25	2348	923	1728.3	692.68	1423	1423
726	B	Mg	Si	Ti	17.1804	11.5263	38	1724.75	0.523157																	0.25	0.25	0.25	0.25	98	160	132	146	134	17.1804	11.5263	-4	-14	-58	-26	16	-66	-38	2348	923	1687	1941	1724.75	1724.75
727	B	Mg	Si	V	16.8084	11.5263	27.75	1785.25	0.741525																	0.25	0.25	0.25	0.25	98	160	132	135	131.25	16.8084	11.5263	-4	-14	-42	-26	23	-48	-27.75	2348	923	1687	2183	1785.25	1785.25
728	B	Mg	Si	W	16.923	11.5263	17	2163.25	1.46672																	0.25	0.25	0.25	0.25	98	160	132	141	132.75	16.923	11.5263	-4	-14	-31	-26	38	-31	-17	2348	923	1687	3695	2163.25	2163.25
729	B	Mg	Si	Zn	16.8603	11.5263	15.5	1412.67	1.05051																	0.25	0.25	0.25	0.25	98	160	132	139	132.25	16.8603	11.5263	-4	-14	4	-26	-4	-18	-15.5	2348	923	1687	692.68	1412.67	1412.67
730	B	Mg	Ti	V	17.0636	11.5263	16.75	1848.75	1.27219																	0.25	0.25	0.25	0.25	98	160	146	135	134.75	17.0636	11.5263	-4	-58	-42	16	23	-2	-16.75	2348	923	1941	2183	1848.75	1848.75
731	B	Mg	Ti	W	16.995	11.5263	11.25	2226.75	2.28144																	0.25	0.25	0.25	0.25	98	160	146	141	136.25	16.995	11.5263	-4	-58	-31	16	38	-6	-11.25	2348	923	1941	3695	2226.75	2226.75
732	B	Mg	Ti	Zn	16.9939	11.5263	15.25	1476.17	1.11572																	0.25	0.25	0.25	0.25	98	160	146	139	135.75	16.9939	11.5263	-4	-58	4	16	-4	-15	-15.25	2348	923	1941	692.68	1476.17	1476.17
733	B	Mg	V	W	16.8373	11.5263	4.25	2287.25	6.20318																	0.25	0.25	0.25	0.25	98	160	135	141	133.5	16.8373	11.5263	-4	-42	-31	23	38	-1	-4.25	2348	923	2183	3695	2287.25	2287.25
734	B	Mg	V	Zn	16.7873	11.5263	6.25	1536.67	2.83394																	0.25	0.25	0.25	0.25	98	160	135	139	133	16.7873	11.5263	-4	-42	4	23	-4	-2	-6.25	2348	923	2183	692.68	1536.67	1536.67
735	B	Mg	W	Zn	16.811	11.5263	4.5	1914.67	4.90423																	0.25	0.25	0.25	0.25	98	160	141	139	134.5	16.811	11.5263	-4	-31	4	38	-4	15	4.5	2348	923	3695	692.68	1914.67	1914.67
736	B	Mn	Mo	Nb	14.6901	11.5263	31.25	2378.25	0.877197																	0.25	0.25	0.25	0.25	98	126	140	147	127.75	14.6901	11.5263	-32	-34	-54	5	-4	-6	-31.25	2348	1519	2896	2750	2378.25	2378.25
737	B	Mn	Mo	Ni	12.4375	11.5263	25	2122.82	0.978732																	0.25	0.25	0.25	0.25	98	126	140	125	122.25	12.4375	11.5263	-32	-34	-24	5	-8	-7	-25	2348	1519	2896	1728.3	2122.82	2122.82
738	B	Mn	Mo	Si	12.7511	11.5263	38.75	2112.5	0.628369																	0.25	0.25	0.25	0.25	98	126	140	132	124	12.7511	11.5263	-32	-34	-14	5	-45	-35	-38.75	2348	1519	2896	1687	2112.5	2112.5
739	B	Mn	Mo	Ti	14.5204	11.5263	32.75	2176	0.765838																	0.25	0.25	0.25	0.25	98	126	140	146	127.5	14.5204	11.5263	-32	-34	-58	5	-8	-4	-32.75	2348	1519	2896	1941	2176	2176
740	B	Mn	Mo	V	13.0168	11.5263	26	2236.5	0.991483																	0.25	0.25	0.25	0.25	98	126	140	135	124.75	13.0168	11.5263	-32	-34	-42	5	-1	0	-26	2348	1519	2896	2183	2236.5	2236.5
741	B	Mn	Mo	W	13.7463	11.5263	21.5	2614.5	1.40165																	0.25	0.25	0.25	0.25	98	126	140	141	126.25	13.7463	11.5263	-32	-34	-31	5	6	0	-21.5	2348	1519	2896	3695	2614.5	2614.5
742	B	Mn	Mo	Zn	13.4764	11.5263	12.75	1863.92	1.68503																	0.25	0.25	0.25	0.25	98	126	140	139	125.75	13.4764	11.5263	-32	-34	4	5	-6	12	-12.75	2348	1519	2896	692.68	1863.92	1863.92
743	B	Mn	Nb	Ni	14.0262	11.5263	38	2086.32	0.632831																	0.25	0.25	0.25	0.25	98	126	147	125	124	14.0262	11.5263	-32	-54	-24	-4	-8	-30	-38	2348	1519	2750	1728.3	2086.32	2086.32
744	B	Mn	Nb	Si	14.1181	11.5263	51.25	2076	0.466899																	0.25	0.25	0.25	0.25	98	126	147	132	125.75	14.1181	11.5263	-32	-54	-14	-4	-45	-56	-51.25	2348	1519	2750	1687	2076	2076
745	B	Mn	Nb	Ti	15.3902	11.5263	38.5	2139.5	0.640532																	0.25	0.25	0.25	0.25	98	126	147	146	129.25	15.3902	11.5263	-32	-54	-58	-4	-8	2	-38.5	2348	1519	2750	1941	2139.5	2139.5
746	B	Mn	Nb	V	14.2786	11.5263	33.5	2200	0.75695																	0.25	0.25	0.25	0.25	98	126	147	135	126.5	14.2786	11.5263	-32	-54	-42	-4	-1	-1	-33.5	2348	1519	2750	2183	2200	2200
747	B	Mn	Nb	W	14.7923	11.5263	30.75	2578	0.966334																	0.25	0.25	0.25	0.25	98	126	147	141	128	14.7923	11.5263	-32	-54	-31	-4	6	-8	-30.75	2348	1519	2750	3695	2578	2578
748	B	Mn	Nb	Zn	14.5943	11.5263	23.25	1827.42	0.905951																	0.25	0.25	0.25	0.25	98	126	147	139	127.5	14.5943	11.5263	-32	-54	4	-4	-6	-1	-23.25	2348	1519	2750	692.68	1827.42	1827.42
749	B	Mn	Ni	Si	10.9123	11.5263	40.75	1820.58	0.514956																	0.25	0.25	0.25	0.25	98	126	125	132	120.25	10.9123	11.5263	-32	-24	-14	-8	-45	-40	-40.75	2348	1519	1728.3	1687	1820.58	1820.58
750	B	Mn	Ni	Ti	13.7893	11.5263	41.25	1884.08	0.526458																	0.25	0.25	0.25	0.25	98	126	125	146	123.75	13.7893	11.5263	-32	-24	-58	-8	-8	-35	-41.25	2348	1519	1728.3	1941	1884.08	1884.08
751	B	Mn	Ni	V	11.4367	11.5263	31.25	1944.58	0.717239																	0.25	0.25	0.25	0.25	98	126	125	135	121	11.4367	11.5263	-32	-24	-42	-8	-1	-18	-31.25	2348	1519	1728.3	2183	1944.58	1944.58
752	B	Mn	Ni	W	12.6531	11.5263	23	2322.57	1.16394																	0.25	0.25	0.25	0.25	98	126	125	141	122.5	12.6531	11.5263	-32	-24	-31	-8	6	-3	-23	2348	1519	1728.3	3695	2322.57	2322.57
753	B	Mn	Ni	Zn	12.2266	11.5263	18.75	1572	0.966361																	0.25	0.25	0.25	0.25	98	126	125	139	122	12.2266	11.5263	-32	-24	4	-8	-6	-9	-18.75	2348	1519	1728.3	692.68	1572	1572
754	B	Mn	Si	Ti	13.91	11.5263	55.75	1873.75	0.387397																	0.25	0.25	0.25	0.25	98	126	132	146	125.5	13.91	11.5263	-32	-14	-58	-45	-8	-66	-55.75	2348	1519	1687	1941	1873.75	1873.75
755	B	Mn	Si	V	11.9366	11.5263	45.5	1934.25	0.489994																	0.25	0.25	0.25	0.25	98	126	132	135	122.75	11.9366	11.5263	-32	-14	-42	-45	-1	-48	-45.5	2348	1519	1687	2183	1934.25	1934.25
756	B	Mn	Si	W	12.9322	11.5263	36.75	2312.25	0.725215																	0.25	0.25	0.25	0.25	98	126	132	141	124.25	12.9322	11.5263	-32	-14	-31	-45	6	-31	-36.75	2348	1519	1687	3695	2312.25	2312.25
757	B	Mn	Si	Zn	12.5757	11.5263	27.75	1561.67	0.648658																	0.25	0.25	0.25	0.25	98	126	132	139	123.75	12.5757	11.5263	-32	-14	4	-45	-6	-18	-27.75	2348	1519	1687	692.68	1561.67	1561.67
758	B	Mn	Ti	V	14.0845	11.5263	35.75	1997.75	0.644102																	0.25	0.25	0.25	0.25	98	126	146	135	126.25	14.0845	11.5263	-32	-58	-42	-8	-1	-2	-35.75	2348	1519	1941	2183	1997.75	1997.75
759	B	Mn	Ti	W	14.6274	11.5263	32.25	2375.75	0.849103																	0.25	0.25	0.25	0.25	98	126	146	141	127.75	14.6274	11.5263	-32	-58	-31	-8	6	-6	-32.25	2348	1519	1941	3695	2375.75	2375.75
760	B	Mn	Ti	Zn	14.4197	11.5263	28.75	1625.17	0.651554																	0.25	0.25	0.25	0.25	98	126	146	139	127.25	14.4197	11.5263	-32	-58	4	-8	-6	-15	-28.75	2348	1519	1941	692.68	1625.17	1625.17
761	B	Mn	V	W	13.1818	11.5263	25.25	2436.25	1.11212																	0.25	0.25	0.25	0.25	98	126	135	141	125	13.1818	11.5263	-32	-42	-31	-1	6	-1	-25.25	2348	1519	2183	3695	2436.25	2436.25
762	B	Mn	V	Zn	12.8577	11.5263	19.75	1685.67	0.983773																	0.25	0.25	0.25	0.25	98	126	135	139	124.5	12.8577	11.5263	-32	-42	4	-1	-6	-2	-19.75	2348	1519	2183	692.68	1685.67	1685.67
763	B	Mn	W	Zn	13.6198	11.5263	11	2063.67	2.16241																	0.25	0.25	0.25	0.25	98	126	141	139	126	13.6198	11.5263	-32	-31	4	6	-6	15	-11	2348	1519	3695	692.68	2063.67	2063.67
764	B	Mo	Nb	Ni	14.7411	11.5263	38.75	2430.57	0.722981																	0.25	0.25	0.25	0.25	98	140	147	125	127.5	14.7411	11.5263	-34	-54	-24	-6	-7	-30	-38.75	2348	2896	2750	1728.3	2430.57	2430.57
765	B	Mo	Nb	Si	14.5505	11.5263	49.75	2420.25	0.560734																	0.25	0.25	0.25	0.25	98	140	147	132	129.25	14.5505	11.5263	-34	-54	-14	-6	-35	-56	-49.75	2348	2896	2750	1687	2420.25	2420.25
766	B	Mo	Nb	Ti	15.2473	11.5263	38.5	2483.75	0.743595																	0.25	0.25	0.25	0.25	98	140	147	146	132.75	15.2473	11.5263	-34	-54	-58	-6	-4	2	-38.5	2348	2896	2750	1941	2483.75	2483.75
767	B	Mo	Nb	V	14.585	11.5263	34.25	2544.25	0.856227																	0.25	0.25	0.25	0.25	98	140	147	135	130	14.585	11.5263	-34	-54	-42	-6	0	-1	-34.25	2348	2896	2750	2183	2544.25	2544.25
768	B	Mo	Nb	W	14.8484	11.5263	33.25	2922.25	1.01301																	0.25	0.25	0.25	0.25	98	140	147	141	131.5	14.8484	11.5263	-34	-54	-31	-6	0	-8	-33.25	2348	2896	2750	3695	2922.25	2922.25
769	B	Mo	Nb	Zn	14.733	11.5263	19.75	2171.67	1.26741																	0.25	0.25	0.25	0.25	98	140	147	139	131	14.733	11.5263	-34	-54	4	-6	12	-1	-19.75	2348	2896	2750	692.68	2171.67	2171.67
770	B	Mo	Ni	Si	12.7561	11.5263	38.5	2164.82	0.648114																	0.25	0.25	0.25	0.25	98	140	125	132	123.75	12.7561	11.5263	-34	-24	-14	-7	-35	-40	-38.5	2348	2896	1728.3	1687	2164.82	2164.82
771	B	Mo	Ni	Ti	14.5688	11.5263	40.5	2228.32	0.634181																	0.25	0.25	0.25	0.25	98	140	125	146	127.25	14.5688	11.5263	-34	-24	-58	-7	-4	-35	-40.5	2348	2896	1728.3	1941	2228.32	2228.32
772	B	Mo	Ni	V	13.0321	11.5263	31.25	2288.82	0.844213																	0.25	0.25	0.25	0.25	98	140	125	135	124.5	13.0321	11.5263	-34	-24	-42	-7	0	-18	-31.25	2348	2896	1728.3	2183	2288.82	2288.82
773	B	Mo	Ni	W	13.7808	11.5263	24.75	2666.82	1.24196																	0.25	0.25	0.25	0.25	98	140	125	141	126	13.7808	11.5263	-34	-24	-31	-7	0	-3	-24.75	2348	2896	1728.3	3695	2666.82	2666.82
774	B	Mo	Ni	Zn	13.5047	11.5263	14.5	1916.25	1.52325																	0.25	0.25	0.25	0.25	98	140	125	139	125.5	13.5047	11.5263	-34	-24	4	-7	12	-9	-14.5	2348	2896	1728.3	692.68	1916.25	1916.25
775	B	Mo	Si	Ti	14.3986	11.5263	52.75	2218	0.48465																	0.25	0.25	0.25	0.25	98	140	132	146	129	14.3986	11.5263	-34	-14	-58	-35	-4	-66	-52.75	2348	2896	1687	1941	2218	2218
776	B	Mo	Si	V	13.1157	11.5263	43.25	2278.5	0.607229																	0.25	0.25	0.25	0.25	98	140	132	135	126.25	13.1157	11.5263	-34	-14	-42	-35	0	-48	-43.25	2348	2896	1687	2183	2278.5	2278.5
777	B	Mo	Si	W	13.7196	11.5263	36.25	2656.5	0.844678																	0.25	0.25	0.25	0.25	98	140	132	141	127.75	13.7196	11.5263	-34	-14	-31	-35	0	-31	-36.25	2348	2896	1687	3695	2656.5	2656.5
778	B	Mo	Si	Zn	13.4903	11.5263	21.25	1905.92	1.0338																	0.25	0.25	0.25	0.25	98	140	132	139	127.25	13.4903	11.5263	-34	-14	4	-35	12	-18	-21.25	2348	2896	1687	692.68	1905.92	1905.92
779	B	Mo	Ti	V	14.4432	11.5263	35	2342	0.771273																	0.25	0.25	0.25	0.25	98	140	146	135	129.75	14.4432	11.5263	-34	-58	-42	-4	0	-2	-35	2348	2896	1941	2183	2342	2342
780	B	Mo	Ti	W	14.7284	11.5263	33.25	2720	0.942902																	0.25	0.25	0.25	0.25	98	140	146	141	131.25	14.7284	11.5263	-34	-58	-31	-4	0	-6	-33.25	2348	2896	1941	3695	2720	2720
781	B	Mo	Ti	Zn	14.6056	11.5263	23.75	1969.42	0.955794																	0.25	0.25	0.25	0.25	98	140	146	139	130.75	14.6056	11.5263	-34	-58	4	-4	12	-15	-23.75	2348	2896	1941	692.68	1969.42	1969.42
782	B	Mo	V	W	13.8173	11.5263	27	2780.5	1.18699																	0.25	0.25	0.25	0.25	98	140	135	141	128.5	13.8173	11.5263	-34	-42	-31	0	0	-1	-27	2348	2896	2183	3695	2780.5	2780.5
783	B	Mo	V	Zn	13.6104	11.5263	15.5	2029.92	1.50951																	0.25	0.25	0.25	0.25	98	140	135	139	128	13.6104	11.5263	-34	-42	4	0	12	-2	-15.5	2348	2896	2183	692.68	2029.92	2029.92
784	B	Mo	W	Zn	14.0543	11.5263	8.5	2407.92	3.26522																	0.25	0.25	0.25	0.25	98	140	141	139	129.5	14.0543	11.5263	-34	-31	4	0	12	15	-8.5	2348	2896	3695	692.68	2407.92	2407.92
785	B	Nb	Ni	Si	14.1476	11.5263	54.5	2128.32	0.450123																	0.25	0.25	0.25	0.25	98	147	125	132	125.5	14.1476	11.5263	-54	-24	-14	-30	-56	-40	-54.5	2348	2750	1728.3	1687	2128.32	2128.32
786	B	Nb	Ni	Ti	15.4554	11.5263	49.75	2191.82	0.507811																	0.25	0.25	0.25	0.25	98	147	125	146	129	15.4554	11.5263	-54	-24	-58	-30	2	-35	-49.75	2348	2750	1728.3	1941	2191.82	2191.82
787	B	Nb	Ni	V	14.3164	11.5263	42.25	2252.32	0.61446																	0.25	0.25	0.25	0.25	98	147	125	135	126.25	14.3164	11.5263	-54	-24	-42	-30	-1	-18	-42.25	2348	2750	1728.3	2183	2252.32	2252.32
788	B	Nb	Ni	W	14.8457	11.5263	37.5	2630.32	0.808477																	0.25	0.25	0.25	0.25	98	147	125	141	127.75	14.8457	11.5263	-54	-24	-31	-30	-8	-3	-37.5	2348	2750	1728.3	3695	2630.32	2630.32
789	B	Nb	Ni	Zn	14.6428	11.5263	28.5	1879.75	0.760228																	0.25	0.25	0.25	0.25	98	147	125	139	127.25	14.6428	11.5263	-54	-24	4	-30	-1	-9	-28.5	2348	2750	1728.3	692.68	1879.75	1879.75
790	B	Nb	Si	Ti	15.1559	11.5263	61.5	2181.5	0.408855																	0.25	0.25	0.25	0.25	98	147	132	146	130.75	15.1559	11.5263	-54	-14	-58	-56	2	-66	-61.5	2348	2750	1687	1941	2181.5	2181.5
791	B	Nb	Si	V	14.2243	11.5263	53.75	2242	0.48078																	0.25	0.25	0.25	0.25	98	147	132	135	128	14.2243	11.5263	-54	-14	-42	-56	-1	-48	-53.75	2348	2750	1687	2183	2242	2242
792	B	Nb	Si	W	14.6362	11.5263	48.5	2620	0.622657																	0.25	0.25	0.25	0.25	98	147	132	141	129.5	14.6362	11.5263	-54	-14	-31	-56	-8	-31	-48.5	2348	2750	1687	3695	2620	2620
793	B	Nb	Si	Zn	14.4714	11.5263	34.75	1869.42	0.620071																	0.25	0.25	0.25	0.25	98	147	132	139	129	14.4714	11.5263	-54	-14	4	-56	-1	-18	-34.75	2348	2750	1687	692.68	1869.42	1869.42
794	B	Nb	Ti	V	15.1377	11.5263	38.75	2305.5	0.685777																	0.25	0.25	0.25	0.25	98	147	146	135	131.5	15.1377	11.5263	-54	-58	-42	2	-1	-2	-38.75	2348	2750	1941	2183	2305.5	2305.5
795	B	Nb	Ti	W	15.2892	11.5263	38.75	2683.5	0.798214																	0.25	0.25	0.25	0.25	98	147	146	141	133	15.2892	11.5263	-54	-58	-31	2	-8	-6	-38.75	2348	2750	1941	3695	2683.5	2683.5
796	B	Nb	Ti	Zn	15.2118	11.5263	30.5	1932.92	0.730472																	0.25	0.25	0.25	0.25	98	147	146	139	132.5	15.2118	11.5263	-54	-58	4	2	-1	-15	-30.5	2348	2750	1941	692.68	1932.92	1932.92
797	B	Nb	V	W	14.6616	11.5263	34.25	2744	0.923449																	0.25	0.25	0.25	0.25	98	147	135	141	130.25	14.6616	11.5263	-54	-42	-31	-1	-8	-1	-34.25	2348	2750	2183	3695	2744	2744
798	B	Nb	V	Zn	14.515	11.5263	24	1993.42	0.957364																	0.25	0.25	0.25	0.25	98	147	135	139	129.75	14.515	11.5263	-54	-42	4	-1	-1	-2	-24	2348	2750	2183	692.68	1993.42	1993.42
799	B	Nb	W	Zn	14.7972	11.5263	18.75	2371.42	1.4578																	0.25	0.25	0.25	0.25	98	147	141	139	131.25	14.7972	11.5263	-54	-31	4	-8	-1	15	-18.75	2348	2750	3695	692.68	2371.42	2371.42
800	B	Ni	Si	Ti	13.9364	11.5263	59.25	1926.08	0.374692																	0.25	0.25	0.25	0.25	98	125	132	146	125.25	13.9364	11.5263	-24	-14	-58	-40	-35	-66	-59.25	2348	1728.3	1687	1941	1926.08	1926.08
801	B	Ni	Si	V	11.9209	11.5263	46.5	1986.58	0.492427																	0.25	0.25	0.25	0.25	98	125	132	135	122.5	11.9209	11.5263	-24	-14	-42	-40	-18	-48	-46.5	2348	1728.3	1687	2183	1986.58	1986.58
802	B	Ni	Si	W	12.941	11.5263	35.75	2364.57	0.762371																	0.25	0.25	0.25	0.25	98	125	132	141	124	12.941	11.5263	-24	-14	-31	-40	-3	-31	-35.75	2348	1728.3	1687	3695	2364.57	2364.57
803	B	Ni	Si	Zn	12.5767	11.5263	25.25	1614	0.736767																	0.25	0.25	0.25	0.25	98	125	132	139	123.5	12.5767	11.5263	-24	-14	4	-40	-9	-18	-25.25	2348	1728.3	1687	692.68	1614	1614
804	B	Ni	Ti	V	14.1194	11.5263	44.75	2050.07	0.528039																	0.25	0.25	0.25	0.25	98	125	146	135	126	14.1194	11.5263	-24	-58	-42	-35	-18	-2	-44.75	2348	1728.3	1941	2183	2050.07	2050.07
805	B	Ni	Ti	W	14.6784	11.5263	39.25	2428.07	0.713037																	0.25	0.25	0.25	0.25	98	125	146	141	127.5	14.6784	11.5263	-24	-58	-31	-35	-3	-6	-39.25	2348	1728.3	1941	3695	2428.07	2428.07
806	B	Ni	Ti	Zn	14.4655	11.5263	34.25	1677.5	0.564534																	0.25	0.25	0.25	0.25	98	125	146	139	127	14.4655	11.5263	-24	-58	4	-35	-9	-15	-34.25	2348	1728.3	1941	692.68	1677.5	1677.5
807	B	Ni	V	W	13.2006	11.5263	29.75	2488.57	0.964169																	0.25	0.25	0.25	0.25	98	125	135	141	124.75	13.2006	11.5263	-24	-42	-31	-18	-3	-1	-29.75	2348	1728.3	2183	3695	2488.57	2488.57
808	B	Ni	V	Zn	12.8694	11.5263	22.75	1738	0.880555																	0.25	0.25	0.25	0.25	98	125	135	139	124.25	12.8694	11.5263	-24	-42	4	-18	-9	-2	-22.75	2348	1728.3	2183	692.68	1738	1738
809	B	Ni	W	Zn	13.6513	11.5263	12	2115.99	2.03246																	0.25	0.25	0.25	0.25	98	125	141	139	125.75	13.6513	11.5263	-24	-31	4	-3	-9	15	-12	2348	1728.3	3695	692.68	2115.99	2115.99
810	B	Si	Ti	V	14.0506	11.5263	57.5	2039.75	0.408883																	0.25	0.25	0.25	0.25	98	132	146	135	127.75	14.0506	11.5263	-14	-58	-42	-66	-48	-2	-57.5	2348	1687	1941	2183	2039.75	2039.75
811	B	Si	Ti	W	14.4887	11.5263	51.5	2417.75	0.54112																	0.25	0.25	0.25	0.25	98	132	146	141	129.25	14.4887	11.5263	-14	-58	-31	-66	-31	-6	-51.5	2348	1687	1941	3695	2417.75	2417.75
812	B	Si	Ti	Zn	14.315	11.5263	41.75	1667.17	0.46027																	0.25	0.25	0.25	0.25	98	132	146	139	128.75	14.315	11.5263	-14	-58	4	-66	-18	-15	-41.75	2348	1687	1941	692.68	1667.17	1667.17
813	B	Si	V	W	13.2573	11.5263	41.75	2478.25	0.684192																	0.25	0.25	0.25	0.25	98	132	135	141	126.5	13.2573	11.5263	-14	-42	-31	-48	-31	-1	-41.75	2348	1687	2183	3695	2478.25	2478.25
814	B	Si	V	Zn	12.9805	11.5263	30	1727.67	0.663787																	0.25	0.25	0.25	0.25	98	132	135	139	126	12.9805	11.5263	-14	-42	4	-48	-18	-2	-30	2348	1687	2183	692.68	1727.67	1727.67
815	B	Si	W	Zn	13.613	11.5263	18.75	2105.67	1.29443																	0.25	0.25	0.25	0.25	98	132	141	139	127.5	13.613	11.5263	-14	-31	4	-31	-18	15	-18.75	2348	1687	3695	692.68	2105.67	2105.67
816	B	Ti	V	W	14.524	11.5263	35	2541.75	0.837056																	0.25	0.25	0.25	0.25	98	146	135	141	130	14.524	11.5263	-58	-42	-31	-2	-6	-1	-35	2348	1941	2183	3695	2541.75	2541.75
817	B	Ti	V	Zn	14.369	11.5263	28.75	1791.17	0.718106																	0.25	0.25	0.25	0.25	98	146	135	139	129.5	14.369	11.5263	-58	-42	4	-2	-15	-2	-28.75	2348	1941	2183	692.68	1791.17	1791.17
818	B	Ti	W	Zn	14.6736	11.5263	22.75	2169.17	1.09901																	0.25	0.25	0.25	0.25	98	146	141	139	131	14.6736	11.5263	-58	-31	4	-6	-15	15	-22.75	2348	1941	3695	692.68	2169.17	2169.17
819	B	V	W	Zn	13.7216	11.5263	14.25	2229.67	1.8035																	0.25	0.25	0.25	0.25	98	135	141	139	128.25	13.7216	11.5263	-42	-31	4	-1	-2	15	-14.25	2348	2183	3695	692.68	2229.67	2229.67
820	Co	Cr	Cu	Fe	0.964366	11.5263	6.25	1779.19	3.2812																	0.25	0.25	0.25	0.25	125	128	128	127	127	0.964366	11.5263	-4	6	-1	12	-1	13	6.25	1768	2180	1357.77	1811	1779.19	1779.19
821	Co	Cr	Cu	Mg	10.6039	11.5263	9.5	1557.19	1.88933																	0.25	0.25	0.25	0.25	125	128	128	160	135.25	10.6039	11.5263	-4	6	3	12	24	-3	9.5	1768	2180	1357.77	923	1557.19	1557.19
822	Co	Cr	Cu	Mn	1.02488	11.5263	3.75	1706.19	5.24428																	0.25	0.25	0.25	0.25	125	128	128	126	126.75	1.02488	11.5263	-4	6	-5	12	2	4	3.75	1768	2180	1357.77	1519	1706.19	1706.19
823	Co	Cr	Cu	Mo	4.42292	11.5263	7	2050.44	3.37628																	0.25	0.25	0.25	0.25	125	128	128	140	130.25	4.42292	11.5263	-4	6	-5	12	0	19	7	1768	2180	1357.77	2896	2050.44	2050.44
824	Co	Cr	Cu	Nb	6.62608	11.5263	3.75	2013.94	6.19021																	0.25	0.25	0.25	0.25	125	128	128	147	132	6.62608	11.5263	-4	6	-25	12	-7	3	-3.75	1768	2180	1357.77	2750	2013.94	2013.94
825	Co	Cr	Cu	Ni	1.18577	11.5263	2.75	1758.52	7.37061																	0.25	0.25	0.25	0.25	125	128	128	125	126.5	1.18577	11.5263	-4	6	0	12	-7	4	2.75	1768	2180	1357.77	1728.3	1758.52	1758.52
826	Co	Cr	Cu	Si	1.93955	11.5263	20	1748.19	1.00751																	0.25	0.25	0.25	0.25	125	128	128	132	128.25	1.93955	11.5263	-4	6	-38	12	-37	-19	-20	1768	2180	1357.77	1687	1748.19	1748.19
827	Co	Cr	Cu	Ti	6.3134	11.5263	7.5	1811.69	2.78428																	0.25	0.25	0.25	0.25	125	128	128	146	131.75	6.3134	11.5263	-4	6	-28	12	-7	-9	-7.5	1768	2180	1357.77	1941	1811.69	1811.69
828	Co	Cr	Cu	V	2.84824	11.5263	0.75	1872.19	28.7726																	0.25	0.25	0.25	0.25	125	128	128	135	129	2.84824	11.5263	-4	6	-14	12	-2	5	0.75	1768	2180	1357.77	2183	1872.19	1872.19
829	Co	Cr	Cu	W	4.7392	11.5263	9	2250.19	2.88182																	0.25	0.25	0.25	0.25	125	128	128	141	130.5	4.7392	11.5263	-4	6	-1	12	1	22	9	1768	2180	1357.77	3695	2250.19	2250.19
830	Co	Cr	Cu	Zn	4.10657	11.5263	3.75	1499.61	4.60932																	0.25	0.25	0.25	0.25	125	128	128	139	130	4.10657	11.5263	-4	6	-5	12	5	1	3.75	1768	2180	1357.77	692.68	1499.61	1499.61
831	Co	Cr	Fe	Mg	10.7216	11.5263	9.75	1670.5	1.97484																	0.25	0.25	0.25	0.25	125	128	127	160	135	10.7216	11.5263	-4	-1	3	-1	24	18	9.75	1768	2180	1811	923	1670.5	1670.5
832	Co	Cr	Fe	Mn	0.883821	11.5263	2.25	1819.5	9.32093																	0.25	0.25	0.25	0.25	125	128	127	126	126.5	0.883821	11.5263	-4	-1	-5	-1	2	0	-2.25	1768	2180	1811	1519	1819.5	1819.5
833	Co	Cr	Fe	Mo	4.51821	11.5263	3.25	2163.75	7.67385																	0.25	0.25	0.25	0.25	125	128	127	140	130	4.51821	11.5263	-4	-1	-5	-1	0	-2	-3.25	1768	2180	1811	2896	2163.75	2163.75
834	Co	Cr	Fe	Nb	6.7329	11.5263	13.5	2127.25	1.81624																	0.25	0.25	0.25	0.25	125	128	127	147	131.75	6.7329	11.5263	-4	-1	-25	-1	-7	-16	-13.5	1768	2180	1811	2750	2127.25	2127.25
835	Co	Cr	Fe	Ni	1.02894	11.5263	3.75	1871.83	5.75339																	0.25	0.25	0.25	0.25	125	128	127	125	126.25	1.02894	11.5263	-4	-1	0	-1	-7	-2	-3.75	1768	2180	1811	1728.3	1871.83	1871.83
836	Co	Cr	Fe	Si	1.9918	11.5263	29	1861.5	0.739869																	0.25	0.25	0.25	0.25	125	128	127	132	128	1.9918	11.5263	-4	-1	-38	-1	-37	-35	-29	1768	2180	1811	1687	1861.5	1861.5
837	Co	Cr	Fe	Ti	6.41899	11.5263	14.5	1925	1.53021																	0.25	0.25	0.25	0.25	125	128	127	146	131.5	6.41899	11.5263	-4	-1	-28	-1	-7	-17	-14.5	1768	2180	1811	1941	1925	1925
838	Co	Cr	Fe	V	2.92554	11.5263	7.25	1985.5	3.15661																	0.25	0.25	0.25	0.25	125	128	127	135	128.75	2.92554	11.5263	-4	-1	-14	-1	-2	-7	-7.25	1768	2180	1811	2183	1985.5	1985.5
839	Co	Cr	Fe	W	4.8367	11.5263	1.5	2363.5	18.1616																	0.25	0.25	0.25	0.25	125	128	127	141	130.25	4.8367	11.5263	-4	-1	-1	-1	1	0	-1.5	1768	2180	1811	3695	2363.5	2363.5
840	Co	Cr	Fe	Zn	4.19932	11.5263	0.5	1612.92	37.182																	0.25	0.25	0.25	0.25	125	128	127	139	129.75	4.19932	11.5263	-4	-1	-5	-1	5	4	-0.5	1768	2180	1811	692.68	1612.92	1612.92
841	Co	Cr	Mg	Mn	10.8483	11.5263	7.5	1597.5	2.4551																	0.25	0.25	0.25	0.25	125	128	160	126	134.75	10.8483	11.5263	-4	3	-5	24	2	10	7.5	1768	2180	923	1519	1597.5	1597.5
842	Co	Cr	Mg	Mo	9.94904	11.5263	13.5	1941.75	1.65786																	0.25	0.25	0.25	0.25	125	128	160	140	138.25	9.94904	11.5263	-4	3	-5	24	0	36	13.5	1768	2180	923	2896	1941.75	1941.75
843	Co	Cr	Mg	Nb	10.2145	11.5263	5.75	1905.25	3.81921																	0.25	0.25	0.25	0.25	125	128	160	147	140	10.2145	11.5263	-4	3	-25	24	-7	32	5.75	1768	2180	923	2750	1905.25	1905.25
844	Co	Cr	Mg	Ni	10.9839	11.5263	3	1649.83	6.33879																	0.25	0.25	0.25	0.25	125	128	160	125	134.5	10.9839	11.5263	-4	3	0	24	-7	-4	3	1768	2180	923	1728.3	1649.83	1649.83
845	Co	Cr	Mg	Si	10.2276	11.5263	19.5	1639.5	0.969095																	0.25	0.25	0.25	0.25	125	128	160	132	136.25	10.2276	11.5263	-4	3	-38	24	-37	-26	-19.5	1768	2180	923	1687	1639.5	1639.5
846	Co	Cr	Mg	Ti	10.1496	11.5263	1	1703	19.6293																	0.25	0.25	0.25	0.25	125	128	160	146	139.75	10.1496	11.5263	-4	3	-28	24	-7	16	1	1768	2180	923	1941	1703	1703
847	Co	Cr	Mg	V	10.0481	11.5263	7.5	1763.5	2.71021																	0.25	0.25	0.25	0.25	125	128	160	135	137	10.0481	11.5263	-4	3	-14	24	-2	23	7.5	1768	2180	923	2183	1763.5	1763.5
848	Co	Cr	Mg	W	9.95893	11.5263	15.25	2141.5	1.61859																	0.25	0.25	0.25	0.25	125	128	160	141	138.5	9.95893	11.5263	-4	3	-1	24	1	38	15.25	1768	2180	923	3695	2141.5	2141.5
849	Co	Cr	Mg	Zn	9.94893	11.5263	4.75	1390.92	3.37519																	0.25	0.25	0.25	0.25	125	128	160	139	138	9.94893	11.5263	-4	3	-5	24	5	-4	4.75	1768	2180	923	692.68	1390.92	1390.92
850	Co	Cr	Mn	Mo	4.6363	11.5263	1.75	2090.75	13.7706																	0.25	0.25	0.25	0.25	125	128	126	140	129.75	4.6363	11.5263	-4	-5	-5	2	0	5	-1.75	1768	2180	1519	2896	2090.75	2090.75
851	Co	Cr	Mn	Nb	6.85466	11.5263	10.75	2054.25	2.20259																	0.25	0.25	0.25	0.25	125	128	126	147	131.5	6.85466	11.5263	-4	-5	-25	2	-7	-4	-10.75	1768	2180	1519	2750	2054.25	2054.25
852	Co	Cr	Mn	Ni	0.97202	11.5263	5.5	1798.83	3.76978																	0.25	0.25	0.25	0.25	125	128	126	125	126	0.97202	11.5263	-4	-5	0	2	-7	-8	-5.5	1768	2180	1519	1728.3	1798.83	1798.83
853	Co	Cr	Mn	Si	2.09859	11.5263	31.75	1788.5	0.649284																	0.25	0.25	0.25	0.25	125	128	126	132	127.75	2.09859	11.5263	-4	-5	-38	2	-37	-45	-31.75	1768	2180	1519	1687	1788.5	1788.5
854	Co	Cr	Mn	Ti	6.5403	11.5263	12.5	1852	1.70773																	0.25	0.25	0.25	0.25	125	128	126	146	131.25	6.5403	11.5263	-4	-5	-28	2	-7	-8	-12.5	1768	2180	1519	1941	1852	1852
855	Co	Cr	Mn	V	3.03901	11.5263	6	1912.5	3.674																	0.25	0.25	0.25	0.25	125	128	126	135	128.5	3.03901	11.5263	-4	-5	-14	2	-2	-1	-6	1768	2180	1519	2183	1912.5	1912.5
856	Co	Cr	Mn	W	4.95542	11.5263	0.25	2290.5	105.604																	0.25	0.25	0.25	0.25	125	128	126	141	130	4.95542	11.5263	-4	-5	-1	2	1	6	-0.25	1768	2180	1519	3695	2290.5	2290.5
857	Co	Cr	Mn	Zn	4.31673	11.5263	3.25	1539.92	5.4614																	0.25	0.25	0.25	0.25	125	128	126	139	129.5	4.31673	11.5263	-4	-5	-5	2	5	-6	-3.25	1768	2180	1519	692.68	1539.92	1539.92
858	Co	Cr	Mo	Nb	6.60465	11.5263	11.75	2398.5	2.35283																	0.25	0.25	0.25	0.25	125	128	140	147	135	6.60465	11.5263	-4	-5	-25	0	-7	-6	-11.75	1768	2180	2896	2750	2398.5	2398.5
859	Co	Cr	Mo	Ni	4.7758	11.5263	5.75	2143.07	4.29595																	0.25	0.25	0.25	0.25	125	128	140	125	129.5	4.7758	11.5263	-4	-5	0	0	-7	-7	-5.75	1768	2180	2896	1728.3	2143.07	2143.07
860	Co	Cr	Mo	Si	4.28889	11.5263	29.75	2132.75	0.826309																	0.25	0.25	0.25	0.25	125	128	140	132	131.25	4.28889	11.5263	-4	-5	-38	0	-37	-35	-29.75	1768	2180	2896	1687	2132.75	2132.75
861	Co	Cr	Mo	Ti	6.37042	11.5263	12	2196.25	2.10955																	0.25	0.25	0.25	0.25	125	128	140	146	134.75	6.37042	11.5263	-4	-5	-28	0	-7	-4	-12	1768	2180	2896	1941	2196.25	2196.25
862	Co	Cr	Mo	V	4.44975	11.5263	6.25	2256.75	4.16191																	0.25	0.25	0.25	0.25	125	128	140	135	132	4.44975	11.5263	-4	-5	-14	0	-2	0	-6.25	1768	2180	2896	2183	2256.75	2256.75
863	Co	Cr	Mo	W	5.30991	11.5263	2.25	2634.75	13.4973																	0.25	0.25	0.25	0.25	125	128	140	141	133.5	5.30991	11.5263	-4	-5	-1	0	1	0	-2.25	1768	2180	2896	3695	2634.75	2634.75
864	Co	Cr	Mo	Zn	4.95899	11.5263	0.75	1884.17	28.9567																	0.25	0.25	0.25	0.25	125	128	140	139	133	4.95899	11.5263	-4	-5	-5	0	5	12	0.75	1768	2180	2896	692.68	1884.17	1884.17
865	Co	Cr	Nb	Ni	6.99076	11.5263	18.25	2106.57	1.33047																	0.25	0.25	0.25	0.25	125	128	147	125	131.25	6.99076	11.5263	-4	-25	0	-7	-7	-30	-18.25	1768	2180	2750	1728.3	2106.57	2106.57
866	Co	Cr	Nb	Si	6.35772	11.5263	41.75	2096.25	0.57873																	0.25	0.25	0.25	0.25	125	128	147	132	133	6.35772	11.5263	-4	-25	-38	-7	-37	-56	-41.75	1768	2180	2750	1687	2096.25	2096.25
867	Co	Cr	Nb	Ti	7.37165	11.5263	17.25	2159.75	1.44312																	0.25	0.25	0.25	0.25	125	128	147	146	136.5	7.37165	11.5263	-4	-25	-28	-7	-7	2	-17.25	1768	2180	2750	1941	2159.75	2159.75
868	Co	Cr	Nb	V	6.33035	11.5263	13.25	2220.25	1.93141																	0.25	0.25	0.25	0.25	125	128	147	135	133.75	6.33035	11.5263	-4	-25	-14	-7	-2	-1	-13.25	1768	2180	2750	2183	2220.25	2220.25
869	Co	Cr	Nb	W	6.70294	11.5263	11	2598.25	2.72256																	0.25	0.25	0.25	0.25	125	128	147	141	135.25	6.70294	11.5263	-4	-25	-1	-7	1	-8	-11	1768	2180	2750	3695	2598.25	2598.25
870	Co	Cr	Nb	Zn	6.51996	11.5263	9.25	1847.67	2.30235																	0.25	0.25	0.25	0.25	125	128	147	139	134.75	6.51996	11.5263	-4	-25	-5	-7	5	-1	-9.25	1768	2180	2750	692.68	1847.67	1847.67
871	Co	Cr	Ni	Si	2.25277	11.5263	31.5	1840.83	0.673584																	0.25	0.25	0.25	0.25	125	128	125	132	127.5	2.25277	11.5263	-4	0	-38	-7	-37	-40	-31.5	1768	2180	1728.3	1687	1840.83	1840.83
872	Co	Cr	Ni	Ti	6.67666	11.5263	20.25	1904.33	1.08394																	0.25	0.25	0.25	0.25	125	128	125	146	131	6.67666	11.5263	-4	0	-28	-7	-7	-35	-20.25	1768	2180	1728.3	1941	1904.33	1904.33
873	Co	Cr	Ni	V	3.18521	11.5263	11.25	1964.83	2.01308																	0.25	0.25	0.25	0.25	125	128	125	135	128.25	3.18521	11.5263	-4	0	-14	-7	-2	-18	-11.25	1768	2180	1728.3	2183	1964.83	1964.83
874	Co	Cr	Ni	W	5.09414	11.5263	3.5	2342.82	7.71545																	0.25	0.25	0.25	0.25	125	128	125	141	129.75	5.09414	11.5263	-4	0	-1	-7	1	-3	-3.5	1768	2180	1728.3	3695	2342.82	2342.82
875	Co	Cr	Ni	Zn	4.45714	11.5263	5	1592.25	3.67054																	0.25	0.25	0.25	0.25	125	128	125	139	129.25	4.45714	11.5263	-4	0	-5	-7	5	-9	-5	1768	2180	1728.3	692.68	1592.25	1592.25
876	Co	Cr	Si	Ti	6.05865	11.5263	45	1894	0.485129																	0.25	0.25	0.25	0.25	125	128	132	146	132.75	6.05865	11.5263	-4	-38	-28	-37	-7	-66	-45	1768	2180	1687	1941	1894	1894
877	Co	Cr	Si	V	2.92914	11.5263	35.75	1954.5	0.630158																	0.25	0.25	0.25	0.25	125	128	132	135	130	2.92914	11.5263	-4	-38	-14	-37	-2	-48	-35.75	1768	2180	1687	2183	1954.5	1954.5
878	Co	Cr	Si	W	4.57855	11.5263	27.5	2332.5	0.977639																	0.25	0.25	0.25	0.25	125	128	132	141	131.5	4.57855	11.5263	-4	-38	-1	-37	1	-31	-27.5	1768	2180	1687	3695	2332.5	2332.5
879	Co	Cr	Si	Zn	4.00309	11.5263	24.25	1581.92	0.751904																	0.25	0.25	0.25	0.25	125	128	132	139	131	4.00309	11.5263	-4	-38	-5	-37	5	-18	-24.25	1768	2180	1687	692.68	1581.92	1581.92
880	Co	Cr	Ti	V	6.05075	11.5263	14.25	2018	1.63228																	0.25	0.25	0.25	0.25	125	128	146	135	133.5	6.05075	11.5263	-4	-28	-14	-7	-2	-2	-14.25	1768	2180	1941	2183	2018	2018
881	Co	Cr	Ti	W	6.47884	11.5263	11.25	2396	2.45484																	0.25	0.25	0.25	0.25	125	128	146	141	135	6.47884	11.5263	-4	-28	-1	-7	1	-6	-11.25	1768	2180	1941	3695	2396	2396
882	Co	Cr	Ti	Zn	6.27582	11.5263	13.5	1645.42	1.40486																	0.25	0.25	0.25	0.25	125	128	146	139	134.5	6.27582	11.5263	-4	-28	-5	-7	5	-15	-13.5	1768	2180	1941	692.68	1645.42	1645.42
883	Co	Cr	V	W	4.70316	11.5263	5.25	2456.5	5.39321																	0.25	0.25	0.25	0.25	125	128	135	141	132.25	4.70316	11.5263	-4	-14	-1	-2	1	-1	-5.25	1768	2180	2183	3695	2456.5	2456.5
884	Co	Cr	V	Zn	4.20465	11.5263	5.5	1705.92	3.57508																	0.25	0.25	0.25	0.25	125	128	135	139	131.75	4.20465	11.5263	-4	-14	-5	-2	5	-2	-5.5	1768	2180	2183	692.68	1705.92	1705.92
885	Co	Cr	W	Zn	5.15521	11.5263	2.75	2083.92	8.7345																	0.25	0.25	0.25	0.25	125	128	141	139	133.25	5.15521	11.5263	-4	-1	-5	1	5	15	2.75	1768	2180	3695	692.68	2083.92	2083.92
886	Co	Cu	Fe	Mg	10.7216	11.5263	9	1464.94	1.87615																	0.25	0.25	0.25	0.25	125	128	127	160	135	10.7216	11.5263	6	-1	3	13	-3	18	9	1768	1357.77	1811	923	1464.94	1464.94
887	Co	Cu	Fe	Mn	0.883821	11.5263	4.25	1613.94	4.37712																	0.25	0.25	0.25	0.25	125	128	127	126	126.5	0.883821	11.5263	6	-1	-5	13	4	0	4.25	1768	1357.77	1811	1519	1613.94	1613.94
888	Co	Cu	Fe	Mo	4.51821	11.5263	7.5	1958.19	3.00943																	0.25	0.25	0.25	0.25	125	128	127	140	130	4.51821	11.5263	6	-1	-5	13	19	-2	7.5	1768	1357.77	1811	2896	1958.19	1958.19
889	Co	Cu	Fe	Nb	6.7329	11.5263	5	1921.69	4.43																	0.25	0.25	0.25	0.25	125	128	127	147	131.75	6.7329	11.5263	6	-1	-25	13	3	-16	-5	1768	1357.77	1811	2750	1921.69	1921.69
890	Co	Cu	Fe	Ni	1.02894	11.5263	5	1666.27	3.84118																	0.25	0.25	0.25	0.25	125	128	127	125	126.25	1.02894	11.5263	6	-1	0	13	4	-2	5	1768	1357.77	1811	1728.3	1666.27	1666.27
891	Co	Cu	Fe	Si	1.9918	11.5263	18.5	1655.94	1.03172																	0.25	0.25	0.25	0.25	125	128	127	132	128	1.9918	11.5263	6	-1	-38	13	-19	-35	-18.5	1768	1357.77	1811	1687	1655.94	1655.94
892	Co	Cu	Fe	Ti	6.41899	11.5263	9	1719.44	2.20209																	0.25	0.25	0.25	0.25	125	128	127	146	131.5	6.41899	11.5263	6	-1	-28	13	-9	-17	-9	1768	1357.77	1811	1941	1719.44	1719.44
893	Co	Cu	Fe	V	2.92554	11.5263	0.5	1779.94	41.0323																	0.25	0.25	0.25	0.25	125	128	127	135	128.75	2.92554	11.5263	6	-1	-14	13	5	-7	0.5	1768	1357.77	1811	2183	1779.94	1779.94
894	Co	Cu	Fe	W	4.8367	11.5263	9.75	2157.94	2.55108																	0.25	0.25	0.25	0.25	125	128	127	141	130.25	4.8367	11.5263	6	-1	-1	13	22	0	9.75	1768	1357.77	1811	3695	2157.94	2157.94
895	Co	Cu	Fe	Zn	4.19932	11.5263	4.5	1407.36	3.60481																	0.25	0.25	0.25	0.25	125	128	127	139	129.75	4.19932	11.5263	6	-1	-5	13	1	4	4.5	1768	1357.77	1811	692.68	1407.36	1407.36
896	Co	Cu	Mg	Mn	10.8483	11.5263	3.75	1391.94	4.27838																	0.25	0.25	0.25	0.25	125	128	160	126	134.75	10.8483	11.5263	6	3	-5	-3	4	10	3.75	1768	1357.77	923	1519	1391.94	1391.94
897	Co	Cu	Mg	Mo	9.94904	11.5263	14	1736.19	1.42942																	0.25	0.25	0.25	0.25	125	128	160	140	138.25	9.94904	11.5263	6	3	-5	-3	19	36	14	1768	1357.77	923	2896	1736.19	1736.19
898	Co	Cu	Mg	Nb	10.2145	11.5263	4	1699.69	4.89779																	0.25	0.25	0.25	0.25	125	128	160	147	140	10.2145	11.5263	6	3	-25	-3	3	32	4	1768	1357.77	923	2750	1699.69	1699.69
899	Co	Cu	Mg	Ni	10.9839	11.5263	1.5	1444.27	11.098																	0.25	0.25	0.25	0.25	125	128	160	125	134.5	10.9839	11.5263	6	3	0	-3	4	-4	1.5	1768	1357.77	923	1728.3	1444.27	1444.27
900	Co	Cu	Mg	Si	10.2276	11.5263	19.25	1433.94	0.858599																	0.25	0.25	0.25	0.25	125	128	160	132	136.25	10.2276	11.5263	6	3	-38	-3	-19	-26	-19.25	1768	1357.77	923	1687	1433.94	1433.94
901	Co	Cu	Mg	Ti	10.1496	11.5263	3.75	1497.44	4.60265																	0.25	0.25	0.25	0.25	125	128	160	146	139.75	10.1496	11.5263	6	3	-28	-3	-9	16	-3.75	1768	1357.77	923	1941	1497.44	1497.44
902	Co	Cu	Mg	V	10.0481	11.5263	5	1557.94	3.59146																	0.25	0.25	0.25	0.25	125	128	160	135	137	10.0481	11.5263	6	3	-14	-3	5	23	5	1768	1357.77	923	2183	1557.94	1557.94
903	Co	Cu	Mg	W	9.95893	11.5263	16.25	1935.94	1.37318																	0.25	0.25	0.25	0.25	125	128	160	141	138.5	9.95893	11.5263	6	3	-1	-3	22	38	16.25	1768	1357.77	923	3695	1935.94	1935.94
904	Co	Cu	Mg	Zn	9.94893	11.5263	0.5	1185.36	27.3257																	0.25	0.25	0.25	0.25	125	128	160	139	138	9.94893	11.5263	6	3	-5	-3	1	-4	-0.5	1768	1357.77	923	692.68	1185.36	1185.36
905	Co	Cu	Mn	Mo	4.6363	11.5263	6	1885.19	3.62155																	0.25	0.25	0.25	0.25	125	128	126	140	129.75	4.6363	11.5263	6	-5	-5	4	19	5	6	1768	1357.77	1519	2896	1885.19	1885.19
906	Co	Cu	Mn	Nb	6.85466	11.5263	5.25	1848.69	4.05877																	0.25	0.25	0.25	0.25	125	128	126	147	131.5	6.85466	11.5263	6	-5	-25	4	3	-4	-5.25	1768	1357.77	1519	2750	1848.69	1848.69
907	Co	Cu	Mn	Ni	0.97202	11.5263	0.25	1593.27	73.4578																	0.25	0.25	0.25	0.25	125	128	126	125	126	0.97202	11.5263	6	-5	0	4	4	-8	0.25	1768	1357.77	1519	1728.3	1593.27	1593.27
908	Co	Cu	Mn	Si	2.09859	11.5263	24.25	1582.94	0.75239																	0.25	0.25	0.25	0.25	125	128	126	132	127.75	2.09859	11.5263	6	-5	-38	4	-19	-45	-24.25	1768	1357.77	1519	1687	1582.94	1582.94
909	Co	Cu	Mn	Ti	6.5403	11.5263	10	1646.44	1.89774																	0.25	0.25	0.25	0.25	125	128	126	146	131.25	6.5403	11.5263	6	-5	-28	4	-9	-8	-10	1768	1357.77	1519	1941	1646.44	1646.44
910	Co	Cu	Mn	V	3.03901	11.5263	1.25	1706.94	15.7398																	0.25	0.25	0.25	0.25	125	128	126	135	128.5	3.03901	11.5263	6	-5	-14	4	5	-1	-1.25	1768	1357.77	1519	2183	1706.94	1706.94
911	Co	Cu	Mn	W	4.95542	11.5263	8	2084.94	3.00396																	0.25	0.25	0.25	0.25	125	128	126	141	130	4.95542	11.5263	6	-5	-1	4	22	6	8	1768	1357.77	1519	3695	2084.94	2084.94
912	Co	Cu	Mn	Zn	4.31673	11.5263	1.25	1334.36	12.3042																	0.25	0.25	0.25	0.25	125	128	126	139	129.5	4.31673	11.5263	6	-5	-5	4	1	-6	-1.25	1768	1357.77	1519	692.68	1334.36	1334.36
913	Co	Cu	Mo	Nb	6.60465	11.5263	2	2192.94	12.6382																	0.25	0.25	0.25	0.25	125	128	140	147	135	6.60465	11.5263	6	-5	-25	19	3	-6	-2	1768	1357.77	2896	2750	2192.94	2192.94
914	Co	Cu	Mo	Ni	4.7758	11.5263	4.25	1937.52	5.25468																	0.25	0.25	0.25	0.25	125	128	140	125	129.5	4.7758	11.5263	6	-5	0	19	4	-7	4.25	1768	1357.77	2896	1728.3	1937.52	1937.52
915	Co	Cu	Mo	Si	4.28889	11.5263	18	1927.19	1.23408																	0.25	0.25	0.25	0.25	125	128	140	132	131.25	4.28889	11.5263	6	-5	-38	19	-19	-35	-18	1768	1357.77	2896	1687	1927.19	1927.19
916	Co	Cu	Mo	Ti	6.37042	11.5263	5.25	1990.69	4.37053																	0.25	0.25	0.25	0.25	125	128	140	146	134.75	6.37042	11.5263	6	-5	-28	19	-9	-4	-5.25	1768	1357.77	2896	1941	1990.69	1990.69
917	Co	Cu	Mo	V	4.44975	11.5263	2.75	2051.19	8.59732																	0.25	0.25	0.25	0.25	125	128	140	135	132	4.44975	11.5263	6	-5	-14	19	5	0	2.75	1768	1357.77	2896	2183	2051.19	2051.19
918	Co	Cu	Mo	W	5.30991	11.5263	10.25	2429.19	2.73167																	0.25	0.25	0.25	0.25	125	128	140	141	133.5	5.30991	11.5263	6	-5	-1	19	22	0	10.25	1768	1357.77	2896	3695	2429.19	2429.19
919	Co	Cu	Mo	Zn	4.95899	11.5263	7	1678.61	2.76402																	0.25	0.25	0.25	0.25	125	128	140	139	133	4.95899	11.5263	6	-5	-5	19	1	12	7	1768	1357.77	2896	692.68	1678.61	1678.61
920	Co	Cu	Nb	Ni	6.99076	11.5263	10.5	1901.02	2.08683																	0.25	0.25	0.25	0.25	125	128	147	125	131.25	6.99076	11.5263	6	-25	0	3	4	-30	-10.5	1768	1357.77	2750	1728.3	1901.02	1901.02
921	Co	Cu	Nb	Si	6.35772	11.5263	32.25	1890.69	0.675742																	0.25	0.25	0.25	0.25	125	128	147	132	133	6.35772	11.5263	6	-25	-38	3	-19	-56	-32.25	1768	1357.77	2750	1687	1890.69	1890.69
922	Co	Cu	Nb	Ti	7.37165	11.5263	12.75	1954.19	1.76663																	0.25	0.25	0.25	0.25	125	128	147	146	136.5	7.37165	11.5263	6	-25	-28	3	-9	2	-12.75	1768	1357.77	2750	1941	1954.19	1954.19
923	Co	Cu	Nb	V	6.33035	11.5263	6.5	2014.69	3.5726																	0.25	0.25	0.25	0.25	125	128	147	135	133.75	6.33035	11.5263	6	-25	-14	3	5	-1	-6.5	1768	1357.77	2750	2183	2014.69	2014.69
924	Co	Cu	Nb	W	6.70294	11.5263	0.75	2392.69	36.7718																	0.25	0.25	0.25	0.25	125	128	147	141	135.25	6.70294	11.5263	6	-25	-1	3	22	-8	-0.75	1768	1357.77	2750	3695	2392.69	2392.69
925	Co	Cu	Nb	Zn	6.51996	11.5263	5.25	1642.11	3.60523																	0.25	0.25	0.25	0.25	125	128	147	139	134.75	6.51996	11.5263	6	-25	-5	3	1	-1	-5.25	1768	1357.77	2750	692.68	1642.11	1642.11
926	Co	Cu	Ni	Si	2.25277	11.5263	21.75	1635.27	0.866601																	0.25	0.25	0.25	0.25	125	128	125	132	127.5	2.25277	11.5263	6	0	-38	4	-19	-40	-21.75	1768	1357.77	1728.3	1687	1635.27	1635.27
927	Co	Cu	Ni	Ti	6.67666	11.5263	15.5	1698.77	1.26326																	0.25	0.25	0.25	0.25	125	128	125	146	131	6.67666	11.5263	6	0	-28	4	-9	-35	-15.5	1768	1357.77	1728.3	1941	1698.77	1698.77
928	Co	Cu	Ni	V	3.18521	11.5263	4.25	1759.27	4.77125																	0.25	0.25	0.25	0.25	125	128	125	135	128.25	3.18521	11.5263	6	0	-14	4	5	-18	-4.25	1768	1357.77	1728.3	2183	1759.27	1759.27
929	Co	Cu	Ni	W	5.09414	11.5263	7	2137.27	3.51925																	0.25	0.25	0.25	0.25	125	128	125	141	129.75	5.09414	11.5263	6	0	-1	4	22	-3	7	1768	1357.77	1728.3	3695	2137.27	2137.27
930	Co	Cu	Ni	Zn	4.45714	11.5263	0.75	1386.69	21.3111																	0.25	0.25	0.25	0.25	125	128	125	139	129.25	4.45714	11.5263	6	0	-5	4	1	-9	-0.75	1768	1357.77	1728.3	692.68	1386.69	1386.69
931	Co	Cu	Si	Ti	6.05865	11.5263	38.5	1688.44	0.505493																	0.25	0.25	0.25	0.25	125	128	132	146	132.75	6.05865	11.5263	6	-38	-28	-19	-9	-66	-38.5	1768	1357.77	1687	1941	1688.44	1688.44
932	Co	Cu	Si	V	2.92914	11.5263	27	1748.94	0.746623																	0.25	0.25	0.25	0.25	125	128	132	135	130	2.92914	11.5263	6	-38	-14	-19	5	-48	-27	1768	1357.77	1687	2183	1748.94	1748.94
933	Co	Cu	Si	W	4.57855	11.5263	15.25	2126.94	1.60759																	0.25	0.25	0.25	0.25	125	128	132	141	131.5	4.57855	11.5263	6	-38	-1	-19	22	-31	-15.25	1768	1357.77	1687	3695	2126.94	2126.94
934	Co	Cu	Si	Zn	4.00309	11.5263	18.25	1376.36	0.86928																	0.25	0.25	0.25	0.25	125	128	132	139	131	4.00309	11.5263	6	-38	-5	-19	1	-18	-18.25	1768	1357.77	1687	692.68	1376.36	1376.36
935	Co	Cu	Ti	V	6.05075	11.5263	10.5	1812.44	1.98959																	0.25	0.25	0.25	0.25	125	128	146	135	133.5	6.05075	11.5263	6	-28	-14	-9	5	-2	-10.5	1768	1357.77	1941	2183	1812.44	1812.44
936	Co	Cu	Ti	W	6.47884	11.5263	4	2190.44	6.31192																	0.25	0.25	0.25	0.25	125	128	146	141	135	6.47884	11.5263	6	-28	-1	-9	22	-6	-4	1768	1357.77	1941	3695	2190.44	2190.44
937	Co	Cu	Ti	Zn	6.27582	11.5263	12.5	1439.86	1.3277																	0.25	0.25	0.25	0.25	125	128	146	139	134.5	6.27582	11.5263	6	-28	-5	-9	1	-15	-12.5	1768	1357.77	1941	692.68	1439.86	1439.86
938	Co	Cu	V	W	4.70316	11.5263	4.25	2250.94	6.10471																	0.25	0.25	0.25	0.25	125	128	135	141	132.25	4.70316	11.5263	6	-14	-1	5	22	-1	4.25	1768	1357.77	2183	3695	2250.94	2250.94
939	Co	Cu	V	Zn	4.20465	11.5263	2.25	1500.36	7.68605																	0.25	0.25	0.25	0.25	125	128	135	139	131.75	4.20465	11.5263	6	-14	-5	5	1	-2	-2.25	1768	1357.77	2183	692.68	1500.36	1500.36
940	Co	Cu	W	Zn	5.15521	11.5263	9.5	1878.36	2.27901																	0.25	0.25	0.25	0.25	125	128	141	139	133.25	5.15521	11.5263	6	-1	-5	22	1	15	9.5	1768	1357.77	3695	692.68	1878.36	1878.36
941	Co	Fe	Mg	Mn	10.9587	11.5263	6.25	1505.25	2.77599																	0.25	0.25	0.25	0.25	125	127	160	126	134.5	10.9587	11.5263	-1	3	-5	18	0	10	6.25	1768	1811	923	1519	1505.25	1505.25
942	Co	Fe	Mg	Mo	10.106	11.5263	12.25	1849.5	1.74023																	0.25	0.25	0.25	0.25	125	127	160	140	138	10.106	11.5263	-1	3	-5	18	-2	36	12.25	1768	1811	923	2896	1849.5	1849.5
943	Co	Fe	Mg	Nb	10.3865	11.5263	2.75	1813	7.59897																	0.25	0.25	0.25	0.25	125	127	160	147	139.75	10.3865	11.5263	-1	3	-25	18	-16	32	2.75	1768	1811	923	2750	1813	1813
944	Co	Fe	Mg	Ni	11.0906	11.5263	3.5	1557.58	5.12945																	0.25	0.25	0.25	0.25	125	127	160	125	134.25	11.0906	11.5263	-1	3	0	18	-2	-4	3.5	1768	1811	923	1728.3	1557.58	1557.58
945	Co	Fe	Mg	Si	10.3596	11.5263	19.75	1547.25	0.90299																	0.25	0.25	0.25	0.25	125	127	160	132	136	10.3596	11.5263	-1	3	-38	18	-35	-26	-19.75	1768	1811	923	1687	1547.25	1547.25
946	Co	Fe	Mg	Ti	10.3198	11.5263	2.25	1610.75	8.25154																	0.25	0.25	0.25	0.25	125	127	160	146	139.5	10.3198	11.5263	-1	3	-28	18	-17	16	-2.25	1768	1811	923	1941	1610.75	1610.75
947	Co	Fe	Mg	V	10.1902	11.5263	5.5	1671.25	3.50242																	0.25	0.25	0.25	0.25	125	127	160	135	136.75	10.1902	11.5263	-1	3	-14	18	-7	23	5.5	1768	1811	923	2183	1671.25	1671.25
948	Co	Fe	Mg	W	10.1185	11.5263	14.25	2049.25	1.65756																	0.25	0.25	0.25	0.25	125	127	160	141	138.25	10.1185	11.5263	-1	3	-1	18	0	38	14.25	1768	1811	923	3695	2049.25	2049.25
949	Co	Fe	Mg	Zn	10.1032	11.5263	3.75	1298.67	3.99169																	0.25	0.25	0.25	0.25	125	127	160	139	137.75	10.1032	11.5263	-1	3	-5	18	4	-4	3.75	1768	1811	923	692.68	1298.67	1298.67
950	Co	Fe	Mn	Mo	4.71296	11.5263	2	1998.5	11.5176																	0.25	0.25	0.25	0.25	125	127	126	140	129.5	4.71296	11.5263	-1	-5	-5	0	-2	5	-2	1768	1811	1519	2896	1998.5	1998.5
951	Co	Fe	Mn	Nb	6.94912	11.5263	12.75	1962	1.77369																	0.25	0.25	0.25	0.25	125	127	126	147	131.25	6.94912	11.5263	-1	-5	-25	0	-16	-4	-12.75	1768	1811	1519	2750	1962	1962
952	Co	Fe	Mn	Ni	0.659369	11.5263	4	1706.58	4.91762																	0.25	0.25	0.25	0.25	125	127	126	125	125.75	0.659369	11.5263	-1	-5	0	0	-2	-8	-4	1768	1811	1519	1728.3	1706.58	1706.58
953	Co	Fe	Mn	Si	2.11183	11.5263	31	1696.25	0.630693																	0.25	0.25	0.25	0.25	125	127	126	132	127.5	2.11183	11.5263	-1	-5	-38	0	-35	-45	-31	1768	1811	1519	1687	1696.25	1696.25
954	Co	Fe	Mn	Ti	6.63288	11.5263	14.75	1759.75	1.37514																	0.25	0.25	0.25	0.25	125	127	126	146	131	6.63288	11.5263	-1	-5	-28	0	-17	-8	-14.75	1768	1811	1519	1941	1759.75	1759.75
955	Co	Fe	Mn	V	3.0883	11.5263	7	1820.25	2.99725																	0.25	0.25	0.25	0.25	125	127	126	135	128.25	3.0883	11.5263	-1	-5	-14	0	-7	-1	-7	1768	1811	1519	2183	1820.25	1820.25
956	Co	Fe	Mn	W	5.0355	11.5263	0.25	2198.25	101.351																	0.25	0.25	0.25	0.25	125	127	126	141	129.75	5.0355	11.5263	-1	-5	-1	0	0	6	-0.25	1768	1811	1519	3695	2198.25	2198.25
957	Co	Fe	Mn	Zn	4.38948	11.5263	3.25	1447.67	5.13423																	0.25	0.25	0.25	0.25	125	127	126	139	129.25	4.38948	11.5263	-1	-5	-5	0	4	-6	-3.25	1768	1811	1519	692.68	1447.67	1447.67
958	Co	Fe	Mo	Nb	6.76862	11.5263	13.75	2306.25	1.93327																	0.25	0.25	0.25	0.25	125	127	140	147	134.75	6.76862	11.5263	-1	-5	-25	-2	-16	-6	-13.75	1768	1811	2896	2750	2306.25	2306.25
959	Co	Fe	Mo	Ni	4.84332	11.5263	4.25	2050.82	5.56198																	0.25	0.25	0.25	0.25	125	127	140	125	129.25	4.84332	11.5263	-1	-5	0	-2	-2	-7	-4.25	1768	1811	2896	1728.3	2050.82	2050.82
960	Co	Fe	Mo	Si	4.41826	11.5263	29	2040.5	0.811014																	0.25	0.25	0.25	0.25	125	127	140	132	131	4.41826	11.5263	-1	-5	-38	-2	-35	-35	-29	1768	1811	2896	1687	2040.5	2040.5
961	Co	Fe	Mo	Ti	6.53472	11.5263	14.25	2104	1.70185																	0.25	0.25	0.25	0.25	125	127	140	146	134.5	6.53472	11.5263	-1	-5	-28	-2	-17	-4	-14.25	1768	1811	2896	1941	2104	2104
962	Co	Fe	Mo	V	4.59736	11.5263	7.25	2164.5	3.44119																	0.25	0.25	0.25	0.25	125	127	140	135	131.75	4.59736	11.5263	-1	-5	-14	-2	-7	0	-7.25	1768	1811	2896	2183	2164.5	2164.5
963	Co	Fe	Mo	W	5.47315	11.5263	2.25	2542.5	13.0247																	0.25	0.25	0.25	0.25	125	127	140	141	133.25	5.47315	11.5263	-1	-5	-1	-2	0	0	-2.25	1768	1811	2896	3695	2542.5	2542.5
964	Co	Fe	Mo	Zn	5.1195	11.5263	0.75	1791.92	27.5389																	0.25	0.25	0.25	0.25	125	127	140	139	132.75	5.1195	11.5263	-1	-5	-5	-2	4	12	0.75	1768	1811	2896	692.68	1791.92	1791.92
965	Co	Fe	Nb	Ni	7.0791	11.5263	18.5	2014.33	1.25501																	0.25	0.25	0.25	0.25	125	127	147	125	131	7.0791	11.5263	-1	-25	0	-16	-2	-30	-18.5	1768	1811	2750	1728.3	2014.33	2014.33
966	Co	Fe	Nb	Si	6.4883	11.5263	42.75	2004	0.54032																	0.25	0.25	0.25	0.25	125	127	147	132	132.75	6.4883	11.5263	-1	-25	-38	-16	-35	-56	-42.75	1768	1811	2750	1687	2004	2004
967	Co	Fe	Nb	Ti	7.54528	11.5263	21.25	2067.5	1.12144																	0.25	0.25	0.25	0.25	125	127	147	146	136.25	7.54528	11.5263	-1	-25	-28	-16	-17	2	-21.25	1768	1811	2750	1941	2067.5	2067.5
968	Co	Fe	Nb	V	6.47626	11.5263	16	2128	1.533																	0.25	0.25	0.25	0.25	125	127	147	135	133.5	6.47626	11.5263	-1	-25	-14	-16	-7	-1	-16	1768	1811	2750	2183	2128	2128
969	Co	Fe	Nb	W	6.86935	11.5263	12.75	2506	2.26548																	0.25	0.25	0.25	0.25	125	127	147	141	135	6.86935	11.5263	-1	-25	-1	-16	0	-8	-12.75	1768	1811	2750	3695	2506	2506
970	Co	Fe	Nb	Zn	6.68112	11.5263	11	1755.42	1.83941																	0.25	0.25	0.25	0.25	125	127	147	139	134.5	6.68112	11.5263	-1	-25	-5	-16	4	-1	-11	1768	1811	2750	692.68	1755.42	1755.42
971	Co	Fe	Ni	Si	2.24863	11.5263	29	1748.58	0.694986																	0.25	0.25	0.25	0.25	125	127	125	132	127.25	2.24863	11.5263	-1	0	-38	-2	-35	-40	-29	1768	1811	1728.3	1687	1748.58	1748.58
972	Co	Fe	Ni	Ti	6.76281	11.5263	20.75	1812.08	1.00658																	0.25	0.25	0.25	0.25	125	127	125	146	130.75	6.76281	11.5263	-1	0	-28	-2	-17	-35	-20.75	1768	1811	1728.3	1941	1812.08	1812.08
973	Co	Fe	Ni	V	3.22118	11.5263	10.5	1872.58	2.0556																	0.25	0.25	0.25	0.25	125	127	125	135	128	3.22118	11.5263	-1	0	-14	-2	-7	-18	-10.5	1768	1811	1728.3	2183	1872.58	1872.58
974	Co	Fe	Ni	W	5.16567	11.5263	1.75	2250.57	14.8233																	0.25	0.25	0.25	0.25	125	127	125	141	129.5	5.16567	11.5263	-1	0	-1	-2	0	-3	-1.75	1768	1811	1728.3	3695	2250.57	2250.57
975	Co	Fe	Ni	Zn	4.52012	11.5263	3.25	1500	5.31981																	0.25	0.25	0.25	0.25	125	127	125	139	129	4.52012	11.5263	-1	0	-5	-2	4	-9	-3.25	1768	1811	1728.3	692.68	1500	1500
976	Co	Fe	Si	Ti	6.18914	11.5263	46.25	1801.75	0.449027																	0.25	0.25	0.25	0.25	125	127	132	146	132.5	6.18914	11.5263	-1	-38	-28	-35	-17	-66	-46.25	1768	1811	1687	1941	1801.75	1801.75
977	Co	Fe	Si	V	3.0526	11.5263	35.75	1862.25	0.600415																	0.25	0.25	0.25	0.25	125	127	132	135	129.75	3.0526	11.5263	-1	-38	-14	-35	-7	-48	-35.75	1768	1811	1687	2183	1862.25	1862.25
978	Co	Fe	Si	W	4.70827	11.5263	26.5	2240.25	0.974406																	0.25	0.25	0.25	0.25	125	127	132	141	131.25	4.70827	11.5263	-1	-38	-1	-35	0	-31	-26.5	1768	1811	1687	3695	2240.25	2240.25
979	Co	Fe	Si	Zn	4.13197	11.5263	23.25	1489.67	0.73851																	0.25	0.25	0.25	0.25	125	127	132	139	130.75	4.13197	11.5263	-1	-38	-5	-35	4	-18	-23.25	1768	1811	1687	692.68	1489.67	1489.67
980	Co	Fe	Ti	V	6.19705	11.5263	17.25	1925.75	1.28677																	0.25	0.25	0.25	0.25	125	127	146	135	133.25	6.19705	11.5263	-1	-28	-14	-17	-7	-2	-17.25	1768	1811	1941	2183	1925.75	1925.75
981	Co	Fe	Ti	W	6.64545	11.5263	13.25	2303.75	2.00405																	0.25	0.25	0.25	0.25	125	127	146	141	134.75	6.64545	11.5263	-1	-28	-1	-17	0	-6	-13.25	1768	1811	1941	3695	2303.75	2303.75
982	Co	Fe	Ti	Zn	6.43739	11.5263	15.5	1553.17	1.15499																	0.25	0.25	0.25	0.25	125	127	146	139	134.25	6.43739	11.5263	-1	-28	-5	-17	4	-15	-15.5	1768	1811	1941	692.68	1553.17	1553.17
983	Co	Fe	V	W	4.85085	11.5263	6	2364.25	4.54184																	0.25	0.25	0.25	0.25	125	127	135	141	132	4.85085	11.5263	-1	-14	-1	-7	0	-1	-6	1768	1811	2183	3695	2364.25	2364.25
984	Co	Fe	V	Zn	4.35191	11.5263	6.25	1613.67	2.97594																	0.25	0.25	0.25	0.25	125	127	135	139	131.5	4.35191	11.5263	-1	-14	-5	-7	4	-2	-6.25	1768	1811	2183	692.68	1613.67	1613.67
985	Co	Fe	W	Zn	5.31659	11.5263	3	1991.67	7.65219																	0.25	0.25	0.25	0.25	125	127	141	139	133	5.31659	11.5263	-1	-1	-5	0	4	15	3	1768	1811	3695	692.68	1991.67	1991.67
986	Co	Mg	Mn	Mo	10.2713	11.5263	11	1776.5	1.8615																	0.25	0.25	0.25	0.25	125	160	126	140	137.75	10.2713	11.5263	3	-5	-5	10	36	5	11	1768	923	1519	2896	1776.5	1776.5
987	Co	Mg	Mn	Nb	10.5659	11.5263	2.75	1740	7.293																	0.25	0.25	0.25	0.25	125	160	126	147	139.5	10.5659	11.5263	3	-5	-25	10	32	-4	2.75	1768	923	1519	2750	1740	1740
988	Co	Mg	Mn	Ni	11.2065	11.5263	1	1484.58	17.1116																	0.25	0.25	0.25	0.25	125	160	126	125	134	11.2065	11.5263	3	-5	0	10	-4	-8	-1	1768	923	1519	1728.3	1484.58	1484.58
989	Co	Mg	Mn	Si	10.5005	11.5263	25.25	1474.25	0.672976																	0.25	0.25	0.25	0.25	125	160	126	132	135.75	10.5005	11.5263	3	-5	-38	10	-26	-45	-25.25	1768	923	1519	1687	1474.25	1474.25
990	Co	Mg	Mn	Ti	10.4977	11.5263	3	1537.75	5.90818																	0.25	0.25	0.25	0.25	125	160	126	146	139.25	10.4977	11.5263	3	-5	-28	10	16	-8	-3	1768	923	1519	1941	1537.75	1537.75
991	Co	Mg	Mn	V	10.3411	11.5263	4	1598.25	4.60547																	0.25	0.25	0.25	0.25	125	160	126	135	136.5	10.3411	11.5263	3	-5	-14	10	23	-1	4	1768	923	1519	2183	1598.25	1598.25
992	Co	Mg	Mn	W	10.2863	11.5263	12.75	1976.25	1.78657																	0.25	0.25	0.25	0.25	125	160	126	141	138	10.2863	11.5263	3	-5	-1	10	38	6	12.75	1768	923	1519	3695	1976.25	1976.25
993	Co	Mg	Mn	Zn	10.2659	11.5263	1.75	1225.67	8.07282																	0.25	0.25	0.25	0.25	125	160	126	139	137.5	10.2659	11.5263	3	-5	-5	10	-4	-6	-1.75	1768	923	1519	692.68	1225.67	1225.67
994	Co	Mg	Mo	Nb	8.8317	11.5263	8.75	2084.25	2.74556																	0.25	0.25	0.25	0.25	125	160	140	147	143	8.8317	11.5263	3	-5	-25	36	32	-6	8.75	1768	923	2896	2750	2084.25	2084.25
995	Co	Mg	Mo	Ni	10.4447	11.5263	5.75	1828.83	3.66601																	0.25	0.25	0.25	0.25	125	160	140	125	137.5	10.4447	11.5263	3	-5	0	36	-4	-7	5.75	1768	923	2896	1728.3	1828.83	1828.83
996	Co	Mg	Mo	Si	9.40966	11.5263	16.25	1818.5	1.28988																	0.25	0.25	0.25	0.25	125	160	140	132	139.25	9.40966	11.5263	3	-5	-38	36	-26	-35	-16.25	1768	923	2896	1687	1818.5	1818.5
997	Co	Mg	Mo	Ti	8.79676	11.5263	4.5	1882	4.82055																	0.25	0.25	0.25	0.25	125	160	140	146	142.75	8.79676	11.5263	3	-5	-28	36	16	-4	4.5	1768	923	2896	1941	1882	1882
998	Co	Mg	Mo	V	9.10539	11.5263	10.75	1942.5	2.08277																	0.25	0.25	0.25	0.25	125	160	140	135	140	9.10539	11.5263	3	-5	-14	36	23	0	10.75	1768	923	2896	2183	1942.5	1942.5
999	Co	Mg	Mo	W	8.7772	11.5263	17.75	2320.5	1.50686																	0.25	0.25	0.25	0.25	125	160	140	141	141.5	8.7772	11.5263	3	-5	-1	36	38	0	17.75	1768	923	2896	3695	2320.5	2320.5
1000	Co	Mg	Mo	Zn	8.84395	11.5263	9.25	1569.92	1.95625																	0.25	0.25	0.25	0.25	125	160	140	139	141	8.84395	11.5263	3	-5	-5	36	-4	12	9.25	1768	923	2896	692.68	1569.92	1569.92
1001	Co	Mg	Nb	Ni	10.7525	11.5263	6	1792.33	3.44314																	0.25	0.25	0.25	0.25	125	160	147	125	139.25	10.7525	11.5263	3	-25	0	32	-4	-30	-6	1768	923	2750	1728.3	1792.33	1792.33
1002	Co	Mg	Nb	Si	9.60725	11.5263	27.5	1782	0.746904																	0.25	0.25	0.25	0.25	125	160	147	132	141	9.60725	11.5263	3	-25	-38	32	-26	-56	-27.5	1768	923	2750	1687	1782	1782
1003	Co	Mg	Nb	Ti	8.67816	11.5263	0	1845.5	#DIV/0!																	0.25	0.25	0.25	0.25	125	160	147	146	144.5	8.67816	11.5263	3	-25	-28	32	16	2	0	1768	923	2750	1941	1845.5	1845.5
1004	Co	Mg	Nb	V	9.24371	11.5263	4.5	1906	4.88202																	0.25	0.25	0.25	0.25	125	160	147	135	141.75	9.24371	11.5263	3	-25	-14	32	23	-1	4.5	1768	923	2750	2183	1906	1906
1005	Co	Mg	Nb	W	8.77994	11.5263	9.75	2284	2.70011																	0.25	0.25	0.25	0.25	125	160	147	141	143.25	8.77994	11.5263	3	-25	-1	32	38	-8	9.75	1768	923	2750	3695	2284	2284
1006	Co	Mg	Nb	Zn	8.89385	11.5263	0	1533.42	#DIV/0!																	0.25	0.25	0.25	0.25	125	160	147	139	142.75	8.89385	11.5263	3	-25	-5	32	-4	-1	0	1768	923	2750	692.68	1533.42	1533.42
1007	Co	Mg	Ni	Si	10.6501	11.5263	26.25	1526.58	0.670314																	0.25	0.25	0.25	0.25	125	160	125	132	135.5	10.6501	11.5263	3	0	-38	-4	-26	-40	-26.25	1768	923	1728.3	1687	1526.58	1526.58
1008	Co	Mg	Ni	Ti	10.6829	11.5263	12	1590.08	1.52731																	0.25	0.25	0.25	0.25	125	160	125	146	139	10.6829	11.5263	3	0	-28	-4	16	-35	-12	1768	923	1728.3	1941	1590.08	1590.08
1009	Co	Mg	Ni	V	10.5005	11.5263	2.5	1650.58	7.61																	0.25	0.25	0.25	0.25	125	160	125	135	136.25	10.5005	11.5263	3	0	-14	-4	23	-18	-2.5	1768	923	1728.3	2183	1650.58	1650.58
1010	Co	Mg	Ni	W	10.462	11.5263	8.25	2028.58	2.83417																	0.25	0.25	0.25	0.25	125	160	125	141	137.75	10.462	11.5263	3	0	-1	-4	38	-3	8.25	1768	923	1728.3	3695	2028.58	2028.58
1011	Co	Mg	Ni	Zn	10.4367	11.5263	4.75	1278	3.10117																	0.25	0.25	0.25	0.25	125	160	125	139	137.25	10.4367	11.5263	3	0	-5	-4	-4	-9	-4.75	1768	923	1728.3	692.68	1278	1278
1012	Co	Mg	Si	Ti	9.55027	11.5263	34.75	1579.75	0.52399																	0.25	0.25	0.25	0.25	125	160	132	146	140.75	9.55027	11.5263	3	-38	-28	-26	16	-66	-34.75	1768	923	1687	1941	1579.75	1579.75
1013	Co	Mg	Si	V	9.57235	11.5263	25	1640.25	0.75624																	0.25	0.25	0.25	0.25	125	160	132	135	138	9.57235	11.5263	3	-38	-14	-26	23	-48	-25	1768	923	1687	2183	1640.25	1640.25
1014	Co	Mg	Si	W	9.40818	11.5263	13.75	2018.25	1.69185																	0.25	0.25	0.25	0.25	125	160	132	141	139.5	9.40818	11.5263	3	-38	-1	-26	38	-31	-13.75	1768	923	1687	3695	2018.25	2018.25
1015	Co	Mg	Si	Zn	9.42144	11.5263	22	1267.67	0.66416																	0.25	0.25	0.25	0.25	125	160	132	139	139	9.42144	11.5263	3	-38	-5	-26	-4	-18	-22	1768	923	1687	692.68	1267.67	1267.67
1016	Co	Mg	Ti	V	9.19407	11.5263	0.5	1703.75	39.2758																	0.25	0.25	0.25	0.25	125	160	146	135	141.5	9.19407	11.5263	3	-28	-14	16	23	-2	-0.5	1768	923	1941	2183	1703.75	1703.75
1017	Co	Mg	Ti	W	8.74825	11.5263	5.5	2081.75	4.3627																	0.25	0.25	0.25	0.25	125	160	146	141	143	8.74825	11.5263	3	-28	-1	16	38	-6	5.5	1768	923	1941	3695	2081.75	2081.75
1018	Co	Mg	Ti	Zn	8.85574	11.5263	8.25	1331.17	1.85981																	0.25	0.25	0.25	0.25	125	160	146	139	142.5	8.85574	11.5263	3	-28	-5	16	-4	-15	-8.25	1768	923	1941	692.68	1331.17	1331.17
1019	Co	Mg	V	W	9.0944	11.5263	12	2142.25	2.05768																	0.25	0.25	0.25	0.25	125	160	135	141	140.25	9.0944	11.5263	3	-14	-1	23	38	-1	12	1768	923	2183	3695	2142.25	2142.25
1020	Co	Mg	V	Zn	9.12694	11.5263	0.25	1391.67	64.1632																	0.25	0.25	0.25	0.25	125	160	135	139	139.75	9.12694	11.5263	3	-14	-5	23	-4	-2	0.25	1768	923	2183	692.68	1391.67	1391.67
1021	Co	Mg	W	Zn	8.81942	11.5263	11.5	1769.67	1.77372																	0.25	0.25	0.25	0.25	125	160	141	139	141.25	8.81942	11.5263	3	-1	-5	38	-4	15	11.5	1768	923	3695	692.68	1769.67	1769.67
1022	Co	Mn	Mo	Nb	6.94481	11.5263	10	2233.25	2.57411																	0.25	0.25	0.25	0.25	125	126	140	147	134.5	6.94481	11.5263	-5	-5	-25	5	-4	-6	-10	1768	1519	2896	2750	2233.25	2233.25
1023	Co	Mn	Mo	Ni	4.9333	11.5263	5	1977.83	4.5594																	0.25	0.25	0.25	0.25	125	126	140	125	129	4.9333	11.5263	-5	-5	0	5	-8	-7	-5	1768	1519	2896	1728.3	1977.83	1977.83
1024	Co	Mn	Mo	Si	4.56895	11.5263	30.75	1967.5	0.737495																	0.25	0.25	0.25	0.25	125	126	140	132	130.75	4.56895	11.5263	-5	-5	-38	5	-45	-35	-30.75	1768	1519	2896	1687	1967.5	1967.5
1025	Co	Mn	Mo	Ti	6.71167	11.5263	11.25	2031	2.08088																	0.25	0.25	0.25	0.25	125	126	140	146	134.25	6.71167	11.5263	-5	-5	-28	5	-8	-4	-11.25	1768	1519	2896	1941	2031	2031
1026	Co	Mn	Mo	V	4.76424	11.5263	5	2091.5	4.82145																	0.25	0.25	0.25	0.25	125	126	140	135	131.5	4.76424	11.5263	-5	-5	-14	5	-1	0	-5	1768	1519	2896	2183	2091.5	2091.5
1027	Co	Mn	Mo	W	5.65162	11.5263	0	2469.5	#DIV/0!																	0.25	0.25	0.25	0.25	125	126	140	141	133	5.65162	11.5263	-5	-5	-1	5	6	0	0	1768	1519	2896	3695	2469.5	2469.5
1028	Co	Mn	Mo	Zn	5.29648	11.5263	1	1718.92	19.8128																	0.25	0.25	0.25	0.25	125	126	140	139	132.5	5.29648	11.5263	-5	-5	-5	5	-6	12	-1	1768	1519	2896	692.68	1718.92	1718.92
1029	Co	Mn	Nb	Ni	7.18227	11.5263	18	1941.33	1.24313																	0.25	0.25	0.25	0.25	125	126	147	125	130.75	7.18227	11.5263	-5	-25	0	-4	-8	-30	-18	1768	1519	2750	1728.3	1941.33	1941.33
1030	Co	Mn	Nb	Si	6.63336	11.5263	43.25	1931	0.514619																	0.25	0.25	0.25	0.25	125	126	147	132	132.5	6.63336	11.5263	-5	-25	-38	-4	-45	-56	-43.25	1768	1519	2750	1687	1931	1931
1031	Co	Mn	Nb	Ti	7.72934	11.5263	17	1994.5	1.3523																	0.25	0.25	0.25	0.25	125	126	147	146	136	7.72934	11.5263	-5	-25	-28	-4	-8	2	-17	1768	1519	2750	1941	1994.5	1994.5
1032	Co	Mn	Nb	V	6.63592	11.5263	12.5	2055	1.89492																	0.25	0.25	0.25	0.25	125	126	147	135	133.25	6.63592	11.5263	-5	-25	-14	-4	-1	-1	-12.5	1768	1519	2750	2183	2055	2055
1033	Co	Mn	Nb	W	7.04765	11.5263	9.25	2433	3.03173																	0.25	0.25	0.25	0.25	125	126	147	141	134.75	7.04765	11.5263	-5	-25	-1	-4	6	-8	-9.25	1768	1519	2750	3695	2433	2433
1034	Co	Mn	Nb	Zn	6.85481	11.5263	11.5	1682.42	1.68627																	0.25	0.25	0.25	0.25	125	126	147	139	134.25	6.85481	11.5263	-5	-25	-5	-4	-6	-1	-11.5	1768	1519	2750	692.68	1682.42	1682.42
1035	Co	Mn	Ni	Si	2.29565	11.5263	34	1675.58	0.568034																	0.25	0.25	0.25	0.25	125	126	125	132	127	2.29565	11.5263	-5	0	-38	-8	-45	-40	-34	1768	1519	1728.3	1687	1675.58	1675.58
1036	Co	Mn	Ni	Ti	6.86455	11.5263	21	1739.08	0.954528																	0.25	0.25	0.25	0.25	125	126	125	146	130.5	6.86455	11.5263	-5	0	-28	-8	-8	-35	-21	1768	1519	1728.3	1941	1739.08	1739.08
1037	Co	Mn	Ni	V	3.29209	11.5263	11.5	1799.58	1.80369																	0.25	0.25	0.25	0.25	125	126	125	135	127.75	3.29209	11.5263	-5	0	-14	-8	-1	-18	-11.5	1768	1519	1728.3	2183	1799.58	1799.58
1038	Co	Mn	Ni	W	5.25813	11.5263	2.75	2177.57	9.12704																	0.25	0.25	0.25	0.25	125	126	125	141	129.25	5.25813	11.5263	-5	0	-1	-8	6	-3	-2.75	1768	1519	1728.3	3695	2177.57	2177.57
1039	Co	Mn	Ni	Zn	4.60731	11.5263	8.25	1427	1.99369																	0.25	0.25	0.25	0.25	125	126	125	139	128.75	4.60731	11.5263	-5	0	-5	-8	-6	-9	-8.25	1768	1519	1728.3	692.68	1427	1427
1040	Co	Mn	Si	Ti	6.33482	11.5263	47.5	1728.75	0.419496																	0.25	0.25	0.25	0.25	125	126	132	146	132.25	6.33482	11.5263	-5	-38	-28	-45	-8	-66	-47.5	1768	1519	1687	1941	1728.75	1728.75
1041	Co	Mn	Si	V	3.20719	11.5263	37.75	1789.25	0.546316																	0.25	0.25	0.25	0.25	125	126	132	135	129.5	3.20719	11.5263	-5	-38	-14	-45	-1	-48	-37.75	1768	1519	1687	2183	1789.25	1789.25
1042	Co	Mn	Si	W	4.85799	11.5263	28.5	2167.25	0.876504																	0.25	0.25	0.25	0.25	125	126	132	141	131	4.85799	11.5263	-5	-38	-1	-45	6	-31	-28.5	1768	1519	1687	3695	2167.25	2167.25
1043	Co	Mn	Si	Zn	4.28366	11.5263	29.25	1416.67	0.558255																	0.25	0.25	0.25	0.25	125	126	132	139	130.5	4.28366	11.5263	-5	-38	-5	-45	-6	-18	-29.25	1768	1519	1687	692.68	1416.67	1416.67
1044	Co	Mn	Ti	V	6.35772	11.5263	14.5	1852.75	1.47278																	0.25	0.25	0.25	0.25	125	126	146	135	133	6.35772	11.5263	-5	-28	-14	-8	-1	-2	-14.5	1768	1519	1941	2183	1852.75	1852.75
1045	Co	Mn	Ti	W	6.82437	11.5263	10.5	2230.75	2.44879																	0.25	0.25	0.25	0.25	125	126	146	141	134.5	6.82437	11.5263	-5	-28	-1	-8	6	-6	-10.5	1768	1519	1941	3695	2230.75	2230.75
1046	Co	Mn	Ti	Zn	6.61196	11.5263	16.75	1480.17	1.01856																	0.25	0.25	0.25	0.25	125	126	146	139	134	6.61196	11.5263	-5	-28	-5	-8	-6	-15	-16.75	1768	1519	1941	692.68	1480.17	1480.17
1047	Co	Mn	V	W	5.01681	11.5263	4	2291.25	6.6024																	0.25	0.25	0.25	0.25	125	126	135	141	131.75	5.01681	11.5263	-5	-14	-1	-1	6	-1	-4	1768	1519	2183	3695	2291.25	2291.25
1048	Co	Mn	V	Zn	4.51955	11.5263	8.25	1540.67	2.15251																	0.25	0.25	0.25	0.25	125	126	135	139	131.25	4.51955	11.5263	-5	-14	-5	-1	-6	-2	-8.25	1768	1519	2183	692.68	1540.67	1540.67
1049	Co	Mn	W	Zn	5.49377	11.5263	1	1918.67	22.1151																	0.25	0.25	0.25	0.25	125	126	141	139	132.75	5.49377	11.5263	-5	-1	-5	6	-6	15	1	1768	1519	3695	692.68	1918.67	1918.67
1050	Co	Mo	Nb	Ni	7.13248	11.5263	18.25	2285.57	1.44352																	0.25	0.25	0.25	0.25	125	140	147	125	134.25	7.13248	11.5263	-5	-25	0	-6	-7	-30	-18.25	1768	2896	2750	1728.3	2285.57	2285.57
1051	Co	Mo	Nb	Si	6.08564	11.5263	41.25	2275.25	0.635762																	0.25	0.25	0.25	0.25	125	140	147	132	136	6.08564	11.5263	-5	-25	-38	-6	-35	-56	-41.25	1768	2896	2750	1687	2275.25	2275.25
1052	Co	Mo	Nb	Ti	6.3005	11.5263	16.5	2338.75	1.63376																	0.25	0.25	0.25	0.25	125	140	147	146	139.5	6.3005	11.5263	-5	-25	-28	-6	-4	2	-16.5	1768	2896	2750	1941	2338.75	2338.75
1053	Co	Mo	Nb	V	5.85865	11.5263	12.75	2399.25	2.16898																	0.25	0.25	0.25	0.25	125	140	147	135	136.75	5.85865	11.5263	-5	-25	-14	-6	0	-1	-12.75	1768	2896	2750	2183	2399.25	2399.25
1054	Co	Mo	Nb	W	5.86241	11.5263	11.25	2777.25	2.84546																	0.25	0.25	0.25	0.25	125	140	147	141	138.25	5.86241	11.5263	-5	-25	-1	-6	0	-8	-11.25	1768	2896	2750	3695	2777.25	2777.25
1055	Co	Mo	Nb	Zn	5.79343	11.5263	7.5	2026.67	3.11466																	0.25	0.25	0.25	0.25	125	140	147	139	137.75	5.79343	11.5263	-5	-25	-5	-6	12	-1	-7.5	1768	2896	2750	692.68	2026.67	2026.67
1056	Co	Mo	Ni	Si	4.7392	11.5263	31.25	2019.83	0.744995																	0.25	0.25	0.25	0.25	125	140	125	132	130.5	4.7392	11.5263	-5	0	-38	-7	-35	-40	-31.25	1768	2896	1728.3	1687	2019.83	2019.83
1057	Co	Mo	Ni	Ti	6.90046	11.5263	19.75	2083.32	1.21585																	0.25	0.25	0.25	0.25	125	140	125	146	134	6.90046	11.5263	-5	0	-28	-7	-4	-35	-19.75	1768	2896	1728.3	1941	2083.32	2083.32
1058	Co	Mo	Ni	V	4.94872	11.5263	11	2143.82	2.2464																	0.25	0.25	0.25	0.25	125	140	125	135	131.25	4.94872	11.5263	-5	0	-14	-7	0	-18	-11	1768	2896	1728.3	2183	2143.82	2143.82
1059	Co	Mo	Ni	W	5.84411	11.5263	4	2521.82	7.26682																	0.25	0.25	0.25	0.25	125	140	125	141	132.75	5.84411	11.5263	-5	0	-1	-7	0	-3	-4	1768	2896	1728.3	3695	2521.82	2521.82
1060	Co	Mo	Ni	Zn	5.48856	11.5263	3.5	1771.25	5.83311																	0.25	0.25	0.25	0.25	125	140	125	139	132.25	5.48856	11.5263	-5	0	-5	-7	12	-9	-3.5	1768	2896	1728.3	692.68	1771.25	1771.25
1061	Co	Mo	Si	Ti	5.85566	11.5263	44	2073	0.543045																	0.25	0.25	0.25	0.25	125	140	132	146	135.75	5.85566	11.5263	-5	-38	-28	-35	-4	-66	-44	1768	2896	1687	1941	2073	2073
1062	Co	Mo	Si	V	4.08375	11.5263	35	2133.5	0.70261																	0.25	0.25	0.25	0.25	125	140	132	135	133	4.08375	11.5263	-5	-38	-14	-35	0	-48	-35	1768	2896	1687	2183	2133.5	2133.5
1063	Co	Mo	Si	W	4.83271	11.5263	27.5	2511.5	1.05266																	0.25	0.25	0.25	0.25	125	140	132	141	134.5	4.83271	11.5263	-5	-38	-1	-35	0	-31	-27.5	1768	2896	1687	3695	2511.5	2511.5
1064	Co	Mo	Si	Zn	4.5086	11.5263	22.25	1760.92	0.912219																	0.25	0.25	0.25	0.25	125	140	132	139	134	4.5086	11.5263	-5	-38	-5	-35	12	-18	-22.25	1768	2896	1687	692.68	1760.92	1760.92
1065	Co	Mo	Ti	V	5.63912	11.5263	13.25	2197	1.91119																	0.25	0.25	0.25	0.25	125	140	146	135	136.5	5.63912	11.5263	-5	-28	-14	-4	0	-2	-13.25	1768	2896	1941	2183	2197	2197
1066	Co	Mo	Ti	W	5.68275	11.5263	11	2575	2.6982																	0.25	0.25	0.25	0.25	125	140	146	141	138	5.68275	11.5263	-5	-28	-1	-4	0	-6	-11	1768	2896	1941	3695	2575	2575
1067	Co	Mo	Ti	Zn	5.59811	11.5263	11.25	1824.42	1.86923																	0.25	0.25	0.25	0.25	125	140	146	139	137.5	5.59811	11.5263	-5	-28	-5	-4	12	-15	-11.25	1768	2896	1941	692.68	1824.42	1824.42
1068	Co	Mo	V	W	4.68714	11.5263	5.25	2635.5	5.7862																	0.25	0.25	0.25	0.25	125	140	135	141	135.25	4.68714	11.5263	-5	-14	-1	0	0	-1	-5.25	1768	2896	2183	3695	2635.5	2635.5
1069	Co	Mo	V	Zn	4.40216	11.5263	3.5	1884.92	6.20747																	0.25	0.25	0.25	0.25	125	140	135	139	134.75	4.40216	11.5263	-5	-14	-5	0	12	-2	-3.5	1768	2896	2183	692.68	1884.92	1884.92
1070	Co	Mo	W	Zn	4.79528	11.5263	4	2262.92	6.52077																	0.25	0.25	0.25	0.25	125	140	141	139	136.25	4.79528	11.5263	-5	-1	-5	0	12	15	4	1768	2896	3695	692.68	2262.92	2262.92
1071	Co	Nb	Ni	Si	6.79215	11.5263	47.25	1983.33	0.483818																	0.25	0.25	0.25	0.25	125	147	125	132	132.25	6.79215	11.5263	-25	0	-38	-30	-56	-40	-47.25	1768	2750	1728.3	1687	1983.33	1983.33
1072	Co	Nb	Ni	Ti	7.92325	11.5263	29	2046.83	0.813527																	0.25	0.25	0.25	0.25	125	147	125	146	135.75	7.92325	11.5263	-25	0	-28	-30	2	-35	-29	1768	2750	1728.3	1941	2046.83	2046.83
1073	Co	Nb	Ni	V	6.80856	11.5263	22	2107.32	1.10407																	0.25	0.25	0.25	0.25	125	147	125	135	133	6.80856	11.5263	-25	0	-14	-30	-1	-18	-22	1768	2750	1728.3	2183	2107.32	2107.32
1074	Co	Nb	Ni	W	7.23715	11.5263	16.75	2485.32	1.71024																	0.25	0.25	0.25	0.25	125	147	125	141	134.5	7.23715	11.5263	-25	0	-1	-30	-8	-3	-16.75	1768	2750	1728.3	3695	2485.32	2485.32
1075	Co	Nb	Ni	Zn	7.04028	11.5263	17.5	1734.75	1.14258																	0.25	0.25	0.25	0.25	125	147	125	139	134	7.04028	11.5263	-25	0	-5	-30	-1	-9	-17.5	1768	2750	1728.3	692.68	1734.75	1734.75
1076	Co	Nb	Si	Ti	6.79329	11.5263	52.75	2036.5	0.444991																	0.25	0.25	0.25	0.25	125	147	132	146	137.5	6.79329	11.5263	-25	-38	-28	-56	2	-66	-52.75	1768	2750	1687	1941	2036.5	2036.5
1077	Co	Nb	Si	V	5.89911	11.5263	45.5	2097	0.531223																	0.25	0.25	0.25	0.25	125	147	132	135	134.75	5.89911	11.5263	-25	-38	-14	-56	-1	-48	-45.5	1768	2750	1687	2183	2097	2097
1078	Co	Nb	Si	W	6.17071	11.5263	39.75	2475	0.717675																	0.25	0.25	0.25	0.25	125	147	132	141	136.25	6.17071	11.5263	-25	-38	-1	-56	-8	-31	-39.75	1768	2750	1687	3695	2475	2475
1079	Co	Nb	Si	Zn	6.01565	11.5263	35.75	1724.42	0.555977																	0.25	0.25	0.25	0.25	125	147	132	139	135.75	6.01565	11.5263	-25	-38	-5	-56	-1	-18	-35.75	1768	2750	1687	692.68	1724.42	1724.42
1080	Co	Nb	Ti	V	6.49738	11.5263	17	2160.5	1.46486																	0.25	0.25	0.25	0.25	125	147	146	135	138.25	6.49738	11.5263	-25	-28	-14	2	-1	-2	-17	1768	2750	1941	2183	2160.5	2160.5
1081	Co	Nb	Ti	W	6.30701	11.5263	16.5	2538.5	1.7733																	0.25	0.25	0.25	0.25	125	147	146	141	139.75	6.30701	11.5263	-25	-28	-1	2	-8	-6	-16.5	1768	2750	1941	3695	2538.5	2538.5
1082	Co	Nb	Ti	Zn	6.30926	11.5263	18	1787.92	1.14489																	0.25	0.25	0.25	0.25	125	147	146	139	139.25	6.30926	11.5263	-25	-28	-5	2	-1	-15	-18	1768	2750	1941	692.68	1787.92	1787.92
1083	Co	Nb	V	W	5.92996	11.5263	12.5	2599	2.39655																	0.25	0.25	0.25	0.25	125	147	135	141	137	5.92996	11.5263	-25	-14	-1	-1	-8	-1	-12.5	1768	2750	2183	3695	2599	2599
1084	Co	Nb	V	Zn	5.80329	11.5263	12	1848.42	1.77545																	0.25	0.25	0.25	0.25	125	147	135	139	136.5	5.80329	11.5263	-25	-14	-5	-1	-1	-2	-12	1768	2750	2183	692.68	1848.42	1848.42
1085	Co	Nb	W	Zn	5.84222	11.5263	6.25	2226.42	4.10598																	0.25	0.25	0.25	0.25	125	147	141	139	138	5.84222	11.5263	-25	-1	-5	-8	-1	15	-6.25	1768	2750	3695	692.68	2226.42	2226.42
1086	Co	Ni	Si	Ti	6.49486	11.5263	51.75	1781.08	0.396699																	0.25	0.25	0.25	0.25	125	125	132	146	132	6.49486	11.5263	0	-38	-28	-40	-35	-66	-51.75	1768	1728.3	1687	1941	1781.08	1781.08
1087	Co	Ni	Si	V	3.38906	11.5263	39.5	1841.58	0.53738																	0.25	0.25	0.25	0.25	125	125	132	135	129.25	3.38906	11.5263	0	-38	-14	-40	-18	-48	-39.5	1768	1728.3	1687	2183	1841.58	1841.58
1088	Co	Ni	Si	W	5.02617	11.5263	28.25	2219.57	0.905609																	0.25	0.25	0.25	0.25	125	125	132	141	130.75	5.02617	11.5263	0	-38	-1	-40	-3	-31	-28.25	1768	1728.3	1687	3695	2219.57	2219.57
1089	Co	Ni	Si	Zn	4.45612	11.5263	27.5	1469	0.615711																	0.25	0.25	0.25	0.25	125	125	132	139	130.25	4.45612	11.5263	0	-38	-5	-40	-9	-18	-27.5	1768	1728.3	1687	692.68	1469	1469
1090	Co	Ni	Ti	V	6.53188	11.5263	24.25	1905.08	0.905503																	0.25	0.25	0.25	0.25	125	125	146	135	132.75	6.53188	11.5263	0	-28	-14	-35	-18	-2	-24.25	1768	1728.3	1941	2183	1905.08	1905.08
1091	Co	Ni	Ti	W	7.01483	11.5263	18.25	2283.07	1.44194																	0.25	0.25	0.25	0.25	125	125	146	141	134.25	7.01483	11.5263	0	-28	-1	-35	-3	-6	-18.25	1768	1728.3	1941	3695	2283.07	2283.07
1092	Co	Ni	Ti	Zn	6.7987	11.5263	23	1532.5	0.767999																	0.25	0.25	0.25	0.25	125	125	146	139	133.75	6.7987	11.5263	0	-28	-5	-35	-9	-15	-23	1768	1728.3	1941	692.68	1532.5	1532.5
1093	Co	Ni	V	W	5.19954	11.5263	9.25	2343.57	2.92029																	0.25	0.25	0.25	0.25	125	125	135	141	131.5	5.19954	11.5263	0	-14	-1	-18	-3	-1	-9.25	1768	1728.3	2183	3695	2343.57	2343.57
1094	Co	Ni	V	Zn	4.70566	11.5263	12	1593	1.53011																	0.25	0.25	0.25	0.25	125	125	135	139	131	4.70566	11.5263	0	-14	-5	-18	-9	-2	-12	1768	1728.3	2183	692.68	1593	1593
1095	Co	Ni	W	Zn	5.68548	11.5263	0.75	1971	30.291																	0.25	0.25	0.25	0.25	125	125	141	139	132.5	5.68548	11.5263	0	-1	-5	-3	-9	15	-0.75	1768	1728.3	3695	692.68	1971	1971
1096	Co	Si	Ti	V	5.62556	11.5263	49	1894.75	0.445703																	0.25	0.25	0.25	0.25	125	132	146	135	134.5	5.62556	11.5263	-38	-28	-14	-66	-48	-2	-49	1768	1687	1941	2183	1894.75	1894.75
1097	Co	Si	Ti	W	5.95089	11.5263	42.5	2272.75	0.616385																	0.25	0.25	0.25	0.25	125	132	146	141	136	5.95089	11.5263	-38	-28	-1	-66	-31	-6	-42.5	1768	1687	1941	3695	2272.75	2272.75
1098	Co	Si	Ti	Zn	5.77582	11.5263	42.5	1522.17	0.412823																	0.25	0.25	0.25	0.25	125	132	146	139	135.5	5.77582	11.5263	-38	-28	-5	-66	-18	-15	-42.5	1768	1687	1941	692.68	1522.17	1522.17
1099	Co	Si	V	W	4.32335	11.5263	33.25	2333.25	0.808833																	0.25	0.25	0.25	0.25	125	132	135	141	133.25	4.32335	11.5263	-38	-14	-1	-48	-31	-1	-33.25	1768	1687	2183	3695	2333.25	2333.25
1100	Co	Si	V	Zn	3.85489	11.5263	31.25	1582.67	0.583754																	0.25	0.25	0.25	0.25	125	132	135	139	132.75	3.85489	11.5263	-38	-14	-5	-48	-18	-2	-31.25	1768	1687	2183	692.68	1582.67	1582.67
1101	Co	Si	W	Zn	4.69259	11.5263	19.5	1960.67	1.15894																	0.25	0.25	0.25	0.25	125	132	141	139	134.25	4.69259	11.5263	-38	-1	-5	-31	-18	15	-19.5	1768	1687	3695	692.68	1960.67	1960.67
1102	Co	Ti	V	W	5.72011	11.5263	13	2396.75	2.12505																	0.25	0.25	0.25	0.25	125	146	135	141	136.75	5.72011	11.5263	-28	-14	-1	-2	-6	-1	-13	1768	1941	2183	3695	2396.75	2396.75
1103	Co	Ti	V	Zn	5.57448	11.5263	16.5	1646.17	1.14995																	0.25	0.25	0.25	0.25	125	146	135	139	136.25	5.57448	11.5263	-28	-14	-5	-2	-15	-2	-16.5	1768	1941	2183	692.68	1646.17	1646.17
1104	Co	Ti	W	Zn	5.65533	11.5263	10	2024.17	2.33312																	0.25	0.25	0.25	0.25	125	146	141	139	137.75	5.65533	11.5263	-28	-1	-5	-6	-15	15	-10	1768	1941	3695	692.68	2024.17	2024.17
1105	Co	V	W	Zn	4.56623	11.5263	2	2084.67	12.0143																	0.25	0.25	0.25	0.25	125	135	141	139	135	4.56623	11.5263	-14	-1	-5	-1	-2	15	-2	1768	2183	3695	692.68	2084.67	2084.67
1106	Cr	Cu	Fe	Mg	10.318	11.5263	15.75	1567.94	1.14746																	0.25	0.25	0.25	0.25	128	128	127	160	135.75	10.318	11.5263	12	-1	24	13	-3	18	15.75	2180	1357.77	1811	923	1567.94	1567.94
1107	Cr	Cu	Fe	Mn	0.651596	11.5263	7.5	1716.94	2.63866																	0.25	0.25	0.25	0.25	128	128	127	126	127.25	0.651596	11.5263	12	-1	2	13	4	0	7.5	2180	1357.77	1811	1519	1716.94	1716.94
1108	Cr	Cu	Fe	Mo	4.09642	11.5263	10.25	2061.19	2.31784																	0.25	0.25	0.25	0.25	128	128	127	140	130.75	4.09642	11.5263	12	-1	0	13	19	-2	10.25	2180	1357.77	1811	2896	2061.19	2061.19
1109	Cr	Cu	Fe	Nb	6.32568	11.5263	1	2024.69	23.3372																	0.25	0.25	0.25	0.25	128	128	127	147	132.5	6.32568	11.5263	12	-1	-7	13	3	-16	1	2180	1357.77	1811	2750	2024.69	2024.69
1110	Cr	Cu	Fe	Ni	0.964366	11.5263	4.75	1769.27	4.29328																	0.25	0.25	0.25	0.25	128	128	127	125	127	0.964366	11.5263	12	-1	-7	13	4	-2	4.75	2180	1357.77	1811	1728.3	1769.27	1769.27
1111	Cr	Cu	Fe	Si	1.49148	11.5263	16.75	1758.94	1.21039																	0.25	0.25	0.25	0.25	128	128	127	132	128.75	1.49148	11.5263	12	-1	-37	13	-19	-35	-16.75	2180	1357.77	1811	1687	1758.94	1758.94
1112	Cr	Cu	Fe	Ti	6.01063	11.5263	2.25	1822.44	9.336																	0.25	0.25	0.25	0.25	128	128	127	146	132.25	6.01063	11.5263	12	-1	-7	13	-9	-17	-2.25	2180	1357.77	1811	1941	1822.44	1822.44
1113	Cr	Cu	Fe	V	2.47225	11.5263	5	1882.94	4.34067																	0.25	0.25	0.25	0.25	128	128	127	135	129.5	2.47225	11.5263	12	-1	-2	13	5	-7	5	2180	1357.77	1811	2183	1882.94	1882.94
1114	Cr	Cu	Fe	W	4.41826	11.5263	11.75	2260.94	2.2179																	0.25	0.25	0.25	0.25	128	128	127	141	131	4.41826	11.5263	12	-1	1	13	22	0	11.75	2180	1357.77	1811	3695	2260.94	2260.94
1115	Cr	Cu	Fe	Zn	3.77351	11.5263	8.5	1510.36	2.0481																	0.25	0.25	0.25	0.25	128	128	127	139	130.5	3.77351	11.5263	12	-1	5	13	1	4	8.5	2180	1357.77	1811	692.68	1510.36	1510.36
1116	Cr	Cu	Mg	Mn	10.4566	11.5263	12.25	1494.94	1.40662																	0.25	0.25	0.25	0.25	128	128	160	126	135.5	10.4566	11.5263	12	24	2	-3	4	10	12.25	2180	1357.77	923	1519	1494.94	1494.94
1117	Cr	Cu	Mg	Mo	9.4077	11.5263	22	1839.19	0.963594																	0.25	0.25	0.25	0.25	128	128	160	140	139	9.4077	11.5263	12	24	0	-3	19	36	22	2180	1357.77	923	2896	1839.19	1839.19
1118	Cr	Cu	Mg	Nb	9.62923	11.5263	15.25	1802.69	1.36252																	0.25	0.25	0.25	0.25	128	128	160	147	140.75	9.62923	11.5263	12	24	-7	-3	3	32	15.25	2180	1357.77	923	2750	1802.69	1802.69
1119	Cr	Cu	Mg	Ni	10.6039	11.5263	6.5	1547.27	2.74373																	0.25	0.25	0.25	0.25	128	128	160	125	135.25	10.6039	11.5263	12	24	-7	-3	4	-4	6.5	2180	1357.77	923	1728.3	1547.27	1547.27
1120	Cr	Cu	Mg	Si	9.76576	11.5263	12.25	1536.94	1.44614																	0.25	0.25	0.25	0.25	128	128	160	132	137	9.76576	11.5263	12	24	-37	-3	-19	-26	-12.25	2180	1357.77	923	1687	1536.94	1536.94
1121	Cr	Cu	Mg	Ti	9.56892	11.5263	8.25	1600.44	2.23602																	0.25	0.25	0.25	0.25	128	128	160	146	140.5	9.56892	11.5263	12	24	-7	-3	-9	16	8.25	2180	1357.77	923	1941	1600.44	1600.44
1122	Cr	Cu	Mg	V	9.55359	11.5263	14.75	1660.94	1.29793																	0.25	0.25	0.25	0.25	128	128	160	135	137.75	9.55359	11.5263	12	24	-2	-3	5	23	14.75	2180	1357.77	923	2183	1660.94	1660.94
1123	Cr	Cu	Mg	W	9.40966	11.5263	23.5	2038.94	1.00006																	0.25	0.25	0.25	0.25	128	128	160	141	139.25	9.40966	11.5263	12	24	1	-3	22	38	23.5	2180	1357.77	923	3695	2038.94	2038.94
1124	Cr	Cu	Mg	Zn	9.41603	11.5263	8.75	1288.36	1.69715																	0.25	0.25	0.25	0.25	128	128	160	139	138.75	9.41603	11.5263	12	24	5	-3	1	-4	8.75	2180	1357.77	923	692.68	1288.36	1288.36
1125	Cr	Cu	Mn	Mo	4.24925	11.5263	10.5	1988.19	2.18252																	0.25	0.25	0.25	0.25	128	128	126	140	130.5	4.24925	11.5263	12	2	0	4	19	5	10.5	2180	1357.77	1519	2896	1988.19	1988.19
1126	Cr	Cu	Mn	Nb	6.46879	11.5263	2.5	1951.69	8.99831																	0.25	0.25	0.25	0.25	128	128	126	147	132.25	6.46879	11.5263	12	2	-7	4	3	-4	2.5	2180	1357.77	1519	2750	1951.69	1951.69
1127	Cr	Cu	Mn	Ni	1.02488	11.5263	1.75	1696.27	11.1724																	0.25	0.25	0.25	0.25	128	128	126	125	126.75	1.02488	11.5263	12	2	-7	4	4	-8	1.75	2180	1357.77	1519	1728.3	1696.27	1696.27
1128	Cr	Cu	Mn	Si	1.69607	11.5263	20.75	1685.94	0.936514																	0.25	0.25	0.25	0.25	128	128	126	132	128.5	1.69607	11.5263	12	2	-37	4	-19	-45	-20.75	2180	1357.77	1519	1687	1685.94	1685.94
1129	Cr	Cu	Mn	Ti	6.15457	11.5263	1.5	1749.44	13.4431																	0.25	0.25	0.25	0.25	128	128	126	146	132	6.15457	11.5263	12	2	-7	4	-9	-8	-1.5	2180	1357.77	1519	1941	1749.44	1749.44
1130	Cr	Cu	Mn	V	2.64503	11.5263	5	1809.94	4.17238																	0.25	0.25	0.25	0.25	128	128	126	135	129.25	2.64503	11.5263	12	2	-2	4	5	-1	5	2180	1357.77	1519	2183	1809.94	1809.94
1131	Cr	Cu	Mn	W	4.56895	11.5263	11.75	2187.94	2.14629																	0.25	0.25	0.25	0.25	128	128	126	141	130.75	4.56895	11.5263	12	2	1	4	22	6	11.75	2180	1357.77	1519	3695	2187.94	2187.94
1132	Cr	Cu	Mn	Zn	3.92888	11.5263	4.5	1437.36	3.68166																	0.25	0.25	0.25	0.25	128	128	126	139	130.25	3.92888	11.5263	12	2	5	4	1	-6	4.5	2180	1357.77	1519	692.68	1437.36	1437.36
1133	Cr	Cu	Mo	Nb	5.99305	11.5263	5.25	2295.94	5.0407																	0.25	0.25	0.25	0.25	128	128	140	147	135.75	5.99305	11.5263	12	0	-7	19	3	-6	5.25	2180	1357.77	2896	2750	2295.94	2295.94
1134	Cr	Cu	Mo	Ni	4.42292	11.5263	5.25	2040.52	4.47992																	0.25	0.25	0.25	0.25	128	128	140	125	130.25	4.42292	11.5263	12	0	-7	19	4	-7	5.25	2180	1357.77	2896	1728.3	2040.52	2040.52
1135	Cr	Cu	Mo	Si	3.71135	11.5263	15	2030.19	1.56004																	0.25	0.25	0.25	0.25	128	128	140	132	132	3.71135	11.5263	12	0	-37	19	-19	-35	-15	2180	1357.77	2896	1687	2030.19	2030.19
1136	Cr	Cu	Mo	Ti	5.7522	11.5263	2.75	2093.69	8.77546																	0.25	0.25	0.25	0.25	128	128	140	146	135.5	5.7522	11.5263	12	0	-7	19	-9	-4	2.75	2180	1357.77	2896	1941	2093.69	2093.69
1137	Cr	Cu	Mo	V	3.81792	11.5263	8.5	2154.19	2.92116																	0.25	0.25	0.25	0.25	128	128	140	135	132.75	3.81792	11.5263	12	0	-2	19	5	0	8.5	2180	1357.77	2896	2183	2154.19	2154.19
1138	Cr	Cu	Mo	W	4.66294	11.5263	13.5	2532.19	2.16198																	0.25	0.25	0.25	0.25	128	128	140	141	134.25	4.66294	11.5263	12	0	1	19	22	0	13.5	2180	1357.77	2896	3695	2532.19	2532.19
1139	Cr	Cu	Mo	Zn	4.30718	11.5263	12.25	1781.61	1.67636																	0.25	0.25	0.25	0.25	128	128	140	139	133.75	4.30718	11.5263	12	0	5	19	1	12	12.25	2180	1357.77	2896	692.68	1781.61	1781.61
1140	Cr	Cu	Nb	Ni	6.62608	11.5263	6.25	2004.02	3.69582																	0.25	0.25	0.25	0.25	128	128	147	125	132	6.62608	11.5263	12	-7	-7	3	4	-30	-6.25	2180	1357.77	2750	1728.3	2004.02	2004.02
1141	Cr	Cu	Nb	Si	5.84841	11.5263	26	1993.69	0.883841																	0.25	0.25	0.25	0.25	128	128	147	132	133.75	5.84841	11.5263	12	-7	-37	3	-19	-56	-26	2180	1357.77	2750	1687	1993.69	1993.69
1142	Cr	Cu	Nb	Ti	6.74445	11.5263	1.5	2057.19	15.8079																	0.25	0.25	0.25	0.25	128	128	147	146	137.25	6.74445	11.5263	12	-7	-7	3	-9	2	-1.5	2180	1357.77	2750	1941	2057.19	2057.19
1143	Cr	Cu	Nb	V	5.77107	11.5263	2.5	2117.69	9.76365																	0.25	0.25	0.25	0.25	128	128	147	135	134.5	5.77107	11.5263	12	-7	-2	3	5	-1	2.5	2180	1357.77	2750	2183	2117.69	2117.69
1144	Cr	Cu	Nb	W	6.08564	11.5263	5.75	2495.69	5.0028																	0.25	0.25	0.25	0.25	128	128	147	141	136	6.08564	11.5263	12	-7	1	3	22	-8	5.75	2180	1357.77	2750	3695	2495.69	2495.69
1145	Cr	Cu	Nb	Zn	5.91558	11.5263	3.25	1745.11	6.18913																	0.25	0.25	0.25	0.25	128	128	147	139	135.5	5.91558	11.5263	12	-7	5	3	1	-1	3.25	2180	1357.77	2750	692.68	1745.11	1745.11
1146	Cr	Cu	Ni	Si	1.93955	11.5263	21.75	1738.27	0.921185																	0.25	0.25	0.25	0.25	128	128	125	132	128.25	1.93955	11.5263	12	-7	-37	4	-19	-40	-21.75	2180	1357.77	1728.3	1687	1738.27	1738.27
1147	Cr	Cu	Ni	Ti	6.3134	11.5263	10.5	1801.77	1.97788																	0.25	0.25	0.25	0.25	128	128	125	146	131.75	6.3134	11.5263	12	-7	-7	4	-9	-35	-10.5	2180	1357.77	1728.3	1941	1801.77	1801.77
1148	Cr	Cu	Ni	V	2.84824	11.5263	1.5	1862.27	14.31																	0.25	0.25	0.25	0.25	128	128	125	135	129	2.84824	11.5263	12	-7	-2	4	5	-18	-1.5	2180	1357.77	1728.3	2183	1862.27	1862.27
1149	Cr	Cu	Ni	W	4.7392	11.5263	7.25	2240.27	3.56165																	0.25	0.25	0.25	0.25	128	128	125	141	130.5	4.7392	11.5263	12	-7	1	4	22	-3	7.25	2180	1357.77	1728.3	3695	2240.27	2240.27
1150	Cr	Cu	Ni	Zn	4.10657	11.5263	1.5	1489.69	11.447																	0.25	0.25	0.25	0.25	128	128	125	139	130	4.10657	11.5263	12	-7	5	4	1	-9	1.5	2180	1357.77	1728.3	692.68	1489.69	1489.69
1151	Cr	Cu	Si	Ti	5.54257	11.5263	31.5	1791.44	0.655514																	0.25	0.25	0.25	0.25	128	128	132	146	133.5	5.54257	11.5263	12	-37	-7	-19	-9	-66	-31.5	2180	1357.77	1687	1941	1791.44	1791.44
1152	Cr	Cu	Si	V	2.25427	11.5263	22.25	1851.94	0.959372																	0.25	0.25	0.25	0.25	128	128	132	135	130.75	2.25427	11.5263	12	-37	-2	-19	5	-48	-22.25	2180	1357.77	1687	2183	1851.94	1851.94
1153	Cr	Cu	Si	W	4.01451	11.5263	13	2229.94	1.97715																	0.25	0.25	0.25	0.25	128	128	132	141	132.25	4.01451	11.5263	12	-37	1	-19	22	-31	-13	2180	1357.77	1687	3695	2229.94	2229.94
1154	Cr	Cu	Si	Zn	3.41028	11.5263	14	1479.36	1.21797																	0.25	0.25	0.25	0.25	128	128	132	139	131.75	3.41028	11.5263	12	-37	5	-19	1	-18	-14	2180	1357.77	1687	692.68	1479.36	1479.36
1155	Cr	Cu	Ti	V	5.48321	11.5263	0.75	1915.44	29.4373																	0.25	0.25	0.25	0.25	128	128	146	135	134.25	5.48321	11.5263	12	-7	-2	-9	5	-2	-0.75	2180	1357.77	1941	2183	1915.44	1915.44
1156	Cr	Cu	Ti	W	5.85566	11.5263	3.25	2293.44	8.13381																	0.25	0.25	0.25	0.25	128	128	146	141	135.75	5.85566	11.5263	12	-7	1	-9	22	-6	3.25	2180	1357.77	1941	3695	2293.44	2293.44
1157	Cr	Cu	Ti	Zn	5.66416	11.5263	3.25	1542.86	5.47184																	0.25	0.25	0.25	0.25	128	128	146	139	135.25	5.66416	11.5263	12	-7	5	-9	1	-15	-3.25	2180	1357.77	1941	692.68	1542.86	1542.86
1158	Cr	Cu	V	W	4.08375	11.5263	9.25	2353.94	2.93321																	0.25	0.25	0.25	0.25	128	128	135	141	133	4.08375	11.5263	12	-2	1	5	22	-1	9.25	2180	1357.77	2183	3695	2353.94	2353.94
1159	Cr	Cu	V	Zn	3.55999	11.5263	4.75	1603.36	3.8907																	0.25	0.25	0.25	0.25	128	128	135	139	132.5	3.55999	11.5263	12	-2	5	5	1	-2	4.75	2180	1357.77	2183	692.68	1603.36	1603.36
1160	Cr	Cu	W	Zn	4.5086	11.5263	14	1981.36	1.63127																	0.25	0.25	0.25	0.25	128	128	141	139	134	4.5086	11.5263	12	1	5	22	1	15	14	2180	1357.77	3695	692.68	1981.36	1981.36
1161	Cr	Fe	Mg	Mn	10.5781	11.5263	13.25	1608.25	1.39903																	0.25	0.25	0.25	0.25	128	127	160	126	135.25	10.5781	11.5263	-1	24	2	18	0	10	13.25	2180	1811	923	1519	1608.25	1608.25
1162	Cr	Fe	Mg	Mo	9.5801	11.5263	18.75	1952.5	1.20027																	0.25	0.25	0.25	0.25	128	127	160	140	138.75	9.5801	11.5263	-1	24	0	18	-2	36	18.75	2180	1811	923	2896	1952.5	1952.5
1163	Cr	Fe	Mg	Nb	9.81716	11.5263	12.5	1916	1.76675																	0.25	0.25	0.25	0.25	128	127	160	147	140.5	9.81716	11.5263	-1	24	-7	18	-16	32	12.5	2180	1811	923	2750	1916	1916
1164	Cr	Fe	Mg	Ni	10.7216	11.5263	7	1660.58	2.73432																	0.25	0.25	0.25	0.25	128	127	160	125	135	10.7216	11.5263	-1	24	-7	18	-2	-4	7	2180	1811	923	1728.3	1660.58	1660.58
1165	Cr	Fe	Mg	Si	9.91089	11.5263	14.25	1650.25	1.33483																	0.25	0.25	0.25	0.25	128	127	160	132	136.75	9.91089	11.5263	-1	24	-37	18	-35	-26	-14.25	2180	1811	923	1687	1650.25	1650.25
1166	Cr	Fe	Mg	Ti	9.75519	11.5263	8.25	1713.75	2.39432																	0.25	0.25	0.25	0.25	128	127	160	146	140.25	9.75519	11.5263	-1	24	-7	18	-17	16	8.25	2180	1811	923	1941	1713.75	1713.75
1167	Cr	Fe	Mg	V	9.70984	11.5263	13.75	1774.25	1.48731																	0.25	0.25	0.25	0.25	128	127	160	135	137.5	9.70984	11.5263	-1	24	-2	18	-7	23	13.75	2180	1811	923	2183	1774.25	1774.25
1168	Cr	Fe	Mg	W	9.58483	11.5263	20	2152.25	1.24037																	0.25	0.25	0.25	0.25	128	127	160	141	139	9.58483	11.5263	-1	24	1	18	0	38	20	2180	1811	923	3695	2152.25	2152.25
1169	Cr	Fe	Mg	Zn	9.5855	11.5263	11.5	1401.67	1.40487																	0.25	0.25	0.25	0.25	128	127	160	139	138.5	9.5855	11.5263	-1	24	5	18	4	-4	11.5	2180	1811	923	692.68	1401.67	1401.67
1170	Cr	Fe	Mn	Mo	4.35578	11.5263	1	2101.5	24.2225																	0.25	0.25	0.25	0.25	128	127	126	140	130.25	4.35578	11.5263	-1	2	0	0	-2	5	1	2180	1811	1519	2896	2101.5	2101.5
1171	Cr	Fe	Mn	Nb	6.58263	11.5263	6.5	2065	3.66181																	0.25	0.25	0.25	0.25	128	127	126	147	132	6.58263	11.5263	-1	2	-7	0	-16	-4	-6.5	2180	1811	1519	2750	2065	2065
1172	Cr	Fe	Mn	Ni	0.883821	11.5263	4	1809.58	5.21442																	0.25	0.25	0.25	0.25	128	127	126	125	126.5	0.883821	11.5263	-1	2	-7	0	-2	-8	-4	2180	1811	1519	1728.3	1809.58	1809.58
1173	Cr	Fe	Mn	Si	1.77591	11.5263	29	1799.25	0.715127																	0.25	0.25	0.25	0.25	128	127	126	132	128.25	1.77591	11.5263	-1	2	-37	0	-35	-45	-29	2180	1811	1519	1687	1799.25	1799.25
1174	Cr	Fe	Mn	Ti	6.26761	11.5263	7.75	1862.75	2.7704																	0.25	0.25	0.25	0.25	128	127	126	146	131.75	6.26761	11.5263	-1	2	-7	0	-17	-8	-7.75	2180	1811	1519	1941	1862.75	1862.75
1175	Cr	Fe	Mn	V	2.74072	11.5263	2.25	1923.25	9.85242																	0.25	0.25	0.25	0.25	128	127	126	135	129	2.74072	11.5263	-1	2	-2	0	-7	-1	-2.25	2180	1811	1519	2183	1923.25	1923.25
1176	Cr	Fe	Mn	W	4.67684	11.5263	2	2301.25	13.2624																	0.25	0.25	0.25	0.25	128	127	126	141	130.5	4.67684	11.5263	-1	2	1	0	0	6	2	2180	1811	1519	3695	2301.25	2301.25
1177	Cr	Fe	Mn	Zn	4.03388	11.5263	1	1550.67	17.8735																	0.25	0.25	0.25	0.25	128	127	126	139	130	4.03388	11.5263	-1	2	5	0	4	-6	1	2180	1811	1519	692.68	1550.67	1550.67
1178	Cr	Fe	Mo	Nb	6.18563	11.5263	8	2409.25	3.47121																	0.25	0.25	0.25	0.25	128	127	140	147	135.5	6.18563	11.5263	-1	0	-7	-2	-16	-6	-8	2180	1811	2896	2750	2409.25	2409.25
1179	Cr	Fe	Mo	Ni	4.51821	11.5263	4.75	2153.82	5.22644																	0.25	0.25	0.25	0.25	128	127	140	125	130	4.51821	11.5263	-1	0	-7	-2	-2	-7	-4.75	2180	1811	2896	1728.3	2153.82	2153.82
1180	Cr	Fe	Mo	Si	3.88415	11.5263	27.5	2143.5	0.898422																	0.25	0.25	0.25	0.25	128	127	140	132	131.75	3.88415	11.5263	-1	0	-37	-2	-35	-35	-27.5	2180	1811	2896	1687	2143.5	2143.5
1181	Cr	Fe	Mo	Ti	5.94666	11.5263	7.75	2207	3.28239																	0.25	0.25	0.25	0.25	128	127	140	146	135.25	5.94666	11.5263	-1	0	-7	-2	-17	-4	-7.75	2180	1811	2896	1941	2207	2207
1182	Cr	Fe	Mo	V	4.01138	11.5263	3	2267.5	8.71195																	0.25	0.25	0.25	0.25	128	127	140	135	132.5	4.01138	11.5263	-1	0	-2	-2	-7	0	-3	2180	1811	2896	2183	2267.5	2267.5
1183	Cr	Fe	Mo	W	4.86508	11.5263	0.5	2645.5	60.9856																	0.25	0.25	0.25	0.25	128	127	140	141	134	4.86508	11.5263	-1	0	1	-2	0	0	-0.5	2180	1811	2896	3695	2645.5	2645.5
1184	Cr	Fe	Mo	Zn	4.50996	11.5263	4.5	1894.92	4.85364																	0.25	0.25	0.25	0.25	128	127	140	139	133.5	4.50996	11.5263	-1	0	5	-2	4	12	4.5	2180	1811	2896	692.68	1894.92	1894.92
1185	Cr	Fe	Nb	Ni	6.7329	11.5263	15.75	2117.32	1.54952																	0.25	0.25	0.25	0.25	128	127	147	125	131.75	6.7329	11.5263	-1	-7	-7	-16	-2	-30	-15.75	2180	1811	2750	1728.3	2117.32	2117.32
1186	Cr	Fe	Nb	Si	6.0042	11.5263	38	2107	0.639102																	0.25	0.25	0.25	0.25	128	127	147	132	133.5	6.0042	11.5263	-1	-7	-37	-16	-35	-56	-38	2180	1811	2750	1687	2107	2107
1187	Cr	Fe	Nb	Ti	6.9439	11.5263	11.5	2170.5	2.17546																	0.25	0.25	0.25	0.25	128	127	147	146	137	6.9439	11.5263	-1	-7	-7	-16	-17	2	-11.5	2180	1811	2750	1941	2170.5	2170.5
1188	Cr	Fe	Nb	V	5.94447	11.5263	8.5	2231	3.02531																	0.25	0.25	0.25	0.25	128	127	147	135	134.25	5.94447	11.5263	-1	-7	-2	-16	-7	-1	-8.5	2180	1811	2750	2183	2231	2231
1189	Cr	Fe	Nb	W	6.28044	11.5263	7.75	2609	3.88027																	0.25	0.25	0.25	0.25	128	127	147	141	135.75	6.28044	11.5263	-1	-7	1	-16	0	-8	-7.75	2180	1811	2750	3695	2609	2609
1190	Cr	Fe	Nb	Zn	6.10541	11.5263	4	1858.42	5.35517																	0.25	0.25	0.25	0.25	128	127	147	139	135.25	6.10541	11.5263	-1	-7	5	-16	4	-1	-4	2180	1811	2750	692.68	1858.42	1858.42
1191	Cr	Fe	Ni	Si	1.9918	11.5263	30.5	1851.58	0.699731																	0.25	0.25	0.25	0.25	128	127	125	132	128	1.9918	11.5263	-1	-7	-37	-2	-35	-40	-30.5	2180	1811	1728.3	1687	1851.58	1851.58
1192	Cr	Fe	Ni	Ti	6.41899	11.5263	17.25	1915.08	1.27964																	0.25	0.25	0.25	0.25	128	127	125	146	131.5	6.41899	11.5263	-1	-7	-7	-2	-17	-35	-17.25	2180	1811	1728.3	1941	1915.08	1915.08
1193	Cr	Fe	Ni	V	2.92554	11.5263	9.25	1975.58	2.46173																	0.25	0.25	0.25	0.25	128	127	125	135	128.75	2.92554	11.5263	-1	-7	-2	-2	-7	-18	-9.25	2180	1811	1728.3	2183	1975.58	1975.58
1194	Cr	Fe	Ni	W	4.8367	11.5263	3	2353.57	9.04266																	0.25	0.25	0.25	0.25	128	127	125	141	130.25	4.8367	11.5263	-1	-7	1	-2	0	-3	-3	2180	1811	1728.3	3695	2353.57	2353.57
1195	Cr	Fe	Ni	Zn	4.19932	11.5263	2.5	1603	7.39063																	0.25	0.25	0.25	0.25	128	127	125	139	129.75	4.19932	11.5263	-1	-7	5	-2	4	-9	-2.5	2180	1811	1728.3	692.68	1603	1603
1196	Cr	Fe	Si	Ti	5.69998	11.5263	40.75	1904.75	0.538766																	0.25	0.25	0.25	0.25	128	127	132	146	133.25	5.69998	11.5263	-1	-37	-7	-35	-17	-66	-40.75	2180	1811	1687	1941	1904.75	1904.75
1197	Cr	Fe	Si	V	2.4533	11.5263	32.5	1965.25	0.696986																	0.25	0.25	0.25	0.25	128	127	132	135	130.5	2.4533	11.5263	-1	-37	-2	-35	-7	-48	-32.5	2180	1811	1687	2183	1965.25	1965.25
1198	Cr	Fe	Si	W	4.18385	11.5263	25.75	2343.25	1.04889																	0.25	0.25	0.25	0.25	128	127	132	141	132	4.18385	11.5263	-1	-37	1	-35	0	-31	-25.75	2180	1811	1687	3695	2343.25	2343.25
1199	Cr	Fe	Si	Zn	3.58707	11.5263	20.5	1592.67	0.895491																	0.25	0.25	0.25	0.25	128	127	132	139	131.5	3.58707	11.5263	-1	-37	5	-35	4	-18	-20.5	2180	1811	1687	692.68	1592.67	1592.67
1200	Cr	Fe	Ti	V	5.65886	11.5263	9	2028.75	2.59822																	0.25	0.25	0.25	0.25	128	127	146	135	134	5.65886	11.5263	-1	-7	-2	-17	-7	-2	-9	2180	1811	1941	2183	2028.75	2028.75
1201	Cr	Fe	Ti	W	6.05211	11.5263	7.5	2406.75	3.69879																	0.25	0.25	0.25	0.25	128	127	146	141	135.5	6.05211	11.5263	-1	-7	1	-17	0	-6	-7.5	2180	1811	1941	3695	2406.75	2406.75
1202	Cr	Fe	Ti	Zn	5.85607	11.5263	7.75	1656.17	2.46316																	0.25	0.25	0.25	0.25	128	127	146	139	135	5.85607	11.5263	-1	-7	5	-17	4	-15	-7.75	2180	1811	1941	692.68	1656.17	1656.17
1203	Cr	Fe	V	W	4.27375	11.5263	2.5	2467.25	11.3753																	0.25	0.25	0.25	0.25	128	127	135	141	132.75	4.27375	11.5263	-1	-2	1	-7	0	-1	-2.5	2180	1811	2183	3695	2467.25	2467.25
1204	Cr	Fe	V	Zn	3.75701	11.5263	0.75	1716.67	26.3824																	0.25	0.25	0.25	0.25	128	127	135	139	132.25	3.75701	11.5263	-1	-2	5	-7	4	-2	-0.75	2180	1811	2183	692.68	1716.67	1716.67
1205	Cr	Fe	W	Zn	4.71013	11.5263	6	2094.67	4.02396																	0.25	0.25	0.25	0.25	128	127	141	139	133.75	4.71013	11.5263	-1	1	5	0	4	15	6	2180	1811	3695	692.68	2094.67	2094.67
1206	Cr	Mg	Mn	Mo	9.76065	11.5263	19.25	1879.5	1.12538																	0.25	0.25	0.25	0.25	128	160	126	140	138.5	9.76065	11.5263	24	2	0	10	36	5	19.25	2180	923	1519	2896	1879.5	1879.5
1207	Cr	Mg	Mn	Nb	10.0124	11.5263	14.25	1843	1.49073																	0.25	0.25	0.25	0.25	128	160	126	147	140.25	10.0124	11.5263	24	2	-7	10	32	-4	14.25	2180	923	1519	2750	1843	1843
1208	Cr	Mg	Mn	Ni	10.8483	11.5263	4.25	1587.58	4.30561																	0.25	0.25	0.25	0.25	128	160	126	125	134.75	10.8483	11.5263	24	2	-7	10	-4	-8	4.25	2180	923	1519	1728.3	1587.58	1587.58
1209	Cr	Mg	Mn	Si	10.0649	11.5263	18	1577.25	1.00999																	0.25	0.25	0.25	0.25	128	160	126	132	136.5	10.0649	11.5263	24	2	-37	10	-26	-45	-18	2180	923	1519	1687	1577.25	1577.25
1210	Cr	Mg	Mn	Ti	9.94885	11.5263	9.25	1640.75	2.04451																	0.25	0.25	0.25	0.25	128	160	126	146	140	9.94885	11.5263	24	2	-7	10	16	-8	9.25	2180	923	1519	1941	1640.75	1640.75
1211	Cr	Mg	Mn	V	9.87478	11.5263	14	1701.25	1.40065																	0.25	0.25	0.25	0.25	128	160	126	135	137.25	9.87478	11.5263	24	2	-2	10	23	-1	14	2180	923	1519	2183	1701.25	1701.25
1212	Cr	Mg	Mn	W	9.76803	11.5263	20.25	2079.25	1.18351																	0.25	0.25	0.25	0.25	128	160	126	141	138.75	9.76803	11.5263	24	2	1	10	38	6	20.25	2180	923	1519	3695	2079.25	2079.25
1213	Cr	Mg	Mn	Zn	9.76324	11.5263	7.75	1328.67	1.97608																	0.25	0.25	0.25	0.25	128	160	126	139	138.25	9.76324	11.5263	24	2	5	10	-4	-6	7.75	2180	923	1519	692.68	1328.67	1328.67
1214	Cr	Mg	Mo	Nb	8.05839	11.5263	19.75	2187.25	1.2765																	0.25	0.25	0.25	0.25	128	160	140	147	143.75	8.05839	11.5263	24	0	-7	36	32	-6	19.75	2180	923	2896	2750	2187.25	2187.25
1215	Cr	Mg	Mo	Ni	9.94904	11.5263	10.5	1931.83	2.12065																	0.25	0.25	0.25	0.25	128	160	140	125	138.25	9.94904	11.5263	24	0	-7	36	-4	-7	10.5	2180	923	2896	1728.3	1931.83	1931.83
1216	Cr	Mg	Mo	Si	8.80631	11.5263	9.5	1921.5	2.33134																	0.25	0.25	0.25	0.25	128	160	140	132	140	8.80631	11.5263	24	0	-37	36	-26	-35	-9.5	2180	923	2896	1687	1921.5	1921.5
1217	Cr	Mg	Mo	Ti	8.02907	11.5263	16.25	1985	1.40798																	0.25	0.25	0.25	0.25	128	160	140	146	143.5	8.02907	11.5263	24	0	-7	36	16	-4	16.25	2180	923	2896	1941	1985	1985
1218	Cr	Mg	Mo	V	8.45702	11.5263	20.25	2045.5	1.1643																	0.25	0.25	0.25	0.25	128	160	140	135	140.75	8.45702	11.5263	24	0	-2	36	23	0	20.25	2180	923	2896	2183	2045.5	2045.5
1219	Cr	Mg	Mo	W	8.05182	11.5263	24.75	2423.5	1.12864																	0.25	0.25	0.25	0.25	128	160	140	141	142.25	8.05182	11.5263	24	0	1	36	38	0	24.75	2180	923	2896	3695	2423.5	2423.5
1220	Cr	Mg	Mo	Zn	8.14158	11.5263	18.25	1672.92	1.05658																	0.25	0.25	0.25	0.25	128	160	140	139	141.75	8.14158	11.5263	24	0	5	36	-4	12	18.25	2180	923	2896	692.68	1672.92	1672.92
1221	Cr	Mg	Nb	Ni	10.2145	11.5263	2	1895.33	10.923																	0.25	0.25	0.25	0.25	128	160	147	125	140	10.2145	11.5263	24	-7	-7	32	-4	-30	2	2180	923	2750	1728.3	1895.33	1895.33
1222	Cr	Mg	Nb	Si	8.95659	11.5263	17.5	1885	1.24155																	0.25	0.25	0.25	0.25	128	160	147	132	141.75	8.95659	11.5263	24	-7	-37	32	-26	-56	-17.5	2180	923	2750	1687	1885	1885
1223	Cr	Mg	Nb	Ti	7.8403	11.5263	15	1948.5	1.49726																	0.25	0.25	0.25	0.25	128	160	147	146	145.25	7.8403	11.5263	24	-7	-7	32	16	2	15	2180	923	2750	1941	1948.5	1948.5
1224	Cr	Mg	Nb	V	8.54442	11.5263	17.25	2009	1.3424																	0.25	0.25	0.25	0.25	128	160	147	135	142.5	8.54442	11.5263	24	-7	-2	32	23	-1	17.25	2180	923	2750	2183	2009	2009
1225	Cr	Mg	Nb	W	7.99366	11.5263	20	2387	1.37566																	0.25	0.25	0.25	0.25	128	160	147	141	144	7.99366	11.5263	24	-7	1	32	38	-8	20	2180	923	2750	3695	2387	2387
1226	Cr	Mg	Nb	Zn	8.13423	11.5263	12.25	1636.42	1.53974																	0.25	0.25	0.25	0.25	128	160	147	139	143.5	8.13423	11.5263	24	-7	5	32	-4	-1	12.25	2180	923	2750	692.68	1636.42	1636.42
1227	Cr	Mg	Ni	Si	10.2276	11.5263	22.5	1629.58	0.834798																	0.25	0.25	0.25	0.25	128	160	125	132	136.25	10.2276	11.5263	24	-7	-37	-4	-26	-40	-22.5	2180	923	1728.3	1687	1629.58	1629.58
1228	Cr	Mg	Ni	Ti	10.1496	11.5263	3.25	1693.08	6.00458																	0.25	0.25	0.25	0.25	128	160	125	146	139.75	10.1496	11.5263	24	-7	-7	-4	16	-35	-3.25	2180	923	1728.3	1941	1693.08	1693.08
1229	Cr	Mg	Ni	V	10.0481	11.5263	4	1753.58	5.05305																	0.25	0.25	0.25	0.25	128	160	125	135	137	10.0481	11.5263	24	-7	-2	-4	23	-18	4	2180	923	1728.3	2183	1753.58	1753.58
1230	Cr	Mg	Ni	W	9.95893	11.5263	12.25	2131.57	2.00564																	0.25	0.25	0.25	0.25	128	160	125	141	138.5	9.95893	11.5263	24	-7	1	-4	38	-3	12.25	2180	923	1728.3	3695	2131.57	2131.57
1231	Cr	Mg	Ni	Zn	9.94893	11.5263	1.25	1381	12.7342																	0.25	0.25	0.25	0.25	128	160	125	139	138	9.94893	11.5263	24	-7	5	-4	-4	-9	1.25	2180	923	1728.3	692.68	1381	1381
1232	Cr	Mg	Si	Ti	8.90431	11.5263	24	1682.75	0.808161																	0.25	0.25	0.25	0.25	128	160	132	146	141.5	8.90431	11.5263	24	-37	-7	-26	16	-66	-24	2180	923	1687	1941	1682.75	1682.75
1233	Cr	Mg	Si	V	9.02161	11.5263	16.5	1743.25	1.21777																	0.25	0.25	0.25	0.25	128	160	132	135	138.75	9.02161	11.5263	24	-37	-2	-26	23	-48	-16.5	2180	923	1687	2183	1743.25	1743.25
1234	Cr	Mg	Si	W	8.79603	11.5263	7.75	2121.25	3.15486																	0.25	0.25	0.25	0.25	128	160	132	141	140.25	8.79603	11.5263	24	-37	1	-26	38	-31	-7.75	2180	923	1687	3695	2121.25	2121.25
1235	Cr	Mg	Si	Zn	8.8275	11.5263	14	1370.67	1.12848																	0.25	0.25	0.25	0.25	128	160	132	139	139.75	8.8275	11.5263	24	-37	5	-26	-4	-18	-14	2180	923	1687	692.68	1370.67	1370.67
1236	Cr	Mg	Ti	V	8.49969	11.5263	13	1806.75	1.60193																	0.25	0.25	0.25	0.25	128	160	146	135	142.25	8.49969	11.5263	24	-7	-2	16	23	-2	13	2180	923	1941	2183	1806.75	1806.75
1237	Cr	Mg	Ti	W	7.9678	11.5263	16.5	2184.75	1.52619																	0.25	0.25	0.25	0.25	128	160	146	141	143.75	7.9678	11.5263	24	-7	1	16	38	-6	16.5	2180	923	1941	3695	2184.75	2184.75
1238	Cr	Mg	Ti	Zn	8.10157	11.5263	4.75	1434.17	3.48014																	0.25	0.25	0.25	0.25	128	160	146	139	143.25	8.10157	11.5263	24	-7	5	16	-4	-15	4.75	2180	923	1941	692.68	1434.17	1434.17
1239	Cr	Mg	V	W	8.43644	11.5263	20.75	2245.25	1.2472																	0.25	0.25	0.25	0.25	128	160	135	141	141	8.43644	11.5263	24	-2	1	23	38	-1	20.75	2180	923	2183	3695	2245.25	2245.25
1240	Cr	Mg	V	Zn	8.48887	11.5263	11	1494.67	1.56618																	0.25	0.25	0.25	0.25	128	160	135	139	140.5	8.48887	11.5263	24	-2	5	23	-4	-2	11	2180	923	2183	692.68	1494.67	1494.67
1241	Cr	Mg	W	Zn	8.10624	11.5263	19.75	1872.67	1.09291																	0.25	0.25	0.25	0.25	128	160	141	139	142	8.10624	11.5263	24	1	5	38	-4	15	19.75	2180	923	3695	692.68	1872.67	1872.67
1242	Cr	Mn	Mo	Nb	6.38979	11.5263	2.5	2336.25	10.7713																	0.25	0.25	0.25	0.25	128	126	140	147	135.25	6.38979	11.5263	2	0	-7	5	-4	-6	-2.5	2180	1519	2896	2750	2336.25	2336.25
1243	Cr	Mn	Mo	Ni	4.6363	11.5263	3.75	2080.82	6.39578																	0.25	0.25	0.25	0.25	128	126	140	125	129.75	4.6363	11.5263	2	0	-7	5	-8	-7	-3.75	2180	1519	2896	1728.3	2080.82	2080.82
1244	Cr	Mn	Mo	Si	4.07749	11.5263	27.5	2070.5	0.867825																	0.25	0.25	0.25	0.25	128	126	140	132	131.5	4.07749	11.5263	2	0	-37	5	-45	-35	-27.5	2180	1519	2896	1687	2070.5	2070.5
1245	Cr	Mn	Mo	Ti	6.15305	11.5263	3	2134	8.19903																	0.25	0.25	0.25	0.25	128	126	140	146	135	6.15305	11.5263	2	0	-7	5	-8	-4	-3	2180	1519	2896	1941	2134	2134
1246	Cr	Mn	Mo	V	4.22274	11.5263	1	2194.5	25.2944																	0.25	0.25	0.25	0.25	128	126	140	135	132.25	4.22274	11.5263	2	0	-2	5	-1	0	1	2180	1519	2896	2183	2194.5	2194.5
1247	Cr	Mn	Mo	W	5.08123	11.5263	3.5	2572.5	8.47182																	0.25	0.25	0.25	0.25	128	126	140	141	133.75	5.08123	11.5263	2	0	1	5	6	0	3.5	2180	1519	2896	3695	2572.5	2572.5
1248	Cr	Mn	Mo	Zn	4.72781	11.5263	4.5	1821.92	4.66666																	0.25	0.25	0.25	0.25	128	126	140	139	133.25	4.72781	11.5263	2	0	5	5	-6	12	4.5	2180	1519	2896	692.68	1821.92	1821.92
1249	Cr	Mn	Nb	Ni	6.85466	11.5263	13.5	2044.33	1.74544																	0.25	0.25	0.25	0.25	128	126	147	125	131.5	6.85466	11.5263	2	-7	-7	-4	-8	-30	-13.5	2180	1519	2750	1728.3	2044.33	2044.33
1250	Cr	Mn	Nb	Si	6.17429	11.5263	36.75	2034	0.637945																	0.25	0.25	0.25	0.25	128	126	147	132	133.25	6.17429	11.5263	2	-7	-37	-4	-45	-56	-36.75	2180	1519	2750	1687	2034	2034
1251	Cr	Mn	Nb	Ti	7.1532	11.5263	5.5	2097.5	4.39571																	0.25	0.25	0.25	0.25	128	126	147	146	136.75	7.1532	11.5263	2	-7	-7	-4	-8	2	-5.5	2180	1519	2750	1941	2097.5	2097.5
1252	Cr	Mn	Nb	V	6.13122	11.5263	3.25	2158	7.65346																	0.25	0.25	0.25	0.25	128	126	147	135	134	6.13122	11.5263	2	-7	-2	-4	-1	-1	-3.25	2180	1519	2750	2183	2158	2158
1253	Cr	Mn	Nb	W	6.48649	11.5263	2.5	2536	11.6923																	0.25	0.25	0.25	0.25	128	126	147	141	135.5	6.48649	11.5263	2	-7	1	-4	6	-8	-2.5	2180	1519	2750	3695	2536	2536
1254	Cr	Mn	Nb	Zn	6.30718	11.5263	2.75	1785.42	7.48337																	0.25	0.25	0.25	0.25	128	126	147	139	135	6.30718	11.5263	2	-7	5	-4	-6	-1	-2.75	2180	1519	2750	692.68	1785.42	1785.42
1255	Cr	Mn	Ni	Si	2.09859	11.5263	33.75	1778.58	0.607418																	0.25	0.25	0.25	0.25	128	126	125	132	127.75	2.09859	11.5263	2	-7	-37	-8	-45	-40	-33.75	2180	1519	1728.3	1687	1778.58	1778.58
1256	Cr	Mn	Ni	Ti	6.5403	11.5263	15.75	1842.08	1.34808																	0.25	0.25	0.25	0.25	128	126	125	146	131.25	6.5403	11.5263	2	-7	-7	-8	-8	-35	-15.75	2180	1519	1728.3	1941	1842.08	1842.08
1257	Cr	Mn	Ni	V	3.03901	11.5263	8.5	1902.58	2.57996																	0.25	0.25	0.25	0.25	128	126	125	135	128.5	3.03901	11.5263	2	-7	-2	-8	-1	-18	-8.5	2180	1519	1728.3	2183	1902.58	1902.58
1258	Cr	Mn	Ni	W	4.95542	11.5263	2.25	2280.57	11.6829																	0.25	0.25	0.25	0.25	128	126	125	141	130	4.95542	11.5263	2	-7	1	-8	6	-3	-2.25	2180	1519	1728.3	3695	2280.57	2280.57
1259	Cr	Mn	Ni	Zn	4.31673	11.5263	5.75	1530	3.06699																	0.25	0.25	0.25	0.25	128	126	125	139	129.5	4.31673	11.5263	2	-7	5	-8	-6	-9	-5.75	2180	1519	1728.3	692.68	1530	1530
1260	Cr	Mn	Si	Ti	5.87237	11.5263	40.25	1831.75	0.524554																	0.25	0.25	0.25	0.25	128	126	132	146	133	5.87237	11.5263	2	-37	-7	-45	-8	-66	-40.25	2180	1519	1687	1941	1831.75	1831.75
1261	Cr	Mn	Si	V	2.68028	11.5263	32.75	1892.25	0.665973																	0.25	0.25	0.25	0.25	128	126	132	135	130.25	2.68028	11.5263	2	-37	-2	-45	-1	-48	-32.75	2180	1519	1687	2183	1892.25	1892.25
1262	Cr	Mn	Si	W	4.37257	11.5263	26	2270.25	1.00644																	0.25	0.25	0.25	0.25	128	126	132	141	131.75	4.37257	11.5263	2	-37	1	-45	6	-31	-26	2180	1519	1687	3695	2270.25	2270.25
1263	Cr	Mn	Si	Zn	3.78564	11.5263	24.75	1519.67	0.707723																	0.25	0.25	0.25	0.25	128	126	132	139	131.25	3.78564	11.5263	2	-37	5	-45	-6	-18	-24.75	2180	1519	1687	692.68	1519.67	1519.67
1264	Cr	Mn	Ti	V	5.84841	11.5263	4.5	1955.75	5.00945																	0.25	0.25	0.25	0.25	128	126	146	135	133.75	5.84841	11.5263	2	-7	-2	-8	-1	-2	-4.5	2180	1519	1941	2183	1955.75	1955.75
1265	Cr	Mn	Ti	W	6.26015	11.5263	3	2333.75	8.96649																	0.25	0.25	0.25	0.25	128	126	146	141	135.25	6.26015	11.5263	2	-7	1	-8	6	-6	-3	2180	1519	1941	3695	2333.75	2333.75
1266	Cr	Mn	Ti	Zn	6.06029	11.5263	7.25	1583.17	2.51698																	0.25	0.25	0.25	0.25	128	126	146	139	134.75	6.06029	11.5263	2	-7	5	-8	-6	-15	-7.25	2180	1519	1941	692.68	1583.17	1583.17
1267	Cr	Mn	V	W	4.48088	11.5263	1.25	2394.25	22.0775																	0.25	0.25	0.25	0.25	128	126	135	141	132.5	4.48088	11.5263	2	-2	1	-1	6	-1	1.25	2180	1519	2183	3695	2394.25	2394.25
1268	Cr	Mn	V	Zn	3.97276	11.5263	1	1643.67	18.9454																	0.25	0.25	0.25	0.25	128	126	135	139	132	3.97276	11.5263	2	-2	5	-1	-6	-2	-1	2180	1519	2183	692.68	1643.67	1643.67
1269	Cr	Mn	W	Zn	4.9262	11.5263	5.75	2021.67	4.05258																	0.25	0.25	0.25	0.25	128	126	141	139	133.5	4.9262	11.5263	2	1	5	6	-6	15	5.75	2180	1519	3695	692.68	2021.67	2021.67
1270	Cr	Mo	Nb	Ni	6.60465	11.5263	14.25	2388.57	1.93203																	0.25	0.25	0.25	0.25	128	140	147	125	135	6.60465	11.5263	0	-7	-7	-6	-7	-30	-14.25	2180	2896	2750	1728.3	2388.57	2388.57
1271	Cr	Mo	Nb	Si	5.35808	11.5263	35.25	2378.25	0.777657																	0.25	0.25	0.25	0.25	128	140	147	132	136.75	5.35808	11.5263	0	-7	-37	-6	-35	-56	-35.25	2180	2896	2750	1687	2378.25	2378.25
1272	Cr	Mo	Nb	Ti	5.39197	11.5263	5.5	2441.75	5.11715																	0.25	0.25	0.25	0.25	128	140	147	146	140.25	5.39197	11.5263	0	-7	-7	-6	-4	2	-5.5	2180	2896	2750	1941	2441.75	2441.75
1273	Cr	Mo	Nb	V	5.0518	11.5263	4	2502.25	7.21041																	0.25	0.25	0.25	0.25	128	140	147	135	137.5	5.0518	11.5263	0	-7	-2	-6	0	-1	-4	2180	2896	2750	2183	2502.25	2502.25
1274	Cr	Mo	Nb	W	4.95829	11.5263	5	2880.25	6.63972																	0.25	0.25	0.25	0.25	128	140	147	141	139	4.95829	11.5263	0	-7	1	-6	0	-8	-5	2180	2896	2750	3695	2880.25	2880.25
1275	Cr	Mo	Nb	Zn	4.91028	11.5263	0.75	2129.67	32.7296																	0.25	0.25	0.25	0.25	128	140	147	139	138.5	4.91028	11.5263	0	-7	5	-6	12	-1	0.75	2180	2896	2750	692.68	2129.67	2129.67
1276	Cr	Mo	Ni	Si	4.28889	11.5263	31.5	2122.82	0.776771																	0.25	0.25	0.25	0.25	128	140	125	132	131.25	4.28889	11.5263	0	-7	-37	-7	-35	-40	-31.5	2180	2896	1728.3	1687	2122.82	2122.82
1277	Cr	Mo	Ni	Ti	6.37042	11.5263	15	2186.32	1.68001																	0.25	0.25	0.25	0.25	128	140	125	146	134.75	6.37042	11.5263	0	-7	-7	-7	-4	-35	-15	2180	2896	1728.3	1941	2186.32	2186.32
1278	Cr	Mo	Ni	V	4.44975	11.5263	8.5	2246.82	3.04677																	0.25	0.25	0.25	0.25	128	140	125	135	132	4.44975	11.5263	0	-7	-2	-7	0	-18	-8.5	2180	2896	1728.3	2183	2246.82	2246.82
1279	Cr	Mo	Ni	W	5.30991	11.5263	4	2624.82	7.56362																	0.25	0.25	0.25	0.25	128	140	125	141	133.5	5.30991	11.5263	0	-7	1	-7	0	-3	-4	2180	2896	1728.3	3695	2624.82	2624.82
1280	Cr	Mo	Ni	Zn	4.95899	11.5263	1.5	1874.25	14.4021																	0.25	0.25	0.25	0.25	128	140	125	139	133	4.95899	11.5263	0	-7	5	-7	12	-9	-1.5	2180	2896	1728.3	692.68	1874.25	1874.25
1281	Cr	Mo	Si	Ti	5.11511	11.5263	37.25	2176	0.673321																	0.25	0.25	0.25	0.25	128	140	132	146	136.5	5.11511	11.5263	0	-37	-7	-35	-4	-66	-37.25	2180	2896	1687	1941	2176	2176
1282	Cr	Mo	Si	V	3.27503	11.5263	30.5	2236.5	0.845198																	0.25	0.25	0.25	0.25	128	140	132	135	133.75	3.27503	11.5263	0	-37	-2	-35	0	-48	-30.5	2180	2896	1687	2183	2236.5	2236.5
1283	Cr	Mo	Si	W	4.02856	11.5263	25.5	2614.5	1.18178																	0.25	0.25	0.25	0.25	128	140	132	141	135.25	4.02856	11.5263	0	-37	1	-35	0	-31	-25.5	2180	2896	1687	3695	2614.5	2614.5
1284	Cr	Mo	Si	Zn	3.68731	11.5263	18.25	1863.92	1.17721																	0.25	0.25	0.25	0.25	128	140	132	139	134.75	3.68731	11.5263	0	-37	5	-35	12	-18	-18.25	2180	2896	1687	692.68	1863.92	1863.92
1285	Cr	Mo	Ti	V	4.81578	11.5263	3.75	2300	7.06946																	0.25	0.25	0.25	0.25	128	140	146	135	137.25	4.81578	11.5263	0	-7	-2	-4	0	-2	-3.75	2180	2896	1941	2183	2300	2300
1286	Cr	Mo	Ti	W	4.76371	11.5263	4	2678	7.71685																	0.25	0.25	0.25	0.25	128	140	146	141	138.75	4.76371	11.5263	0	-7	1	-4	0	-6	-4	2180	2896	1941	3695	2678	2678
1287	Cr	Mo	Ti	Zn	4.69815	11.5263	2.25	1927.42	9.87378																	0.25	0.25	0.25	0.25	128	140	146	139	138.25	4.69815	11.5263	0	-7	5	-4	12	-15	-2.25	2180	2896	1941	692.68	1927.42	1927.42
1288	Cr	Mo	V	W	3.78516	11.5263	0.5	2738.5	63.1295																	0.25	0.25	0.25	0.25	128	140	135	141	136	3.78516	11.5263	0	-2	1	0	0	-1	-0.5	2180	2896	2183	3695	2738.5	2738.5
1289	Cr	Mo	V	Zn	3.48117	11.5263	3.25	1987.92	7.05026																	0.25	0.25	0.25	0.25	128	140	135	139	135.5	3.48117	11.5263	0	-2	5	0	12	-2	3.25	2180	2896	2183	692.68	1987.92	1987.92
1290	Cr	Mo	W	Zn	3.82777	11.5263	8.25	2365.92	3.30549																	0.25	0.25	0.25	0.25	128	140	141	139	137	3.82777	11.5263	0	1	5	0	12	15	8.25	2180	2896	3695	692.68	2365.92	2365.92
1291	Cr	Nb	Ni	Si	6.35772	11.5263	44.25	2086.32	0.543448																	0.25	0.25	0.25	0.25	128	147	125	132	133	6.35772	11.5263	-7	-7	-37	-30	-56	-40	-44.25	2180	2750	1728.3	1687	2086.32	2086.32
1292	Cr	Nb	Ni	Ti	7.37165	11.5263	21	2149.82	1.17998																	0.25	0.25	0.25	0.25	128	147	125	146	136.5	7.37165	11.5263	-7	-7	-7	-30	2	-35	-21	2180	2750	1728.3	1941	2149.82	2149.82
1293	Cr	Nb	Ni	V	6.33035	11.5263	16.25	2210.32	1.56781																	0.25	0.25	0.25	0.25	128	147	125	135	133.75	6.33035	11.5263	-7	-7	-2	-30	-1	-18	-16.25	2180	2750	1728.3	2183	2210.32	2210.32
1294	Cr	Nb	Ni	W	6.70294	11.5263	13.5	2588.32	2.20991																	0.25	0.25	0.25	0.25	128	147	125	141	135.25	6.70294	11.5263	-7	-7	1	-30	-8	-3	-13.5	2180	2750	1728.3	3695	2588.32	2588.32
1295	Cr	Nb	Ni	Zn	6.51996	11.5263	12.25	1837.75	1.72917																	0.25	0.25	0.25	0.25	128	147	125	139	134.75	6.51996	11.5263	-7	-7	5	-30	-1	-9	-12.25	2180	2750	1728.3	692.68	1837.75	1837.75
1296	Cr	Nb	Si	Ti	6.05989	11.5263	42.75	2139.5	0.576854																	0.25	0.25	0.25	0.25	128	147	132	146	138.25	6.05989	11.5263	-7	-37	-7	-56	2	-66	-42.75	2180	2750	1687	1941	2139.5	2139.5
1297	Cr	Nb	Si	V	5.23153	11.5263	37.75	2200	0.671731																	0.25	0.25	0.25	0.25	128	147	132	135	135.5	5.23153	11.5263	-7	-37	-2	-56	-1	-48	-37.75	2180	2750	1687	2183	2200	2200
1298	Cr	Nb	Si	W	5.43783	11.5263	34.5	2578	0.861298																	0.25	0.25	0.25	0.25	128	147	132	141	137	5.43783	11.5263	-7	-37	1	-56	-8	-31	-34.5	2180	2750	1687	3695	2578	2578
1299	Cr	Nb	Si	Zn	5.29554	11.5263	28.5	1827.42	0.739066																	0.25	0.25	0.25	0.25	128	147	132	139	136.5	5.29554	11.5263	-7	-37	5	-56	-1	-18	-28.5	2180	2750	1687	692.68	1827.42	1827.42
1300	Cr	Nb	Ti	V	5.68755	11.5263	4.25	2263.5	6.13877																	0.25	0.25	0.25	0.25	128	147	146	135	139	5.68755	11.5263	-7	-7	-2	2	-1	-2	-4.25	2180	2750	1941	2183	2263.5	2263.5
1301	Cr	Nb	Ti	W	5.38532	11.5263	6.25	2641.5	4.87147																	0.25	0.25	0.25	0.25	128	147	146	141	140.5	5.38532	11.5263	-7	-7	1	2	-8	-6	-6.25	2180	2750	1941	3695	2641.5	2641.5
1302	Cr	Nb	Ti	Zn	5.41634	11.5263	5.75	1890.92	3.79049																	0.25	0.25	0.25	0.25	128	147	146	139	140	5.41634	11.5263	-7	-7	5	2	-1	-15	-5.75	2180	2750	1941	692.68	1890.92	1890.92
1303	Cr	Nb	V	W	5.11719	11.5263	4.5	2702	6.9209																	0.25	0.25	0.25	0.25	128	147	135	141	137.75	5.11719	11.5263	-7	-2	1	-1	-8	-1	-4.5	2180	2750	2183	3695	2702	2702
1304	Cr	Nb	V	Zn	5.00497	11.5263	2	1951.42	11.2463																	0.25	0.25	0.25	0.25	128	147	135	139	137.25	5.00497	11.5263	-7	-2	5	-1	-1	-2	-2	2180	2750	2183	692.68	1951.42	1951.42
1305	Cr	Nb	W	Zn	4.95086	11.5263	1.25	2329.42	21.4797																	0.25	0.25	0.25	0.25	128	147	141	139	138.75	4.95086	11.5263	-7	1	5	-8	-1	15	1.25	2180	2750	3695	692.68	2329.42	2329.42
1306	Cr	Ni	Si	Ti	6.05865	11.5263	48	1884.08	0.452425																	0.25	0.25	0.25	0.25	128	125	132	146	132.75	6.05865	11.5263	-7	-37	-7	-40	-35	-66	-48	2180	1728.3	1687	1941	1884.08	1884.08
1307	Cr	Ni	Si	V	2.92914	11.5263	38	1944.58	0.589835																	0.25	0.25	0.25	0.25	128	125	132	135	130	2.92914	11.5263	-7	-37	-2	-40	-18	-48	-38	2180	1728.3	1687	2183	1944.58	1944.58
1308	Cr	Ni	Si	W	4.57855	11.5263	29.25	2322.57	0.915237																	0.25	0.25	0.25	0.25	128	125	132	141	131.5	4.57855	11.5263	-7	-37	1	-40	-3	-31	-29.25	2180	1728.3	1687	3695	2322.57	2322.57
1309	Cr	Ni	Si	Zn	4.00309	11.5263	26.5	1572	0.683746																	0.25	0.25	0.25	0.25	128	125	132	139	131	4.00309	11.5263	-7	-37	5	-40	-9	-18	-26.5	2180	1728.3	1687	692.68	1572	1572
1310	Cr	Ni	Ti	V	6.05075	11.5263	17.75	2008.08	1.30398																	0.25	0.25	0.25	0.25	128	125	146	135	133.5	6.05075	11.5263	-7	-7	-2	-35	-18	-2	-17.75	2180	1728.3	1941	2183	2008.08	2008.08
1311	Cr	Ni	Ti	W	6.47884	11.5263	14.25	2386.07	1.93001																	0.25	0.25	0.25	0.25	128	125	146	141	135	6.47884	11.5263	-7	-7	1	-35	-3	-6	-14.25	2180	1728.3	1941	3695	2386.07	2386.07
1312	Cr	Ni	Ti	Zn	6.27582	11.5263	17	1635.5	1.10889																	0.25	0.25	0.25	0.25	128	125	146	139	134.5	6.27582	11.5263	-7	-7	5	-35	-9	-15	-17	2180	1728.3	1941	692.68	1635.5	1635.5
1313	Cr	Ni	V	W	4.70316	11.5263	7.5	2446.57	3.75999																	0.25	0.25	0.25	0.25	128	125	135	141	132.25	4.70316	11.5263	-7	-2	1	-18	-3	-1	-7.5	2180	1728.3	2183	3695	2446.57	2446.57
1314	Cr	Ni	V	Zn	4.20465	11.5263	8.25	1696	2.36952																	0.25	0.25	0.25	0.25	128	125	135	139	131.75	4.20465	11.5263	-7	-2	5	-18	-9	-2	-8.25	2180	1728.3	2183	692.68	1696	1696
1315	Cr	Ni	W	Zn	5.15521	11.5263	0.5	2073.99	47.8109																	0.25	0.25	0.25	0.25	128	125	141	139	133.25	5.15521	11.5263	-7	1	5	-3	-9	15	0.5	2180	1728.3	3695	692.68	2073.99	2073.99
1316	Cr	Si	Ti	V	4.9426	11.5263	40.5	1997.75	0.568559																	0.25	0.25	0.25	0.25	128	132	146	135	135.25	4.9426	11.5263	-37	-7	-2	-66	-48	-2	-40.5	2180	1687	1941	2183	1997.75	1997.75
1317	Cr	Si	Ti	W	5.20623	11.5263	36.5	2375.75	0.750235																	0.25	0.25	0.25	0.25	128	132	146	141	136.75	5.20623	11.5263	-37	-7	1	-66	-31	-6	-36.5	2180	1687	1941	3695	2375.75	2375.75
1318	Cr	Si	Ti	Zn	5.0417	11.5263	34.5	1625.17	0.542962																	0.25	0.25	0.25	0.25	128	132	146	139	136.25	5.0417	11.5263	-37	-7	5	-66	-18	-15	-34.5	2180	1687	1941	692.68	1625.17	1625.17
1319	Cr	Si	V	W	3.53986	11.5263	29.5	2436.25	0.951896																	0.25	0.25	0.25	0.25	128	132	135	141	134	3.53986	11.5263	-37	-2	1	-48	-31	-1	-29.5	2180	1687	2183	3695	2436.25	2436.25
1320	Cr	Si	V	Zn	3.01957	11.5263	25.5	1685.67	0.761942																	0.25	0.25	0.25	0.25	128	132	135	139	133.5	3.01957	11.5263	-37	-2	5	-48	-18	-2	-25.5	2180	1687	2183	692.68	1685.67	1685.67
1321	Cr	Si	W	Zn	3.88448	11.5263	16.25	2063.67	1.46378																	0.25	0.25	0.25	0.25	128	132	141	139	135	3.88448	11.5263	-37	1	5	-31	-18	15	-16.25	2180	1687	3695	692.68	2063.67	2063.67
1322	Cr	Ti	V	W	4.89223	11.5263	4.25	2499.75	6.77949																	0.25	0.25	0.25	0.25	128	146	135	141	137.5	4.89223	11.5263	-7	-2	1	-2	-6	-1	-4.25	2180	1941	2183	3695	2499.75	2499.75
1323	Cr	Ti	V	Zn	4.75854	11.5263	5.75	1749.17	3.50634																	0.25	0.25	0.25	0.25	128	146	135	139	137	4.75854	11.5263	-7	-2	5	-2	-15	-2	-5.75	2180	1941	2183	692.68	1749.17	1749.17
1324	Cr	Ti	W	Zn	4.74836	11.5263	1.75	2127.17	14.0105																	0.25	0.25	0.25	0.25	128	146	141	139	138.5	4.74836	11.5263	-7	1	5	-6	-15	15	-1.75	2180	1941	3695	692.68	2127.17	2127.17
1325	Cr	V	W	Zn	3.66015	11.5263	4	2187.67	6.30393																	0.25	0.25	0.25	0.25	128	135	141	139	135.75	3.66015	11.5263	-2	1	5	-1	-2	15	4	2180	2183	3695	692.68	2187.67	2187.67
1326	Cu	Fe	Mg	Mn	10.5781	11.5263	10.5	1402.69	1.53979																	0.25	0.25	0.25	0.25	128	127	160	126	135.25	10.5781	11.5263	13	-3	4	18	0	10	10.5	1357.77	1811	923	1519	1402.69	1402.69
1327	Cu	Fe	Mg	Mo	9.5801	11.5263	20.25	1746.94	0.994359																	0.25	0.25	0.25	0.25	128	127	160	140	138.75	9.5801	11.5263	13	-3	19	18	-2	36	20.25	1357.77	1811	923	2896	1746.94	1746.94
1328	Cu	Fe	Mg	Nb	9.81716	11.5263	11.75	1710.44	1.67788																	0.25	0.25	0.25	0.25	128	127	160	147	140.5	9.81716	11.5263	13	-3	3	18	-16	32	11.75	1357.77	1811	923	2750	1710.44	1710.44
1329	Cu	Fe	Mg	Ni	10.7216	11.5263	6.5	1455.02	2.58015																	0.25	0.25	0.25	0.25	128	127	160	125	135	10.7216	11.5263	13	-3	4	18	-2	-4	6.5	1357.77	1811	923	1728.3	1455.02	1455.02
1330	Cu	Fe	Mg	Si	9.91089	11.5263	13	1444.69	1.28092																	0.25	0.25	0.25	0.25	128	127	160	132	136.75	9.91089	11.5263	13	-3	-19	18	-35	-26	-13	1357.77	1811	923	1687	1444.69	1444.69
1331	Cu	Fe	Mg	Ti	9.75519	11.5263	4.5	1508.19	3.86308																	0.25	0.25	0.25	0.25	128	127	160	146	140.25	9.75519	11.5263	13	-3	-9	18	-17	16	4.5	1357.77	1811	923	1941	1508.19	1508.19
1332	Cu	Fe	Mg	V	9.70984	11.5263	12.25	1568.69	1.47602																	0.25	0.25	0.25	0.25	128	127	160	135	137.5	9.70984	11.5263	13	-3	5	18	-7	23	12.25	1357.77	1811	923	2183	1568.69	1568.69
1333	Cu	Fe	Mg	W	9.58483	11.5263	22	1946.69	1.01992																	0.25	0.25	0.25	0.25	128	127	160	141	139	9.58483	11.5263	13	-3	22	18	0	38	22	1357.77	1811	923	3695	1946.69	1946.69
1334	Cu	Fe	Mg	Zn	9.5855	11.5263	7.25	1196.11	1.90162																	0.25	0.25	0.25	0.25	128	127	160	139	138.5	9.5855	11.5263	13	-3	1	18	4	-4	7.25	1357.77	1811	923	692.68	1196.11	1196.11
1335	Cu	Fe	Mn	Mo	4.35578	11.5263	9.75	1895.94	2.24135																	0.25	0.25	0.25	0.25	128	127	126	140	130.25	4.35578	11.5263	13	4	19	0	-2	5	9.75	1357.77	1811	1519	2896	1895.94	1895.94
1336	Cu	Fe	Mn	Nb	6.58263	11.5263	0	1859.44	#DIV/0!																	0.25	0.25	0.25	0.25	128	127	126	147	132	6.58263	11.5263	13	4	3	0	-16	-4	0	1357.77	1811	1519	2750	1859.44	1859.44
1337	Cu	Fe	Mn	Ni	0.883821	11.5263	2.75	1604.02	6.72304																	0.25	0.25	0.25	0.25	128	127	126	125	126.5	0.883821	11.5263	13	4	4	0	-2	-8	2.75	1357.77	1811	1519	1728.3	1604.02	1604.02
1338	Cu	Fe	Mn	Si	1.77591	11.5263	20.5	1593.69	0.896066																	0.25	0.25	0.25	0.25	128	127	126	132	128.25	1.77591	11.5263	13	4	-19	0	-35	-45	-20.5	1357.77	1811	1519	1687	1593.69	1593.69
1339	Cu	Fe	Mn	Ti	6.26761	11.5263	4.25	1657.19	4.49442																	0.25	0.25	0.25	0.25	128	127	126	146	131.75	6.26761	11.5263	13	4	-9	0	-17	-8	-4.25	1357.77	1811	1519	1941	1657.19	1657.19
1340	Cu	Fe	Mn	V	2.74072	11.5263	3.5	1717.69	5.65675																	0.25	0.25	0.25	0.25	128	127	126	135	129	2.74072	11.5263	13	4	5	0	-7	-1	3.5	1357.77	1811	1519	2183	1717.69	1717.69
1341	Cu	Fe	Mn	W	4.67684	11.5263	11.25	2095.69	2.14716																	0.25	0.25	0.25	0.25	128	127	126	141	130.5	4.67684	11.5263	13	4	22	0	0	6	11.25	1357.77	1811	1519	3695	2095.69	2095.69
1342	Cu	Fe	Mn	Zn	4.03388	11.5263	4	1345.11	3.87604																	0.25	0.25	0.25	0.25	128	127	126	139	130	4.03388	11.5263	13	4	1	0	4	-6	4	1357.77	1811	1519	692.68	1345.11	1345.11
1343	Cu	Fe	Mo	Nb	6.18563	11.5263	2.75	2203.69	9.23651																	0.25	0.25	0.25	0.25	128	127	140	147	135.5	6.18563	11.5263	13	19	3	-2	-16	-6	2.75	1357.77	1811	2896	2750	2203.69	2203.69
1344	Cu	Fe	Mo	Ni	4.51821	11.5263	6.25	1948.27	3.59301																	0.25	0.25	0.25	0.25	128	127	140	125	130	4.51821	11.5263	13	19	4	-2	-2	-7	6.25	1357.77	1811	2896	1728.3	1948.27	1948.27
1345	Cu	Fe	Mo	Si	3.88415	11.5263	14.75	1937.94	1.51439																	0.25	0.25	0.25	0.25	128	127	140	132	131.75	3.88415	11.5263	13	19	-19	-2	-35	-35	-14.75	1357.77	1811	2896	1687	1937.94	1937.94
1346	Cu	Fe	Mo	Ti	5.94666	11.5263	0	2001.44	#DIV/0!																	0.25	0.25	0.25	0.25	128	127	140	146	135.25	5.94666	11.5263	13	19	-9	-2	-17	-4	0	1357.77	1811	2896	1941	2001.44	2001.44
1347	Cu	Fe	Mo	V	4.01138	11.5263	7	2061.94	3.39522																	0.25	0.25	0.25	0.25	128	127	140	135	132.5	4.01138	11.5263	13	19	5	-2	-7	0	7	1357.77	1811	2896	2183	2061.94	2061.94
1348	Cu	Fe	Mo	W	4.86508	11.5263	13	2439.94	2.16334																	0.25	0.25	0.25	0.25	128	127	140	141	134	4.86508	11.5263	13	19	22	-2	0	0	13	1357.77	1811	2896	3695	2439.94	2439.94
1349	Cu	Fe	Mo	Zn	4.50996	11.5263	11.75	1689.36	1.6572																	0.25	0.25	0.25	0.25	128	127	140	139	133.5	4.50996	11.5263	13	19	1	-2	4	12	11.75	1357.77	1811	2896	692.68	1689.36	1689.36
1350	Cu	Fe	Nb	Ni	6.7329	11.5263	7	1911.77	3.14794																	0.25	0.25	0.25	0.25	128	127	147	125	131.75	6.7329	11.5263	13	3	4	-16	-2	-30	-7	1357.77	1811	2750	1728.3	1911.77	1911.77
1351	Cu	Fe	Nb	Si	6.0042	11.5263	27.5	1901.44	0.796966																	0.25	0.25	0.25	0.25	128	127	147	132	133.5	6.0042	11.5263	13	3	-19	-16	-35	-56	-27.5	1357.77	1811	2750	1687	1901.44	1901.44
1352	Cu	Fe	Nb	Ti	6.9439	11.5263	6	1964.94	3.77475																	0.25	0.25	0.25	0.25	128	127	147	146	137	6.9439	11.5263	13	3	-9	-16	-17	2	-6	1357.77	1811	2750	1941	1964.94	1964.94
1353	Cu	Fe	Nb	V	5.94447	11.5263	0.75	2025.44	31.1278																	0.25	0.25	0.25	0.25	128	127	147	135	134.25	5.94447	11.5263	13	3	5	-16	-7	-1	-0.75	1357.77	1811	2750	2183	2025.44	2025.44
1354	Cu	Fe	Nb	W	6.28044	11.5263	3.5	2403.44	7.91508																	0.25	0.25	0.25	0.25	128	127	147	141	135.75	6.28044	11.5263	13	3	22	-16	0	-8	3.5	1357.77	1811	2750	3695	2403.44	2403.44
1355	Cu	Fe	Nb	Zn	6.10541	11.5263	1	1652.86	19.0514																	0.25	0.25	0.25	0.25	128	127	147	139	135.25	6.10541	11.5263	13	3	1	-16	4	-1	1	1357.77	1811	2750	692.68	1652.86	1652.86
1356	Cu	Fe	Ni	Si	1.9918	11.5263	19.75	1646.02	0.960632																	0.25	0.25	0.25	0.25	128	127	125	132	128	1.9918	11.5263	13	4	-19	-2	-35	-40	-19.75	1357.77	1811	1728.3	1687	1646.02	1646.02
1357	Cu	Fe	Ni	Ti	6.41899	11.5263	11.5	1709.52	1.71343																	0.25	0.25	0.25	0.25	128	127	125	146	131.5	6.41899	11.5263	13	4	-9	-2	-17	-35	-11.5	1357.77	1811	1728.3	1941	1709.52	1709.52
1358	Cu	Fe	Ni	V	2.92554	11.5263	1.25	1770.02	16.3214																	0.25	0.25	0.25	0.25	128	127	125	135	128.75	2.92554	11.5263	13	4	5	-2	-7	-18	-1.25	1357.77	1811	1728.3	2183	1770.02	1770.02
1359	Cu	Fe	Ni	W	4.8367	11.5263	8.5	2148.02	2.91278																	0.25	0.25	0.25	0.25	128	127	125	141	130.25	4.8367	11.5263	13	4	22	-2	0	-3	8.5	1357.77	1811	1728.3	3695	2148.02	2148.02
1360	Cu	Fe	Ni	Zn	4.19932	11.5263	2.75	1397.44	5.85719																	0.25	0.25	0.25	0.25	128	127	125	139	129.75	4.19932	11.5263	13	4	1	-2	4	-9	2.75	1357.77	1811	1728.3	692.68	1397.44	1397.44
1361	Cu	Fe	Si	Ti	5.69998	11.5263	33.25	1699.19	0.589034																	0.25	0.25	0.25	0.25	128	127	132	146	133.25	5.69998	11.5263	13	-19	-9	-35	-17	-66	-33.25	1357.77	1811	1687	1941	1699.19	1699.19
1362	Cu	Fe	Si	V	2.4533	11.5263	22.75	1759.69	0.891548																	0.25	0.25	0.25	0.25	128	127	132	135	130.5	2.4533	11.5263	13	-19	5	-35	-7	-48	-22.75	1357.77	1811	1687	2183	1759.69	1759.69
1363	Cu	Fe	Si	W	4.18385	11.5263	12.5	2137.69	1.97117																	0.25	0.25	0.25	0.25	128	127	132	141	132	4.18385	11.5263	13	-19	22	-35	0	-31	-12.5	1357.77	1811	1687	3695	2137.69	2137.69
1364	Cu	Fe	Si	Zn	3.58707	11.5263	13.5	1387.11	1.18432																	0.25	0.25	0.25	0.25	128	127	132	139	131.5	3.58707	11.5263	13	-19	1	-35	4	-18	-13.5	1357.77	1811	1687	692.68	1387.11	1387.11
1365	Cu	Fe	Ti	V	5.65886	11.5263	4.25	1823.19	4.94462																	0.25	0.25	0.25	0.25	128	127	146	135	134	5.65886	11.5263	13	-9	5	-17	-7	-2	-4.25	1357.77	1811	1941	2183	1823.19	1823.19
1366	Cu	Fe	Ti	W	6.05211	11.5263	0.75	2201.19	33.8288																	0.25	0.25	0.25	0.25	128	127	146	141	135.5	6.05211	11.5263	13	-9	22	-17	0	-6	0.75	1357.77	1811	1941	3695	2201.19	2201.19
1367	Cu	Fe	Ti	Zn	5.85607	11.5263	5.75	1450.61	2.90786																	0.25	0.25	0.25	0.25	128	127	146	139	135	5.85607	11.5263	13	-9	1	-17	4	-15	-5.75	1357.77	1811	1941	692.68	1450.61	1450.61
1368	Cu	Fe	V	W	4.27375	11.5263	8	2261.69	3.25862																	0.25	0.25	0.25	0.25	128	127	135	141	132.75	4.27375	11.5263	13	5	22	-7	0	-1	8	1357.77	1811	2183	3695	2261.69	2261.69
1369	Cu	Fe	V	Zn	3.75701	11.5263	3.5	1511.11	4.97643																	0.25	0.25	0.25	0.25	128	127	135	139	132.25	3.75701	11.5263	13	5	1	-7	4	-2	3.5	1357.77	1811	2183	692.68	1511.11	1511.11
1370	Cu	Fe	W	Zn	4.71013	11.5263	13.75	1889.11	1.5836																	0.25	0.25	0.25	0.25	128	127	141	139	133.75	4.71013	11.5263	13	22	1	0	4	15	13.75	1357.77	1811	3695	692.68	1889.11	1889.11
1371	Cu	Mg	Mn	Mo	9.76065	11.5263	17.75	1673.94	1.08701																	0.25	0.25	0.25	0.25	128	160	126	140	138.5	9.76065	11.5263	-3	4	19	10	36	5	17.75	1357.77	923	1519	2896	1673.94	1673.94
1372	Cu	Mg	Mn	Nb	10.0124	11.5263	10.5	1637.44	1.79749																	0.25	0.25	0.25	0.25	128	160	126	147	140.25	10.0124	11.5263	-3	4	3	10	32	-4	10.5	1357.77	923	1519	2750	1637.44	1637.44
1373	Cu	Mg	Mn	Ni	10.8483	11.5263	0.75	1382.02	21.2394																	0.25	0.25	0.25	0.25	128	160	126	125	134.75	10.8483	11.5263	-3	4	4	10	-4	-8	0.75	1357.77	923	1519	1728.3	1382.02	1382.02
1374	Cu	Mg	Mn	Si	10.0649	11.5263	19.75	1371.69	0.800533																	0.25	0.25	0.25	0.25	128	160	126	132	136.5	10.0649	11.5263	-3	4	-19	10	-26	-45	-19.75	1357.77	923	1519	1687	1371.69	1371.69
1375	Cu	Mg	Mn	Ti	9.94885	11.5263	2.5	1435.19	6.61698																	0.25	0.25	0.25	0.25	128	160	126	146	140	9.94885	11.5263	-3	4	-9	10	16	-8	2.5	1357.77	923	1519	1941	1435.19	1435.19
1376	Cu	Mg	Mn	V	9.87478	11.5263	9.5	1495.69	1.81471																	0.25	0.25	0.25	0.25	128	160	126	135	137.25	9.87478	11.5263	-3	4	5	10	23	-1	9.5	1357.77	923	1519	2183	1495.69	1495.69
1377	Cu	Mg	Mn	W	9.76803	11.5263	19.25	1873.69	1.12191																	0.25	0.25	0.25	0.25	128	160	126	141	138.75	9.76803	11.5263	-3	4	22	10	38	6	19.25	1357.77	923	1519	3695	1873.69	1873.69
1378	Cu	Mg	Mn	Zn	9.76324	11.5263	0.5	1123.11	25.8906																	0.25	0.25	0.25	0.25	128	160	126	139	138.25	9.76324	11.5263	-3	4	1	10	-4	-6	0.5	1357.77	923	1519	692.68	1123.11	1123.11
1379	Cu	Mg	Mo	Nb	8.05839	11.5263	20.25	1981.69	1.12798																	0.25	0.25	0.25	0.25	128	160	140	147	143.75	8.05839	11.5263	-3	19	3	36	32	-6	20.25	1357.77	923	2896	2750	1981.69	1981.69
1380	Cu	Mg	Mo	Ni	9.94904	11.5263	11.25	1726.27	1.76866																	0.25	0.25	0.25	0.25	128	160	140	125	138.25	9.94904	11.5263	-3	19	4	36	-4	-7	11.25	1357.77	923	2896	1728.3	1726.27	1726.27
1381	Cu	Mg	Mo	Si	8.80631	11.5263	7	1715.94	2.82549																	0.25	0.25	0.25	0.25	128	160	140	132	140	8.80631	11.5263	-3	19	-19	36	-26	-35	-7	1357.77	923	2896	1687	1715.94	1715.94
1382	Cu	Mg	Mo	Ti	8.02907	11.5263	13.75	1779.44	1.49166																	0.25	0.25	0.25	0.25	128	160	140	146	143.5	8.02907	11.5263	-3	19	-9	36	16	-4	13.75	1357.77	923	2896	1941	1779.44	1779.44
1383	Cu	Mg	Mo	V	8.45702	11.5263	20	1839.94	1.06039																	0.25	0.25	0.25	0.25	128	160	140	135	140.75	8.45702	11.5263	-3	19	5	36	23	0	20	1357.77	923	2896	2183	1839.94	1839.94
1384	Cu	Mg	Mo	W	8.05182	11.5263	28	2217.94	0.913023																	0.25	0.25	0.25	0.25	128	160	140	141	142.25	8.05182	11.5263	-3	19	22	36	38	0	28	1357.77	923	2896	3695	2217.94	2217.94
1385	Cu	Mg	Mo	Zn	8.14158	11.5263	15.25	1467.36	1.10907																	0.25	0.25	0.25	0.25	128	160	140	139	141.75	8.14158	11.5263	-3	19	1	36	-4	12	15.25	1357.77	923	2896	692.68	1467.36	1467.36
1386	Cu	Mg	Nb	Ni	10.2145	11.5263	0.5	1689.77	38.9535																	0.25	0.25	0.25	0.25	128	160	147	125	140	10.2145	11.5263	-3	3	4	32	-4	-30	0.5	1357.77	923	2750	1728.3	1689.77	1689.77
1387	Cu	Mg	Nb	Si	8.95659	11.5263	17.25	1679.44	1.12219																	0.25	0.25	0.25	0.25	128	160	147	132	141.75	8.95659	11.5263	-3	3	-19	32	-26	-56	-17.25	1357.77	923	2750	1687	1679.44	1679.44
1388	Cu	Mg	Nb	Ti	7.8403	11.5263	10.25	1742.94	1.95997																	0.25	0.25	0.25	0.25	128	160	147	146	145.25	7.8403	11.5263	-3	3	-9	32	16	2	10.25	1357.77	923	2750	1941	1742.94	1742.94
1389	Cu	Mg	Nb	V	8.54442	11.5263	14.75	1803.44	1.40929																	0.25	0.25	0.25	0.25	128	160	147	135	142.5	8.54442	11.5263	-3	3	5	32	23	-1	14.75	1357.77	923	2750	2183	1803.44	1803.44
1390	Cu	Mg	Nb	W	7.99366	11.5263	21	2181.44	1.19733																	0.25	0.25	0.25	0.25	128	160	147	141	144	7.99366	11.5263	-3	3	22	32	38	-8	21	1357.77	923	2750	3695	2181.44	2181.44
1391	Cu	Mg	Nb	Zn	8.13423	11.5263	7	1430.86	2.35608																	0.25	0.25	0.25	0.25	128	160	147	139	143.5	8.13423	11.5263	-3	3	1	32	-4	-1	7	1357.77	923	2750	692.68	1430.86	1430.86
1392	Cu	Mg	Ni	Si	10.2276	11.5263	22	1424.02	0.746074																	0.25	0.25	0.25	0.25	128	160	125	132	136.25	10.2276	11.5263	-3	4	-19	-4	-26	-40	-22	1357.77	923	1728.3	1687	1424.02	1424.02
1393	Cu	Mg	Ni	Ti	10.1496	11.5263	7.75	1487.52	2.21233																	0.25	0.25	0.25	0.25	128	160	125	146	139.75	10.1496	11.5263	-3	4	-9	-4	16	-35	-7.75	1357.77	923	1728.3	1941	1487.52	1487.52
1394	Cu	Mg	Ni	V	10.0481	11.5263	1.75	1548.02	10.1959																	0.25	0.25	0.25	0.25	128	160	125	135	137	10.0481	11.5263	-3	4	5	-4	23	-18	1.75	1357.77	923	1728.3	2183	1548.02	1548.02
1395	Cu	Mg	Ni	W	9.95893	11.5263	13.5	1926.02	1.64443																	0.25	0.25	0.25	0.25	128	160	125	141	138.5	9.95893	11.5263	-3	4	22	-4	38	-3	13.5	1357.77	923	1728.3	3695	1926.02	1926.02
1396	Cu	Mg	Ni	Zn	9.94893	11.5263	3.75	1175.44	3.61292																	0.25	0.25	0.25	0.25	128	160	125	139	138	9.94893	11.5263	-3	4	1	-4	-4	-9	-3.75	1357.77	923	1728.3	692.68	1175.44	1175.44
1397	Cu	Mg	Si	Ti	8.90431	11.5263	26.75	1477.19	0.636506																	0.25	0.25	0.25	0.25	128	160	132	146	141.5	8.90431	11.5263	-3	-19	-9	-26	16	-66	-26.75	1357.77	923	1687	1941	1477.19	1477.19
1398	Cu	Mg	Si	V	9.02161	11.5263	17	1537.69	1.04258																	0.25	0.25	0.25	0.25	128	160	132	135	138.75	9.02161	11.5263	-3	-19	5	-26	23	-48	-17	1357.77	923	1687	2183	1537.69	1537.69
1399	Cu	Mg	Si	W	8.79603	11.5263	4.75	1915.69	4.64859																	0.25	0.25	0.25	0.25	128	160	132	141	140.25	8.79603	11.5263	-3	-19	22	-26	38	-31	-4.75	1357.77	923	1687	3695	1915.69	1915.69
1400	Cu	Mg	Si	Zn	8.8275	11.5263	17.25	1165.11	0.778517																	0.25	0.25	0.25	0.25	128	160	132	139	139.75	8.8275	11.5263	-3	-19	1	-26	-4	-18	-17.25	1357.77	923	1687	692.68	1165.11	1165.11
1401	Cu	Mg	Ti	V	8.49969	11.5263	7.5	1601.19	2.46077																	0.25	0.25	0.25	0.25	128	160	146	135	142.25	8.49969	11.5263	-3	-9	5	16	23	-2	7.5	1357.77	923	1941	2183	1601.19	1601.19
1402	Cu	Mg	Ti	W	7.9678	11.5263	14.5	1979.19	1.57329																	0.25	0.25	0.25	0.25	128	160	146	141	143.75	7.9678	11.5263	-3	-9	22	16	38	-6	14.5	1357.77	923	1941	3695	1979.19	1979.19
1403	Cu	Mg	Ti	Zn	8.10157	11.5263	3.5	1228.61	4.0461																	0.25	0.25	0.25	0.25	128	160	146	139	143.25	8.10157	11.5263	-3	-9	1	16	-4	-15	-3.5	1357.77	923	1941	692.68	1228.61	1228.61
1404	Cu	Mg	V	W	8.43644	11.5263	21	2039.69	1.11953																	0.25	0.25	0.25	0.25	128	160	135	141	141	8.43644	11.5263	-3	5	22	23	38	-1	21	1357.77	923	2183	3695	2039.69	2039.69
1405	Cu	Mg	V	Zn	8.48887	11.5263	5	1289.11	2.97174																	0.25	0.25	0.25	0.25	128	160	135	139	140.5	8.48887	11.5263	-3	5	1	23	-4	-2	5	1357.77	923	2183	692.68	1289.11	1289.11
1406	Cu	Mg	W	Zn	8.10624	11.5263	17.25	1667.11	1.11395																	0.25	0.25	0.25	0.25	128	160	141	139	142	8.10624	11.5263	-3	22	1	38	-4	15	17.25	1357.77	923	3695	692.68	1667.11	1667.11
1407	Cu	Mn	Mo	Nb	6.38979	11.5263	5.25	2130.69	4.6779																	0.25	0.25	0.25	0.25	128	126	140	147	135.25	6.38979	11.5263	4	19	3	5	-4	-6	5.25	1357.77	1519	2896	2750	2130.69	2130.69
1408	Cu	Mn	Mo	Ni	4.6363	11.5263	4.25	1875.27	5.08585																	0.25	0.25	0.25	0.25	128	126	140	125	129.75	4.6363	11.5263	4	19	4	5	-8	-7	4.25	1357.77	1519	2896	1728.3	1875.27	1875.27
1409	Cu	Mn	Mo	Si	4.07749	11.5263	17.75	1864.94	1.21103																	0.25	0.25	0.25	0.25	128	126	140	132	131.5	4.07749	11.5263	4	19	-19	5	-45	-35	-17.75	1357.77	1519	2896	1687	1864.94	1864.94
1410	Cu	Mn	Mo	Ti	6.15305	11.5263	1.75	1928.44	12.7016																	0.25	0.25	0.25	0.25	128	126	140	146	135	6.15305	11.5263	4	19	-9	5	-8	-4	1.75	1357.77	1519	2896	1941	1928.44	1928.44
1411	Cu	Mn	Mo	V	4.22274	11.5263	8	1988.94	2.86564																	0.25	0.25	0.25	0.25	128	126	140	135	132.25	4.22274	11.5263	4	19	5	5	-1	0	8	1357.77	1519	2896	2183	1988.94	1988.94
1412	Cu	Mn	Mo	W	5.08123	11.5263	14	2366.94	1.94872																	0.25	0.25	0.25	0.25	128	126	140	141	133.75	5.08123	11.5263	4	19	22	5	6	0	14	1357.77	1519	2896	3695	2366.94	2366.94
1413	Cu	Mn	Mo	Zn	4.72781	11.5263	8.75	1616.36	2.12922																	0.25	0.25	0.25	0.25	128	126	140	139	133.25	4.72781	11.5263	4	19	1	5	-6	12	8.75	1357.77	1519	2896	692.68	1616.36	1616.36
1414	Cu	Mn	Nb	Ni	6.85466	11.5263	7.75	1838.77	2.73473																	0.25	0.25	0.25	0.25	128	126	147	125	131.5	6.85466	11.5263	4	3	4	-4	-8	-30	-7.75	1357.77	1519	2750	1728.3	1838.77	1838.77
1415	Cu	Mn	Nb	Si	6.17429	11.5263	29.25	1828.44	0.720518																	0.25	0.25	0.25	0.25	128	126	147	132	133.25	6.17429	11.5263	4	3	-19	-4	-45	-56	-29.25	1357.77	1519	2750	1687	1828.44	1828.44
1416	Cu	Mn	Nb	Ti	7.1532	11.5263	3	1891.94	7.26903																	0.25	0.25	0.25	0.25	128	126	147	146	136.75	7.1532	11.5263	4	3	-9	-4	-8	2	-3	1357.77	1519	2750	1941	1891.94	1891.94
1417	Cu	Mn	Nb	V	6.13122	11.5263	1.5	1952.44	15.0029																	0.25	0.25	0.25	0.25	128	126	147	135	134	6.13122	11.5263	4	3	5	-4	-1	-1	1.5	1357.77	1519	2750	2183	1952.44	1952.44
1418	Cu	Mn	Nb	W	6.48649	11.5263	5.75	2330.44	4.67154																	0.25	0.25	0.25	0.25	128	126	147	141	135.5	6.48649	11.5263	4	3	22	-4	6	-8	5.75	1357.77	1519	2750	3695	2330.44	2330.44
1419	Cu	Mn	Nb	Zn	6.30718	11.5263	0.75	1579.86	24.2799																	0.25	0.25	0.25	0.25	128	126	147	139	135	6.30718	11.5263	4	3	1	-4	-6	-1	-0.75	1357.77	1519	2750	692.68	1579.86	1579.86
1420	Cu	Mn	Ni	Si	2.09859	11.5263	26	1573.02	0.697348																	0.25	0.25	0.25	0.25	128	126	125	132	127.75	2.09859	11.5263	4	4	-19	-8	-45	-40	-26	1357.77	1519	1728.3	1687	1573.02	1573.02
1421	Cu	Mn	Ni	Ti	6.5403	11.5263	13	1636.52	1.451																	0.25	0.25	0.25	0.25	128	126	125	146	131.25	6.5403	11.5263	4	4	-9	-8	-8	-35	-13	1357.77	1519	1728.3	1941	1636.52	1636.52
1422	Cu	Mn	Ni	V	3.03901	11.5263	3.5	1697.02	5.58866																	0.25	0.25	0.25	0.25	128	126	125	135	128.5	3.03901	11.5263	4	4	5	-8	-1	-18	-3.5	1357.77	1519	1728.3	2183	1697.02	1697.02
1423	Cu	Mn	Ni	W	4.95542	11.5263	6.25	2075.02	3.82676																	0.25	0.25	0.25	0.25	128	126	125	141	130	4.95542	11.5263	4	4	22	-8	6	-3	6.25	1357.77	1519	1728.3	3695	2075.02	2075.02
1424	Cu	Mn	Ni	Zn	4.31673	11.5263	3.5	1324.44	4.36167																	0.25	0.25	0.25	0.25	128	126	125	139	129.5	4.31673	11.5263	4	4	1	-8	-6	-9	-3.5	1357.77	1519	1728.3	692.68	1324.44	1324.44
1425	Cu	Mn	Si	Ti	5.87237	11.5263	35.75	1626.19	0.524307																	0.25	0.25	0.25	0.25	128	126	132	146	133	5.87237	11.5263	4	-19	-9	-45	-8	-66	-35.75	1357.77	1519	1687	1941	1626.19	1626.19
1426	Cu	Mn	Si	V	2.68028	11.5263	26	1686.69	0.747743																	0.25	0.25	0.25	0.25	128	126	132	135	130.25	2.68028	11.5263	4	-19	5	-45	-1	-48	-26	1357.77	1519	1687	2183	1686.69	1686.69
1427	Cu	Mn	Si	W	4.37257	11.5263	15.75	2064.69	1.511																	0.25	0.25	0.25	0.25	128	126	132	141	131.75	4.37257	11.5263	4	-19	22	-45	6	-31	-15.75	1357.77	1519	1687	3695	2064.69	2064.69
1428	Cu	Mn	Si	Zn	3.78564	11.5263	20.75	1314.11	0.729968																	0.25	0.25	0.25	0.25	128	126	132	139	131.25	3.78564	11.5263	4	-19	1	-45	-6	-18	-20.75	1357.77	1519	1687	692.68	1314.11	1314.11
1429	Cu	Mn	Ti	V	5.84841	11.5263	2.75	1750.19	7.33572																	0.25	0.25	0.25	0.25	128	126	146	135	133.75	5.84841	11.5263	4	-9	5	-8	-1	-2	-2.75	1357.77	1519	1941	2183	1750.19	1750.19
1430	Cu	Mn	Ti	W	6.26015	11.5263	2.25	2128.19	10.9023																	0.25	0.25	0.25	0.25	128	126	146	141	135.25	6.26015	11.5263	4	-9	22	-8	6	-6	2.25	1357.77	1519	1941	3695	2128.19	2128.19
1431	Cu	Mn	Ti	Zn	6.06029	11.5263	8.25	1377.61	1.9247																	0.25	0.25	0.25	0.25	128	126	146	139	134.75	6.06029	11.5263	4	-9	1	-8	-6	-15	-8.25	1357.77	1519	1941	692.68	1377.61	1377.61
1432	Cu	Mn	V	W	4.48088	11.5263	8.75	2188.69	2.88314																	0.25	0.25	0.25	0.25	128	126	135	141	132.5	4.48088	11.5263	4	5	22	-1	6	-1	8.75	1357.77	1519	2183	3695	2188.69	2188.69
1433	Cu	Mn	V	Zn	3.97276	11.5263	0.25	1438.11	66.3044																	0.25	0.25	0.25	0.25	128	126	135	139	132	3.97276	11.5263	4	5	1	-1	-6	-2	0.25	1357.77	1519	2183	692.68	1438.11	1438.11
1434	Cu	Mn	W	Zn	4.9262	11.5263	10.5	1816.11	1.99362																	0.25	0.25	0.25	0.25	128	126	141	139	133.5	4.9262	11.5263	4	22	1	6	-6	15	10.5	1357.77	1519	3695	692.68	1816.11	1816.11
1435	Cu	Mo	Nb	Ni	6.60465	11.5263	4.25	2183.02	5.92049																	0.25	0.25	0.25	0.25	128	140	147	125	135	6.60465	11.5263	19	3	4	-6	-7	-30	-4.25	1357.77	2896	2750	1728.3	2183.02	2183.02
1436	Cu	Mo	Nb	Si	5.35808	11.5263	23.5	2172.69	1.06566																	0.25	0.25	0.25	0.25	128	140	147	132	136.75	5.35808	11.5263	19	3	-19	-6	-35	-56	-23.5	1357.77	2896	2750	1687	2172.69	2172.69
1437	Cu	Mo	Nb	Ti	5.39197	11.5263	1.25	2236.19	20.62																	0.25	0.25	0.25	0.25	128	140	147	146	140.25	5.39197	11.5263	19	3	-9	-6	-4	2	1.25	1357.77	2896	2750	1941	2236.19	2236.19
1438	Cu	Mo	Nb	V	5.0518	11.5263	5	2296.69	5.29447																	0.25	0.25	0.25	0.25	128	140	147	135	137.5	5.0518	11.5263	19	3	5	-6	0	-1	5	1357.77	2896	2750	2183	2296.69	2296.69
1439	Cu	Mo	Nb	W	4.95829	11.5263	7.5	2674.69	4.11057																	0.25	0.25	0.25	0.25	128	140	147	141	139	4.95829	11.5263	19	3	22	-6	0	-8	7.5	1357.77	2896	2750	3695	2674.69	2674.69
1440	Cu	Mo	Nb	Zn	4.91028	11.5263	7	1924.11	3.16827																	0.25	0.25	0.25	0.25	128	140	147	139	138.5	4.91028	11.5263	19	3	1	-6	12	-1	7	1357.77	2896	2750	692.68	1924.11	1924.11
1441	Cu	Mo	Ni	Si	4.28889	11.5263	19.5	1917.27	1.13328																	0.25	0.25	0.25	0.25	128	140	125	132	131.25	4.28889	11.5263	19	4	-19	-7	-35	-40	-19.5	1357.77	2896	1728.3	1687	1917.27	1917.27
1442	Cu	Mo	Ni	Ti	6.37042	11.5263	8	1980.77	2.85386																	0.25	0.25	0.25	0.25	128	140	125	146	134.75	6.37042	11.5263	19	4	-9	-7	-4	-35	-8	1357.77	2896	1728.3	1941	1980.77	1980.77
1443	Cu	Mo	Ni	V	4.44975	11.5263	0.75	2041.27	31.371																	0.25	0.25	0.25	0.25	128	140	125	135	132	4.44975	11.5263	19	4	5	-7	0	-18	0.75	1357.77	2896	1728.3	2183	2041.27	2041.27
1444	Cu	Mo	Ni	W	5.30991	11.5263	8.75	2419.27	3.18688																	0.25	0.25	0.25	0.25	128	140	125	141	133.5	5.30991	11.5263	19	4	22	-7	0	-3	8.75	1357.77	2896	1728.3	3695	2419.27	2419.27
1445	Cu	Mo	Ni	Zn	4.95899	11.5263	5	1668.69	3.84675																	0.25	0.25	0.25	0.25	128	140	125	139	133	4.95899	11.5263	19	4	1	-7	12	-9	5	1357.77	2896	1728.3	692.68	1668.69	1668.69
1446	Cu	Mo	Si	Ti	5.11511	11.5263	28.5	1970.44	0.796908																	0.25	0.25	0.25	0.25	128	140	132	146	136.5	5.11511	11.5263	19	-19	-9	-35	-4	-66	-28.5	1357.77	2896	1687	1941	1970.44	1970.44
1447	Cu	Mo	Si	V	3.27503	11.5263	19.5	2030.94	1.20047																	0.25	0.25	0.25	0.25	128	140	132	135	133.75	3.27503	11.5263	19	-19	5	-35	0	-48	-19.5	1357.77	2896	1687	2183	2030.94	2030.94
1448	Cu	Mo	Si	W	4.02856	11.5263	11	2408.94	2.5242																	0.25	0.25	0.25	0.25	128	140	132	141	135.25	4.02856	11.5263	19	-19	22	-35	0	-31	-11	1357.77	2896	1687	3695	2408.94	2408.94
1449	Cu	Mo	Si	Zn	3.68731	11.5263	10	1658.36	1.91148																	0.25	0.25	0.25	0.25	128	140	132	139	134.75	3.68731	11.5263	19	-19	1	-35	12	-18	-10	1357.77	2896	1687	692.68	1658.36	1658.36
1450	Cu	Mo	Ti	V	4.81578	11.5263	2.25	2094.44	10.7294																	0.25	0.25	0.25	0.25	128	140	146	135	137.25	4.81578	11.5263	19	-9	5	-4	0	-2	2.25	1357.77	2896	1941	2183	2094.44	2094.44
1451	Cu	Mo	Ti	W	4.76371	11.5263	5.5	2472.44	5.18147																	0.25	0.25	0.25	0.25	128	140	146	141	138.75	4.76371	11.5263	19	-9	22	-4	0	-6	5.5	1357.77	2896	1941	3695	2472.44	2472.44
1452	Cu	Mo	Ti	Zn	4.69815	11.5263	1	1721.86	19.8467																	0.25	0.25	0.25	0.25	128	140	146	139	138.25	4.69815	11.5263	19	-9	1	-4	12	-15	1	1357.77	2896	1941	692.68	1721.86	1721.86
1453	Cu	Mo	V	W	3.78516	11.5263	11.25	2532.94	2.59515																	0.25	0.25	0.25	0.25	128	140	135	141	136	3.78516	11.5263	19	5	22	0	0	-1	11.25	1357.77	2896	2183	3695	2532.94	2532.94
1454	Cu	Mo	V	Zn	3.48117	11.5263	8.75	1782.36	2.34789																	0.25	0.25	0.25	0.25	128	140	135	139	135.5	3.48117	11.5263	19	5	1	0	12	-2	8.75	1357.77	2896	2183	692.68	1782.36	1782.36
1455	Cu	Mo	W	Zn	3.82777	11.5263	17.25	2160.36	1.44353																	0.25	0.25	0.25	0.25	128	140	141	139	137	3.82777	11.5263	19	22	1	0	12	15	17.25	1357.77	2896	3695	692.68	2160.36	2160.36
1456	Cu	Nb	Ni	Si	6.35772	11.5263	34.5	1880.77	0.628356																	0.25	0.25	0.25	0.25	128	147	125	132	133	6.35772	11.5263	3	4	-19	-30	-56	-40	-34.5	1357.77	2750	1728.3	1687	1880.77	1880.77
1457	Cu	Nb	Ni	Ti	7.37165	11.5263	16.25	1944.27	1.37909																	0.25	0.25	0.25	0.25	128	147	125	146	136.5	7.37165	11.5263	3	4	-9	-30	2	-35	-16.25	1357.77	2750	1728.3	1941	1944.27	1944.27
1458	Cu	Nb	Ni	V	6.33035	11.5263	9.25	2004.77	2.49811																	0.25	0.25	0.25	0.25	128	147	125	135	133.75	6.33035	11.5263	3	4	5	-30	-1	-18	-9.25	1357.77	2750	1728.3	2183	2004.77	2004.77
1459	Cu	Nb	Ni	W	6.70294	11.5263	3	2382.77	9.15482																	0.25	0.25	0.25	0.25	128	147	125	141	135.25	6.70294	11.5263	3	4	22	-30	-8	-3	-3	1357.77	2750	1728.3	3695	2382.77	2382.77
1460	Cu	Nb	Ni	Zn	6.51996	11.5263	8	1632.19	2.35163																	0.25	0.25	0.25	0.25	128	147	125	139	134.75	6.51996	11.5263	3	4	1	-30	-1	-9	-8	1357.77	2750	1728.3	692.68	1632.19	1632.19
1461	Cu	Nb	Si	Ti	6.05989	11.5263	36.25	1933.94	0.614929																	0.25	0.25	0.25	0.25	128	147	132	146	138.25	6.05989	11.5263	3	-19	-9	-56	2	-66	-36.25	1357.77	2750	1687	1941	1933.94	1933.94
1462	Cu	Nb	Si	V	5.23153	11.5263	29	1994.44	0.792708																	0.25	0.25	0.25	0.25	128	147	132	135	135.5	5.23153	11.5263	3	-19	5	-56	-1	-48	-29	1357.77	2750	1687	2183	1994.44	1994.44
1463	Cu	Nb	Si	W	5.43783	11.5263	22.25	2372.44	1.22901																	0.25	0.25	0.25	0.25	128	147	132	141	137	5.43783	11.5263	3	-19	22	-56	-8	-31	-22.25	1357.77	2750	1687	3695	2372.44	2372.44
1464	Cu	Nb	Si	Zn	5.29554	11.5263	22.5	1621.86	0.830847																	0.25	0.25	0.25	0.25	128	147	132	139	136.5	5.29554	11.5263	3	-19	1	-56	-1	-18	-22.5	1357.77	2750	1687	692.68	1621.86	1621.86
1465	Cu	Nb	Ti	V	5.68755	11.5263	0.5	2057.94	47.4409																	0.25	0.25	0.25	0.25	128	147	146	135	139	5.68755	11.5263	3	-9	5	2	-1	-2	-0.5	1357.77	2750	1941	2183	2057.94	2057.94
1466	Cu	Nb	Ti	W	5.38532	11.5263	1	2435.94	28.0774																	0.25	0.25	0.25	0.25	128	147	146	141	140.5	5.38532	11.5263	3	-9	22	2	-8	-6	1	1357.77	2750	1941	3695	2435.94	2435.94
1467	Cu	Nb	Ti	Zn	5.41634	11.5263	4.75	1685.36	4.08968																	0.25	0.25	0.25	0.25	128	147	146	139	140	5.41634	11.5263	3	-9	1	2	-1	-15	-4.75	1357.77	2750	1941	692.68	1685.36	1685.36
1468	Cu	Nb	V	W	5.11719	11.5263	5	2496.44	5.75494																	0.25	0.25	0.25	0.25	128	147	135	141	137.75	5.11719	11.5263	3	5	22	-1	-8	-1	5	1357.77	2750	2183	3695	2496.44	2496.44
1469	Cu	Nb	V	Zn	5.00497	11.5263	1.25	1745.86	16.0987																	0.25	0.25	0.25	0.25	128	147	135	139	137.25	5.00497	11.5263	3	5	1	-1	-1	-2	1.25	1357.77	2750	2183	692.68	1745.86	1745.86
1470	Cu	Nb	W	Zn	4.95086	11.5263	8	2123.86	3.06003																	0.25	0.25	0.25	0.25	128	147	141	139	138.75	4.95086	11.5263	3	22	1	-8	-1	15	8	1357.77	2750	3695	692.68	2123.86	2123.86
1471	Cu	Ni	Si	Ti	6.05865	11.5263	41.25	1678.52	0.46902																	0.25	0.25	0.25	0.25	128	125	132	146	132.75	6.05865	11.5263	4	-19	-9	-40	-35	-66	-41.25	1357.77	1728.3	1687	1941	1678.52	1678.52
1472	Cu	Ni	Si	V	2.92914	11.5263	29	1739.02	0.691187																	0.25	0.25	0.25	0.25	128	125	132	135	130	2.92914	11.5263	4	-19	5	-40	-18	-48	-29	1357.77	1728.3	1687	2183	1739.02	1739.02
1473	Cu	Ni	Si	W	4.57855	11.5263	16.75	2117.02	1.4568																	0.25	0.25	0.25	0.25	128	125	132	141	131.5	4.57855	11.5263	4	-19	22	-40	-3	-31	-16.75	1357.77	1728.3	1687	3695	2117.02	2117.02
1474	Cu	Ni	Si	Zn	4.00309	11.5263	20.25	1366.44	0.777775																	0.25	0.25	0.25	0.25	128	125	132	139	131	4.00309	11.5263	4	-19	1	-40	-9	-18	-20.25	1357.77	1728.3	1687	692.68	1366.44	1366.44
1475	Cu	Ni	Ti	V	6.05075	11.5263	13.75	1802.52	1.51101																	0.25	0.25	0.25	0.25	128	125	146	135	133.5	6.05075	11.5263	4	-9	5	-35	-18	-2	-13.75	1357.77	1728.3	1941	2183	1802.52	1802.52
1476	Cu	Ni	Ti	W	6.47884	11.5263	6.75	2180.52	3.72345																	0.25	0.25	0.25	0.25	128	125	146	141	135	6.47884	11.5263	4	-9	22	-35	-3	-6	-6.75	1357.77	1728.3	1941	3695	2180.52	2180.52
1477	Cu	Ni	Ti	Zn	6.27582	11.5263	15.75	1429.94	1.04647																	0.25	0.25	0.25	0.25	128	125	146	139	134.5	6.27582	11.5263	4	-9	1	-35	-9	-15	-15.75	1357.77	1728.3	1941	692.68	1429.94	1429.94
1478	Cu	Ni	V	W	4.70316	11.5263	2.25	2241.02	11.4803																	0.25	0.25	0.25	0.25	128	125	135	141	132.25	4.70316	11.5263	4	5	22	-18	-3	-1	2.25	1357.77	1728.3	2183	3695	2241.02	2241.02
1479	Cu	Ni	V	Zn	4.20465	11.5263	4.75	1490.44	3.61668																	0.25	0.25	0.25	0.25	128	125	135	139	131.75	4.20465	11.5263	4	5	1	-18	-9	-2	-4.75	1357.77	1728.3	2183	692.68	1490.44	1490.44
1480	Cu	Ni	W	Zn	5.15521	11.5263	7.5	1868.44	2.87149																	0.25	0.25	0.25	0.25	128	125	141	139	133.25	5.15521	11.5263	4	22	1	-3	-9	15	7.5	1357.77	1728.3	3695	692.68	1868.44	1868.44
1481	Cu	Si	Ti	V	4.9426	11.5263	34.75	1792.19	0.594456																	0.25	0.25	0.25	0.25	128	132	146	135	135.25	4.9426	11.5263	-19	-9	5	-66	-48	-2	-34.75	1357.77	1687	1941	2183	1792.19	1792.19
1482	Cu	Si	Ti	W	5.20623	11.5263	27.25	2170.19	0.917955																	0.25	0.25	0.25	0.25	128	132	146	141	136.75	5.20623	11.5263	-19	-9	22	-66	-31	-6	-27.25	1357.77	1687	1941	3695	2170.19	2170.19
1483	Cu	Si	Ti	Zn	5.0417	11.5263	31.5	1419.61	0.519456																	0.25	0.25	0.25	0.25	128	132	146	139	136.25	5.0417	11.5263	-19	-9	1	-66	-18	-15	-31.5	1357.77	1687	1941	692.68	1419.61	1419.61
1484	Cu	Si	V	W	3.53986	11.5263	18	2230.69	1.42842																	0.25	0.25	0.25	0.25	128	132	135	141	134	3.53986	11.5263	-19	5	22	-48	-31	-1	-18	1357.77	1687	2183	3695	2230.69	2230.69
1485	Cu	Si	V	Zn	3.01957	11.5263	20.25	1480.11	0.842479																	0.25	0.25	0.25	0.25	128	132	135	139	133.5	3.01957	11.5263	-19	5	1	-48	-18	-2	-20.25	1357.77	1687	2183	692.68	1480.11	1480.11
1486	Cu	Si	W	Zn	3.88448	11.5263	7.5	1858.11	2.85562																	0.25	0.25	0.25	0.25	128	132	141	139	135	3.88448	11.5263	-19	22	1	-31	-18	15	-7.5	1357.77	1687	3695	692.68	1858.11	1858.11
1487	Cu	Ti	V	W	4.89223	11.5263	2.25	2294.19	11.7527																	0.25	0.25	0.25	0.25	128	146	135	141	137.5	4.89223	11.5263	-9	5	22	-2	-6	-1	2.25	1357.77	1941	2183	3695	2294.19	2294.19
1488	Cu	Ti	V	Zn	4.75854	11.5263	5.5	1543.61	3.23493																	0.25	0.25	0.25	0.25	128	146	135	139	137	4.75854	11.5263	-9	5	1	-2	-15	-2	-5.5	1357.77	1941	2183	692.68	1543.61	1543.61
1489	Cu	Ti	W	Zn	4.74836	11.5263	2	1921.61	11.0745																	0.25	0.25	0.25	0.25	128	146	141	139	138.5	4.74836	11.5263	-9	22	1	-6	-15	15	2	1357.77	1941	3695	692.68	1921.61	1921.61
1490	Cu	V	W	Zn	3.66015	11.5263	10	1982.11	2.28464																	0.25	0.25	0.25	0.25	128	135	141	139	135.75	3.66015	11.5263	5	22	1	-1	-2	15	10	1357.77	2183	3695	692.68	1982.11	1982.11
1491	Fe	Mg	Mn	Mo	9.92271	11.5263	16.75	1787.25	1.22987																	0.25	0.25	0.25	0.25	127	160	126	140	138.25	9.92271	11.5263	18	0	-2	10	36	5	16.75	1811	923	1519	2896	1787.25	1787.25
1492	Fe	Mg	Mn	Nb	10.1895	11.5263	10	1750.75	2.01797																	0.25	0.25	0.25	0.25	127	160	126	147	140	10.1895	11.5263	18	0	-16	10	32	-4	10	1811	923	1519	2750	1750.75	1750.75
1493	Fe	Mg	Mn	Ni	10.9587	11.5263	3.5	1495.33	4.92444																	0.25	0.25	0.25	0.25	127	160	126	125	134.5	10.9587	11.5263	18	0	-2	10	-4	-8	3.5	1811	923	1519	1728.3	1495.33	1495.33
1494	Fe	Mg	Mn	Si	10.2012	11.5263	19.5	1485	0.877771																	0.25	0.25	0.25	0.25	127	160	126	132	136.25	10.2012	11.5263	18	0	-35	10	-26	-45	-19.5	1811	923	1519	1687	1485	1485
1495	Fe	Mg	Mn	Ti	10.1243	11.5263	4.75	1548.5	3.75757																	0.25	0.25	0.25	0.25	127	160	126	146	139.75	10.1243	11.5263	18	0	-17	10	16	-8	4.75	1811	923	1519	1941	1548.5	1548.5
1496	Fe	Mg	Mn	V	10.0216	11.5263	10.75	1609	1.72519																	0.25	0.25	0.25	0.25	127	160	126	135	137	10.0216	11.5263	18	0	-7	10	23	-1	10.75	1811	923	1519	2183	1609	1609
1497	Fe	Mg	Mn	W	9.93272	11.5263	18	1987	1.27237																	0.25	0.25	0.25	0.25	127	160	126	141	138.5	9.93272	11.5263	18	0	0	10	38	6	18	1811	923	1519	3695	1987	1987
1498	Fe	Mg	Mn	Zn	9.92251	11.5263	5.5	1236.42	2.59115																	0.25	0.25	0.25	0.25	127	160	126	139	138	9.92251	11.5263	18	0	4	10	-4	-6	5.5	1811	923	1519	692.68	1236.42	1236.42
1499	Fe	Mg	Mo	Nb	8.3114	11.5263	15.5	2095	1.55791																	0.25	0.25	0.25	0.25	127	160	140	147	143.5	8.3114	11.5263	18	-2	-16	36	32	-6	15.5	1811	923	2896	2750	2095	2095
1500	Fe	Mg	Mo	Ni	10.106	11.5263	9.75	1839.58	2.17472																	0.25	0.25	0.25	0.25	127	160	140	125	138	10.106	11.5263	18	-2	-2	36	-4	-7	9.75	1811	923	2896	1728.3	1839.58	1839.58
1501	Fe	Mg	Mo	Si	8.99983	11.5263	11	1829.25	1.91677																	0.25	0.25	0.25	0.25	127	160	140	132	139.75	8.99983	11.5263	18	-2	-35	36	-26	-35	-11	1811	923	2896	1687	1829.25	1829.25
1502	Fe	Mg	Mo	Ti	8.28005	11.5263	11.75	1892.75	1.85671																	0.25	0.25	0.25	0.25	127	160	140	146	143.25	8.28005	11.5263	18	-2	-17	36	16	-4	11.75	1811	923	2896	1941	1892.75	1892.75
1503	Fe	Mg	Mo	V	8.66605	11.5263	17	1953.25	1.32434																	0.25	0.25	0.25	0.25	127	160	140	135	140.5	8.66605	11.5263	18	-2	-7	36	23	0	17	1811	923	2896	2183	1953.25	1953.25
1504	Fe	Mg	Mo	W	8.28775	11.5263	22.5	2331.25	1.19425																	0.25	0.25	0.25	0.25	127	160	140	141	142	8.28775	11.5263	18	-2	0	36	38	0	22.5	1811	923	2896	3695	2331.25	2331.25
1505	Fe	Mg	Mo	Zn	8.36941	11.5263	16	1580.67	1.1387																	0.25	0.25	0.25	0.25	127	160	140	139	141.5	8.36941	11.5263	18	-2	4	36	-4	12	16	1811	923	2896	692.68	1580.67	1580.67
1506	Fe	Mg	Nb	Ni	10.3865	11.5263	0.5	1803.08	41.5655																	0.25	0.25	0.25	0.25	127	160	147	125	139.75	10.3865	11.5263	18	-16	-2	32	-4	-30	-0.5	1811	923	2750	1728.3	1803.08	1803.08
1507	Fe	Mg	Nb	Si	9.16687	11.5263	20.75	1792.75	0.995844																	0.25	0.25	0.25	0.25	127	160	147	132	141.5	9.16687	11.5263	18	-16	-35	32	-26	-56	-20.75	1811	923	2750	1687	1792.75	1792.75
1508	Fe	Mg	Nb	Ti	8.11628	11.5263	8.75	1856.25	2.44522																	0.25	0.25	0.25	0.25	127	160	147	146	145	8.11628	11.5263	18	-16	-17	32	16	2	8.75	1811	923	2750	1941	1856.25	1856.25
1509	Fe	Mg	Nb	V	8.77151	11.5263	12.25	1916.75	1.80351																	0.25	0.25	0.25	0.25	127	160	147	135	142.25	8.77151	11.5263	18	-16	-7	32	23	-1	12.25	1811	923	2750	2183	1916.75	1916.75
1510	Fe	Mg	Nb	W	8.25125	11.5263	16	2294.75	1.65312																	0.25	0.25	0.25	0.25	127	160	147	141	143.75	8.25125	11.5263	18	-16	0	32	38	-8	16	1811	923	2750	3695	2294.75	2294.75
1511	Fe	Mg	Nb	Zn	8.38242	11.5263	8.25	1544.17	2.1574																	0.25	0.25	0.25	0.25	127	160	147	139	143.25	8.38242	11.5263	18	-16	4	32	-4	-1	8.25	1811	923	2750	692.68	1544.17	1544.17
1512	Fe	Mg	Ni	Si	10.3596	11.5263	22.25	1537.33	0.796389																	0.25	0.25	0.25	0.25	127	160	125	132	136	10.3596	11.5263	18	-2	-35	-4	-26	-40	-22.25	1811	923	1728.3	1687	1537.33	1537.33
1513	Fe	Mg	Ni	Ti	10.3198	11.5263	6	1600.83	3.07526																	0.25	0.25	0.25	0.25	127	160	125	146	139.5	10.3198	11.5263	18	-2	-17	-4	16	-35	-6	1811	923	1728.3	1941	1600.83	1600.83
1514	Fe	Mg	Ni	V	10.1902	11.5263	2.5	1661.33	7.65956																	0.25	0.25	0.25	0.25	127	160	125	135	136.75	10.1902	11.5263	18	-2	-7	-4	23	-18	2.5	1811	923	1728.3	2183	1661.33	1661.33
1515	Fe	Mg	Ni	W	10.1185	11.5263	11.75	2039.33	2.0005																	0.25	0.25	0.25	0.25	127	160	125	141	138.25	10.1185	11.5263	18	-2	0	-4	38	-3	11.75	1811	923	1728.3	3695	2039.33	2039.33
1516	Fe	Mg	Ni	Zn	10.1032	11.5263	0.75	1288.75	19.8059																	0.25	0.25	0.25	0.25	127	160	125	139	137.75	10.1032	11.5263	18	-2	4	-4	-4	-9	0.75	1811	923	1728.3	692.68	1288.75	1288.75
1517	Fe	Mg	Si	Ti	9.1129	11.5263	27.5	1590.5	0.666639																	0.25	0.25	0.25	0.25	127	160	132	146	141.25	9.1129	11.5263	18	-35	-17	-26	16	-66	-27.5	1811	923	1687	1941	1590.5	1590.5
1518	Fe	Mg	Si	V	9.19692	11.5263	18.75	1651	1.01493																	0.25	0.25	0.25	0.25	127	160	132	135	138.5	9.19692	11.5263	18	-35	-7	-26	23	-48	-18.75	1811	923	1687	2183	1651	1651
1519	Fe	Mg	Si	W	8.99263	11.5263	9	2029	2.59854																	0.25	0.25	0.25	0.25	127	160	132	141	140	8.99263	11.5263	18	-35	0	-26	38	-31	-9	1811	923	1687	3695	2029	2029
1520	Fe	Mg	Si	Zn	9.01774	11.5263	15.25	1278.42	0.966258																	0.25	0.25	0.25	0.25	127	160	132	139	139.5	9.01774	11.5263	18	-35	4	-26	-4	-18	-15.25	1811	923	1687	692.68	1278.42	1278.42
1521	Fe	Mg	Ti	V	8.72501	11.5263	7.75	1714.5	2.54991																	0.25	0.25	0.25	0.25	127	160	146	135	142	8.72501	11.5263	18	-17	-7	16	23	-2	7.75	1811	923	1941	2183	1714.5	1714.5
1522	Fe	Mg	Ti	W	8.22329	11.5263	12.25	2092.5	1.96888																	0.25	0.25	0.25	0.25	127	160	146	141	143.5	8.22329	11.5263	18	-17	0	16	38	-6	12.25	1811	923	1941	3695	2092.5	2092.5
1523	Fe	Mg	Ti	Zn	8.34779	11.5263	0.5	1341.92	30.9347																	0.25	0.25	0.25	0.25	127	160	146	139	143	8.34779	11.5263	18	-17	4	16	-4	-15	0.5	1811	923	1941	692.68	1341.92	1341.92
1524	Fe	Mg	V	W	8.64883	11.5263	17.75	2153	1.39809																	0.25	0.25	0.25	0.25	127	160	135	141	140.75	8.64883	11.5263	18	-7	0	23	38	-1	17.75	1811	923	2183	3695	2153	2153
1525	Fe	Mg	V	Zn	8.69429	11.5263	8	1402.42	2.02059																	0.25	0.25	0.25	0.25	127	160	135	139	140.25	8.69429	11.5263	18	-7	4	23	-4	-2	8	1811	923	2183	692.68	1402.42	1402.42
1526	Fe	Mg	W	Zn	8.33788	11.5263	17.75	1780.42	1.15615																	0.25	0.25	0.25	0.25	127	160	141	139	141.75	8.33788	11.5263	18	0	4	38	-4	15	17.75	1811	923	3695	692.68	1780.42	1780.42
1527	Fe	Mn	Mo	Nb	6.56298	11.5263	5.75	2244	4.49826																	0.25	0.25	0.25	0.25	127	126	140	147	135	6.56298	11.5263	0	-2	-16	5	-4	-6	-5.75	1811	1519	2896	2750	2244	2244
1528	Fe	Mn	Mo	Ni	4.71296	11.5263	3.5	1988.58	6.54883																	0.25	0.25	0.25	0.25	127	126	140	125	129.5	4.71296	11.5263	0	-2	-2	5	-8	-7	-3.5	1811	1519	2896	1728.3	1988.58	1988.58
1529	Fe	Mn	Mo	Si	4.22067	11.5263	28	1978.25	0.814353																	0.25	0.25	0.25	0.25	127	126	140	132	131.25	4.22067	11.5263	0	-2	-35	5	-45	-35	-28	1811	1519	2896	1687	1978.25	1978.25
1530	Fe	Mn	Mo	Ti	6.32705	11.5263	6.5	2041.75	3.62058																	0.25	0.25	0.25	0.25	127	126	140	146	134.75	6.32705	11.5263	0	-2	-17	5	-8	-4	-6.5	1811	1519	2896	1941	2041.75	2041.75
1531	Fe	Mn	Mo	V	4.38479	11.5263	1.25	2102.25	19.3849																	0.25	0.25	0.25	0.25	127	126	140	135	132	4.38479	11.5263	0	-2	-7	5	-1	0	-1.25	1811	1519	2896	2183	2102.25	2102.25
1532	Fe	Mn	Mo	W	5.2568	11.5263	2.25	2480.25	12.7058																	0.25	0.25	0.25	0.25	127	126	140	141	133.5	5.2568	11.5263	0	-2	0	5	6	0	2.25	1811	1519	2896	3695	2480.25	2480.25
1533	Fe	Mn	Mo	Zn	4.90166	11.5263	3.25	1729.67	6.13436																	0.25	0.25	0.25	0.25	127	126	140	139	133	4.90166	11.5263	0	-2	4	5	-6	12	3.25	1811	1519	2896	692.68	1729.67	1729.67
1534	Fe	Mn	Nb	Ni	6.94912	11.5263	15	1952.08	1.50001																	0.25	0.25	0.25	0.25	127	126	147	125	131.25	6.94912	11.5263	0	-16	-2	-4	-8	-30	-15	1811	1519	2750	1728.3	1952.08	1952.08
1535	Fe	Mn	Nb	Si	6.3131	11.5263	39	1941.75	0.573876																	0.25	0.25	0.25	0.25	127	126	147	132	133	6.3131	11.5263	0	-16	-35	-4	-45	-56	-39	1811	1519	2750	1687	1941.75	1941.75
1536	Fe	Mn	Nb	Ti	7.33516	11.5263	10.75	2005.25	2.15005																	0.25	0.25	0.25	0.25	127	126	147	146	136.5	7.33516	11.5263	0	-16	-17	-4	-8	2	-10.75	1811	1519	2750	1941	2005.25	2005.25
1537	Fe	Mn	Nb	V	6.28605	11.5263	7.25	2065.75	3.2842																	0.25	0.25	0.25	0.25	127	126	147	135	133.75	6.28605	11.5263	0	-16	-7	-4	-1	-1	-7.25	1811	1519	2750	2183	2065.75	2065.75
1538	Fe	Mn	Nb	W	6.66204	11.5263	5.5	2443.75	5.12134																	0.25	0.25	0.25	0.25	127	126	147	141	135.25	6.66204	11.5263	0	-16	0	-4	6	-8	-5.5	1811	1519	2750	3695	2443.75	2443.75
1539	Fe	Mn	Nb	Zn	6.47758	11.5263	5.75	1693.17	3.39408																	0.25	0.25	0.25	0.25	127	126	147	139	134.75	6.47758	11.5263	0	-16	4	-4	-6	-1	-5.75	1811	1519	2750	692.68	1693.17	1693.17
1540	Fe	Mn	Ni	Si	2.11183	11.5263	32.5	1686.33	0.598064																	0.25	0.25	0.25	0.25	127	126	125	132	127.5	2.11183	11.5263	0	-2	-35	-8	-45	-40	-32.5	1811	1519	1728.3	1687	1686.33	1686.33
1541	Fe	Mn	Ni	Ti	6.63288	11.5263	17.5	1749.83	1.15251																	0.25	0.25	0.25	0.25	127	126	125	146	131	6.63288	11.5263	0	-2	-17	-8	-8	-35	-17.5	1811	1519	1728.3	1941	1749.83	1749.83
1542	Fe	Mn	Ni	V	3.0883	11.5263	9	1810.33	2.31848																	0.25	0.25	0.25	0.25	127	126	125	135	128.25	3.0883	11.5263	0	-2	-7	-8	-1	-18	-9	1811	1519	1728.3	2183	1810.33	1810.33
1543	Fe	Mn	Ni	W	5.0355	11.5263	1.75	2188.32	14.4133																	0.25	0.25	0.25	0.25	127	126	125	141	129.75	5.0355	11.5263	0	-2	0	-8	6	-3	-1.75	1811	1519	1728.3	3695	2188.32	2188.32
1544	Fe	Mn	Ni	Zn	4.38948	11.5263	5.25	1437.75	3.15655																	0.25	0.25	0.25	0.25	127	126	125	139	129.25	4.38948	11.5263	0	-2	4	-8	-6	-9	-5.25	1811	1519	1728.3	692.68	1437.75	1437.75
1545	Fe	Mn	Si	Ti	6.01163	11.5263	42.75	1739.5	0.469005																	0.25	0.25	0.25	0.25	127	126	132	146	132.75	6.01163	11.5263	0	-35	-17	-45	-8	-66	-42.75	1811	1519	1687	1941	1739.5	1739.5
1546	Fe	Mn	Si	V	2.82633	11.5263	34	1800	0.610215																	0.25	0.25	0.25	0.25	127	126	132	135	130	2.82633	11.5263	0	-35	-7	-45	-1	-48	-34	1811	1519	1687	2183	1800	1800
1547	Fe	Mn	Si	W	4.51496	11.5263	26.25	2178	0.956353																	0.25	0.25	0.25	0.25	127	126	132	141	131.5	4.51496	11.5263	0	-35	0	-45	6	-31	-26.25	1811	1519	1687	3695	2178	2178
1548	Fe	Mn	Si	Zn	3.92963	11.5263	25	1427.42	0.658114																	0.25	0.25	0.25	0.25	127	126	132	139	131	3.92963	11.5263	0	-35	4	-45	-6	-18	-25	1811	1519	1687	692.68	1427.42	1427.42
1549	Fe	Mn	Ti	V	6.0042	11.5263	8.75	1863.5	2.45477																	0.25	0.25	0.25	0.25	127	126	146	135	133.5	6.0042	11.5263	0	-17	-7	-8	-1	-2	-8.75	1811	1519	1941	2183	1863.5	1863.5
1550	Fe	Mn	Ti	W	6.43635	11.5263	6.25	2241.5	4.13379																	0.25	0.25	0.25	0.25	127	126	146	141	135	6.43635	11.5263	0	-17	0	-8	6	-6	-6.25	1811	1519	1941	3695	2241.5	2241.5
1551	Fe	Mn	Ti	Zn	6.23162	11.5263	10.5	1490.92	1.63665																	0.25	0.25	0.25	0.25	127	126	146	139	134.5	6.23162	11.5263	0	-17	4	-8	-6	-15	-10.5	1811	1519	1941	692.68	1490.92	1490.92
1552	Fe	Mn	V	W	4.64198	11.5263	0.75	2302	35.378																	0.25	0.25	0.25	0.25	127	126	135	141	132.25	4.64198	11.5263	0	-7	0	-1	6	-1	-0.75	1811	1519	2183	3695	2302	2302
1553	Fe	Mn	V	Zn	4.13558	11.5263	3	1551.42	5.96071																	0.25	0.25	0.25	0.25	127	126	135	139	131.75	4.13558	11.5263	0	-7	4	-1	-6	-2	-3	1811	1519	2183	692.68	1551.42	1551.42
1554	Fe	Mn	W	Zn	5.10029	11.5263	4.75	1929.42	4.68191																	0.25	0.25	0.25	0.25	127	126	141	139	133.25	5.10029	11.5263	0	0	4	6	-6	15	4.75	1811	1519	3695	692.68	1929.42	1929.42
1555	Fe	Mo	Nb	Ni	6.76862	11.5263	15.75	2296.32	1.68051																	0.25	0.25	0.25	0.25	127	140	147	125	134.75	6.76862	11.5263	-2	-16	-2	-6	-7	-30	-15.75	1811	2896	2750	1728.3	2296.32	2296.32
1556	Fe	Mo	Nb	Si	5.59133	11.5263	37.5	2286	0.702643																	0.25	0.25	0.25	0.25	127	140	147	132	136.5	5.59133	11.5263	-2	-16	-35	-6	-35	-56	-37.5	1811	2896	2750	1687	2286	2286
1557	Fe	Mo	Nb	Ti	5.69192	11.5263	10.75	2349.5	2.51916																	0.25	0.25	0.25	0.25	127	140	147	146	140	5.69192	11.5263	-2	-16	-17	-6	-4	2	-10.75	1811	2896	2750	1941	2349.5	2349.5
1558	Fe	Mo	Nb	V	5.31364	11.5263	8	2410	3.47229																	0.25	0.25	0.25	0.25	127	140	147	135	137.25	5.31364	11.5263	-2	-16	-7	-6	0	-1	-8	1811	2896	2750	2183	2410	2410
1559	Fe	Mo	Nb	W	5.2562	11.5263	8	2788	4.01691																	0.25	0.25	0.25	0.25	127	140	147	141	138.75	5.2562	11.5263	-2	-16	0	-6	0	-8	-8	1811	2896	2750	3695	2788	2788
1560	Fe	Mo	Nb	Zn	5.20029	11.5263	2.25	2037.42	10.4373																	0.25	0.25	0.25	0.25	127	140	147	139	138.25	5.20029	11.5263	-2	-16	4	-6	12	-1	-2.25	1811	2896	2750	692.68	2037.42	2037.42
1561	Fe	Mo	Ni	Si	4.41826	11.5263	30.25	2030.58	0.773719																	0.25	0.25	0.25	0.25	127	140	125	132	131	4.41826	11.5263	-2	-2	-35	-7	-35	-40	-30.25	1811	2896	1728.3	1687	2030.58	2030.58
1562	Fe	Mo	Ni	Ti	6.53472	11.5263	16.75	2094.07	1.44101																	0.25	0.25	0.25	0.25	127	140	125	146	134.5	6.53472	11.5263	-2	-2	-17	-7	-4	-35	-16.75	1811	2896	1728.3	1941	2094.07	2094.07
1563	Fe	Mo	Ni	V	4.59736	11.5263	9	2154.57	2.75936																	0.25	0.25	0.25	0.25	127	140	125	135	131.75	4.59736	11.5263	-2	-2	-7	-7	0	-18	-9	1811	2896	1728.3	2183	2154.57	2154.57
1564	Fe	Mo	Ni	W	5.47315	11.5263	3.5	2532.57	8.34034																	0.25	0.25	0.25	0.25	127	140	125	141	133.25	5.47315	11.5263	-2	-2	0	-7	0	-3	-3.5	1811	2896	1728.3	3695	2532.57	2532.57
1565	Fe	Mo	Ni	Zn	5.1195	11.5263	1	1782	20.5398																	0.25	0.25	0.25	0.25	127	140	125	139	132.75	5.1195	11.5263	-2	-2	4	-7	12	-9	-1	1811	2896	1728.3	692.68	1782	1782
1566	Fe	Mo	Si	Ti	5.35264	11.5263	39.75	2083.75	0.604224																	0.25	0.25	0.25	0.25	127	140	132	146	136.25	5.35264	11.5263	-2	-35	-17	-35	-4	-66	-39.75	1811	2896	1687	1941	2083.75	2083.75
1567	Fe	Mo	Si	V	3.53333	11.5263	31.75	2144.25	0.778433																	0.25	0.25	0.25	0.25	127	140	132	135	133.5	3.53333	11.5263	-2	-35	-7	-35	0	-48	-31.75	1811	2896	1687	2183	2144.25	2144.25
1568	Fe	Mo	Si	W	4.28735	11.5263	25.75	2522.25	1.12902																	0.25	0.25	0.25	0.25	127	140	132	141	135	4.28735	11.5263	-2	-35	0	-35	0	-31	-25.75	1811	2896	1687	3695	2522.25	2522.25
1569	Fe	Mo	Si	Zn	3.95173	11.5263	18.5	1771.67	1.10383																	0.25	0.25	0.25	0.25	127	140	132	139	134.5	3.95173	11.5263	-2	-35	4	-35	12	-18	-18.5	1811	2896	1687	692.68	1771.67	1771.67
1570	Fe	Mo	Ti	V	5.08335	11.5263	8	2207.75	3.1809																	0.25	0.25	0.25	0.25	127	140	146	135	137	5.08335	11.5263	-2	-17	-7	-4	0	-2	-8	1811	2896	1941	2183	2207.75	2207.75
1571	Fe	Mo	Ti	W	5.06703	11.5263	7.25	2585.75	4.11091																	0.25	0.25	0.25	0.25	127	140	146	141	138.5	5.06703	11.5263	-2	-17	0	-4	0	-6	-7.25	1811	2896	1941	3695	2585.75	2585.75
1572	Fe	Mo	Ti	Zn	4.99422	11.5263	5.5	1835.17	3.84595																	0.25	0.25	0.25	0.25	127	140	146	139	138	4.99422	11.5263	-2	-17	4	-4	12	-15	-5.5	1811	2896	1941	692.68	1835.17	1835.17
1573	Fe	Mo	V	W	4.08076	11.5263	2.5	2646.25	12.2006																	0.25	0.25	0.25	0.25	127	140	135	141	135.75	4.08076	11.5263	-2	-7	0	0	0	-1	-2.5	1811	2896	2183	3695	2646.25	2646.25
1574	Fe	Mo	V	Zn	3.78364	11.5263	1.25	1895.67	17.48																	0.25	0.25	0.25	0.25	127	140	135	139	135.25	3.78364	11.5263	-2	-7	4	0	12	-2	1.25	1811	2896	2183	692.68	1895.67	1895.67
1575	Fe	Mo	W	Zn	4.14874	11.5263	7.25	2273.67	3.61476																	0.25	0.25	0.25	0.25	127	140	141	139	136.75	4.14874	11.5263	-2	0	4	0	12	15	7.25	1811	2896	3695	692.68	2273.67	2273.67
1576	Fe	Nb	Ni	Si	6.4883	11.5263	44.75	1994.08	0.513615																	0.25	0.25	0.25	0.25	127	147	125	132	132.75	6.4883	11.5263	-16	-2	-35	-30	-56	-40	-44.75	1811	2750	1728.3	1687	1994.08	1994.08
1577	Fe	Nb	Ni	Ti	7.54528	11.5263	24.5	2057.57	0.968008																	0.25	0.25	0.25	0.25	127	147	125	146	136.25	7.54528	11.5263	-16	-2	-17	-30	2	-35	-24.5	1811	2750	1728.3	1941	2057.57	2057.57
1578	Fe	Nb	Ni	V	6.47626	11.5263	18.5	2118.07	1.31965																	0.25	0.25	0.25	0.25	127	147	125	135	133.5	6.47626	11.5263	-16	-2	-7	-30	-1	-18	-18.5	1811	2750	1728.3	2183	2118.07	2118.07
1579	Fe	Nb	Ni	W	6.86935	11.5263	14.75	2496.07	1.95054																	0.25	0.25	0.25	0.25	127	147	125	141	135	6.86935	11.5263	-16	-2	0	-30	-8	-3	-14.75	1811	2750	1728.3	3695	2496.07	2496.07
1580	Fe	Nb	Ni	Zn	6.68112	11.5263	13.5	1745.5	1.4903																	0.25	0.25	0.25	0.25	127	147	125	139	134.5	6.68112	11.5263	-16	-2	4	-30	-1	-9	-13.5	1811	2750	1728.3	692.68	1745.5	1745.5
1581	Fe	Nb	Si	Ti	6.29643	11.5263	47	2047.25	0.502068																	0.25	0.25	0.25	0.25	127	147	132	146	138	6.29643	11.5263	-16	-35	-17	-56	2	-66	-47	1811	2750	1687	1941	2047.25	2047.25
1582	Fe	Nb	Si	V	5.44267	11.5263	40.75	2107.75	0.596185																	0.25	0.25	0.25	0.25	127	147	132	135	135.25	5.44267	11.5263	-16	-35	-7	-56	-1	-48	-40.75	1811	2750	1687	2183	2107.75	2107.75
1583	Fe	Nb	Si	W	5.67317	11.5263	36.5	2485.75	0.784972																	0.25	0.25	0.25	0.25	127	147	132	141	136.75	5.67317	11.5263	-16	-35	0	-56	-8	-31	-36.5	1811	2750	1687	3695	2485.75	2485.75
1584	Fe	Nb	Si	Zn	5.52595	11.5263	30.5	1735.17	0.65574																	0.25	0.25	0.25	0.25	127	147	132	139	136.25	5.52595	11.5263	-16	-35	4	-56	-1	-18	-30.5	1811	2750	1687	692.68	1735.17	1735.17
1585	Fe	Nb	Ti	V	5.9514	11.5263	10.25	2171.25	2.44161																	0.25	0.25	0.25	0.25	127	147	146	135	138.75	5.9514	11.5263	-16	-17	-7	2	-1	-2	-10.25	1811	2750	1941	2183	2171.25	2171.25
1586	Fe	Nb	Ti	W	5.69016	11.5263	11.25	2549.25	2.61186																	0.25	0.25	0.25	0.25	127	147	146	141	140.25	5.69016	11.5263	-16	-17	0	2	-8	-6	-11.25	1811	2750	1941	3695	2549.25	2549.25
1587	Fe	Nb	Ti	Zn	5.71052	11.5263	10.75	1798.67	1.92856																	0.25	0.25	0.25	0.25	127	147	146	139	139.75	5.71052	11.5263	-16	-17	4	2	-1	-15	-10.75	1811	2750	1941	692.68	1798.67	1798.67
1588	Fe	Nb	V	W	5.38133	11.5263	8.25	2609.75	3.64615																	0.25	0.25	0.25	0.25	127	147	135	141	137.5	5.38133	11.5263	-16	-7	0	-1	-8	-1	-8.25	1811	2750	2183	3695	2609.75	2609.75
1589	Fe	Nb	V	Zn	5.26358	11.5263	5.75	1859.17	3.72684																	0.25	0.25	0.25	0.25	127	147	135	139	137	5.26358	11.5263	-16	-7	4	-1	-1	-2	-5.75	1811	2750	2183	692.68	1859.17	1859.17
1590	Fe	Nb	W	Zn	5.24399	11.5263	1.5	2237.17	17.1908																	0.25	0.25	0.25	0.25	127	147	141	139	138.5	5.24399	11.5263	-16	0	4	-8	-1	15	-1.5	1811	2750	3695	692.68	2237.17	2237.17
1591	Fe	Ni	Si	Ti	6.18914	11.5263	48.75	1791.83	0.423653																	0.25	0.25	0.25	0.25	127	125	132	146	132.5	6.18914	11.5263	-2	-35	-17	-40	-35	-66	-48.75	1811	1728.3	1687	1941	1791.83	1791.83
1592	Fe	Ni	Si	V	3.0526	11.5263	37.5	1852.33	0.569345																	0.25	0.25	0.25	0.25	127	125	132	135	129.75	3.0526	11.5263	-2	-35	-7	-40	-18	-48	-37.5	1811	1728.3	1687	2183	1852.33	1852.33
1593	Fe	Ni	Si	W	4.70827	11.5263	27.75	2230.32	0.926392																	0.25	0.25	0.25	0.25	127	125	132	141	131.25	4.70827	11.5263	-2	-35	0	-40	-3	-31	-27.75	1811	1728.3	1687	3695	2230.32	2230.32
1594	Fe	Ni	Si	Zn	4.13197	11.5263	25	1479.75	0.682239																	0.25	0.25	0.25	0.25	127	125	132	139	130.75	4.13197	11.5263	-2	-35	4	-40	-9	-18	-25	1811	1728.3	1687	692.68	1479.75	1479.75
1595	Fe	Ni	Ti	V	6.19705	11.5263	20.25	1915.83	1.09049																	0.25	0.25	0.25	0.25	127	125	146	135	133.25	6.19705	11.5263	-2	-17	-7	-35	-18	-2	-20.25	1811	1728.3	1941	2183	1915.83	1915.83
1596	Fe	Ni	Ti	W	6.64545	11.5263	15.75	2293.82	1.67869																	0.25	0.25	0.25	0.25	127	125	146	141	134.75	6.64545	11.5263	-2	-17	0	-35	-3	-6	-15.75	1811	1728.3	1941	3695	2293.82	2293.82
1597	Fe	Ni	Ti	Zn	6.43739	11.5263	18.5	1543.25	0.961507																	0.25	0.25	0.25	0.25	127	125	146	139	134.25	6.43739	11.5263	-2	-17	4	-35	-9	-15	-18.5	1811	1728.3	1941	692.68	1543.25	1543.25
1598	Fe	Ni	V	W	4.85085	11.5263	7.75	2354.32	3.5015																	0.25	0.25	0.25	0.25	127	125	135	141	132	4.85085	11.5263	-2	-7	0	-18	-3	-1	-7.75	1811	1728.3	2183	3695	2354.32	2354.32
1599	Fe	Ni	V	Zn	4.35191	11.5263	8.5	1603.75	2.17473																	0.25	0.25	0.25	0.25	127	125	135	139	131.5	4.35191	11.5263	-2	-7	4	-18	-9	-2	-8.5	1811	1728.3	2183	692.68	1603.75	1603.75
1600	Fe	Ni	W	Zn	5.31659	11.5263	1.25	1981.75	18.2737																	0.25	0.25	0.25	0.25	127	125	141	139	133	5.31659	11.5263	-2	0	4	-3	-9	15	1.25	1811	1728.3	3695	692.68	1981.75	1981.75
1601	Fe	Si	Ti	V	5.15866	11.5263	43.75	1905.5	0.502019																	0.25	0.25	0.25	0.25	127	132	146	135	135	5.15866	11.5263	-35	-17	-7	-66	-48	-2	-43.75	1811	1687	1941	2183	1905.5	1905.5
1602	Fe	Si	Ti	W	5.44545	11.5263	38.75	2283.5	0.679233																	0.25	0.25	0.25	0.25	127	132	146	141	136.5	5.44545	11.5263	-35	-17	0	-66	-31	-6	-38.75	1811	1687	1941	3695	2283.5	2283.5
1603	Fe	Si	Ti	Zn	5.27673	11.5263	36.75	1532.92	0.480786																	0.25	0.25	0.25	0.25	127	132	146	139	136	5.27673	11.5263	-35	-17	4	-66	-18	-15	-36.75	1811	1687	1941	692.68	1532.92	1532.92
1604	Fe	Si	V	W	3.78937	11.5263	30.5	2344	0.885824																	0.25	0.25	0.25	0.25	127	132	135	141	133.75	3.78937	11.5263	-35	-7	0	-48	-31	-1	-30.5	1811	1687	2183	3695	2344	2344
1605	Fe	Si	V	Zn	3.28732	11.5263	26.5	1593.42	0.693065																	0.25	0.25	0.25	0.25	127	132	135	139	133.25	3.28732	11.5263	-35	-7	4	-48	-18	-2	-26.5	1811	1687	2183	692.68	1593.42	1593.42
1606	Fe	Si	W	Zn	4.1444	11.5263	16.25	1971.42	1.39835																	0.25	0.25	0.25	0.25	127	132	141	139	134.75	4.1444	11.5263	-35	0	4	-31	-18	15	-16.25	1811	1687	3695	692.68	1971.42	1971.42
1607	Fe	Ti	V	W	5.16161	11.5263	8.25	2407.5	3.36358																	0.25	0.25	0.25	0.25	127	146	135	141	137.25	5.16161	11.5263	-17	-7	0	-2	-6	-1	-8.25	1811	1941	2183	3695	2407.5	2407.5
1608	Fe	Ti	V	Zn	5.02327	11.5263	9.75	1656.92	1.95878																	0.25	0.25	0.25	0.25	127	146	135	139	136.75	5.02327	11.5263	-17	-7	4	-2	-15	-2	-9.75	1811	1941	2183	692.68	1656.92	1656.92
1609	Fe	Ti	W	Zn	5.04712	11.5263	4.75	2034.92	4.93791																	0.25	0.25	0.25	0.25	127	146	141	139	138.25	5.04712	11.5263	-17	0	4	-6	-15	15	-4.75	1811	1941	3695	692.68	2034.92	2034.92
1610	Fe	V	W	Zn	3.95712	11.5263	2.25	2095.42	10.7344																	0.25	0.25	0.25	0.25	127	135	141	139	135.5	3.95712	11.5263	-7	0	4	-1	-2	15	2.25	1811	2183	3695	692.68	2095.42	2095.42
1611	Mg	Mn	Mo	Nb	8.56927	11.5263	18.25	2022	1.27705																	0.25	0.25	0.25	0.25	160	126	140	147	143.25	8.56927	11.5263	10	36	32	5	-4	-6	18.25	923	1519	2896	2750	2022	2022
1612	Mg	Mn	Mo	Ni	10.2713	11.5263	8	1766.58	2.54526																	0.25	0.25	0.25	0.25	160	126	140	125	137.75	10.2713	11.5263	10	36	-4	5	-8	-7	8	923	1519	2896	1728.3	1766.58	1766.58
1613	Mg	Mn	Mo	Si	9.20107	11.5263	13.75	1756.25	1.47222																	0.25	0.25	0.25	0.25	160	126	140	132	139.5	9.20107	11.5263	10	36	-26	5	-45	-35	-13.75	923	1519	2896	1687	1756.25	1756.25
1614	Mg	Mn	Mo	Ti	8.53605	11.5263	13.75	1819.75	1.52545																	0.25	0.25	0.25	0.25	160	126	140	146	143	8.53605	11.5263	10	36	16	5	-8	-4	13.75	923	1519	2896	1941	1819.75	1819.75
1615	Mg	Mn	Mo	V	8.8823	11.5263	18.25	1880.25	1.18752																	0.25	0.25	0.25	0.25	160	126	140	135	140.25	8.8823	11.5263	10	36	23	5	-1	0	18.25	923	1519	2896	2183	1880.25	1880.25
1616	Mg	Mn	Mo	W	8.52967	11.5263	23.75	2258.25	1.09597																	0.25	0.25	0.25	0.25	160	126	140	141	141.75	8.52967	11.5263	10	36	38	5	6	0	23.75	923	1519	2896	3695	2258.25	2258.25
1617	Mg	Mn	Mo	Zn	8.60366	11.5263	13.25	1507.67	1.31154																	0.25	0.25	0.25	0.25	160	126	140	139	141.25	8.60366	11.5263	10	36	-4	5	-6	12	13.25	923	1519	2896	692.68	1507.67	1507.67
1618	Mg	Mn	Nb	Ni	10.5659	11.5263	1	1730.08	19.9413																	0.25	0.25	0.25	0.25	160	126	147	125	139.5	10.5659	11.5263	10	32	-4	-4	-8	-30	-1	923	1519	2750	1728.3	1730.08	1730.08
1619	Mg	Mn	Nb	Si	9.38387	11.5263	22.25	1719.75	0.890891																	0.25	0.25	0.25	0.25	160	126	147	132	141.25	9.38387	11.5263	10	32	-26	-4	-45	-56	-22.25	923	1519	2750	1687	1719.75	1719.75
1620	Mg	Mn	Nb	Ti	8.39563	11.5263	12	1783.25	1.71285																	0.25	0.25	0.25	0.25	160	126	147	146	144.75	8.39563	11.5263	10	32	16	-4	-8	2	12	923	1519	2750	1941	1783.25	1783.25
1621	Mg	Mn	Nb	V	9.00473	11.5263	14.75	1843.75	1.44079																	0.25	0.25	0.25	0.25	160	126	147	135	142	9.00473	11.5263	10	32	23	-4	-1	-1	14.75	923	1519	2750	2183	1843.75	1843.75
1622	Mg	Mn	Nb	W	8.51344	11.5263	18.5	2221.75	1.38425																	0.25	0.25	0.25	0.25	160	126	147	141	143.5	8.51344	11.5263	10	32	38	-4	6	-8	18.5	923	1519	2750	3695	2221.75	2221.75
1623	Mg	Mn	Nb	Zn	8.63573	11.5263	6.75	1471.17	2.51217																	0.25	0.25	0.25	0.25	160	126	147	139	143	8.63573	11.5263	10	32	-4	-4	-6	-1	6.75	923	1519	2750	692.68	1471.17	1471.17
1624	Mg	Mn	Ni	Si	10.5005	11.5263	28.25	1464.33	0.59746																	0.25	0.25	0.25	0.25	160	126	125	132	135.75	10.5005	11.5263	10	-4	-26	-8	-45	-40	-28.25	923	1519	1728.3	1687	1464.33	1464.33
1625	Mg	Mn	Ni	Ti	10.4977	11.5263	7.25	1527.83	2.42899																	0.25	0.25	0.25	0.25	160	126	125	146	139.25	10.4977	11.5263	10	-4	16	-8	-8	-35	-7.25	923	1519	1728.3	1941	1527.83	1527.83
1626	Mg	Mn	Ni	V	10.3411	11.5263	0.5	1588.33	36.615																	0.25	0.25	0.25	0.25	160	126	125	135	136.5	10.3411	11.5263	10	-4	23	-8	-1	-18	0.5	923	1519	1728.3	2183	1588.33	1588.33
1627	Mg	Mn	Ni	W	10.2863	11.5263	9.75	1966.33	2.32456																	0.25	0.25	0.25	0.25	160	126	125	141	138	10.2863	11.5263	10	-4	38	-8	6	-3	9.75	923	1519	1728.3	3695	1966.33	1966.33
1628	Mg	Mn	Ni	Zn	10.2659	11.5263	5.25	1215.75	2.66915																	0.25	0.25	0.25	0.25	160	126	125	139	137.5	10.2659	11.5263	10	-4	-4	-8	-6	-9	-5.25	923	1519	1728.3	692.68	1215.75	1215.75
1629	Mg	Mn	Si	Ti	9.32833	11.5263	29.75	1517.5	0.587938																	0.25	0.25	0.25	0.25	160	126	132	146	141	9.32833	11.5263	10	-26	16	-45	-8	-66	-29.75	923	1519	1687	1941	1517.5	1517.5
1630	Mg	Mn	Si	V	9.38062	11.5263	21.75	1578	0.836252																	0.25	0.25	0.25	0.25	160	126	132	135	138.25	9.38062	11.5263	10	-26	23	-45	-1	-48	-21.75	923	1519	1687	2183	1578	1578
1631	Mg	Mn	Si	W	9.1968	11.5263	12	1956	1.87879																	0.25	0.25	0.25	0.25	160	126	132	141	139.75	9.1968	11.5263	10	-26	38	-45	6	-31	-12	923	1519	1687	3695	1956	1956
1632	Mg	Mn	Si	Zn	9.21584	11.5263	22.25	1205.42	0.62445																	0.25	0.25	0.25	0.25	160	126	132	139	139.25	9.21584	11.5263	10	-26	-4	-45	-6	-18	-22.25	923	1519	1687	692.68	1205.42	1205.42
1633	Mg	Mn	Ti	V	8.95659	11.5263	9.5	1641.5	1.99162																	0.25	0.25	0.25	0.25	160	126	146	135	141.75	8.95659	11.5263	10	16	23	-8	-1	-2	9.5	923	1519	1941	2183	1641.5	1641.5
1634	Mg	Mn	Ti	W	8.48354	11.5263	14	2019.5	1.66267																	0.25	0.25	0.25	0.25	160	126	146	141	143.25	8.48354	11.5263	10	16	38	-8	6	-6	14	923	1519	1941	3695	2019.5	2019.5
1635	Mg	Mn	Ti	Zn	8.59929	11.5263	1.75	1268.92	8.35768																	0.25	0.25	0.25	0.25	160	126	146	139	142.75	8.59929	11.5263	10	16	-4	-8	-6	-15	-1.75	923	1519	1941	692.68	1268.92	1268.92
1636	Mg	Mn	V	W	8.86828	11.5263	18.75	2080	1.27865																	0.25	0.25	0.25	0.25	160	126	135	141	140.5	8.86828	11.5263	10	23	38	-1	6	-1	18.75	923	1519	2183	3695	2080	2080
1637	Mg	Mn	V	Zn	8.90712	11.5263	5	1329.42	3.06466																	0.25	0.25	0.25	0.25	160	126	135	139	140	8.90712	11.5263	10	23	-4	-1	-6	-2	5	923	1519	2183	692.68	1329.42	1329.42
1638	Mg	Mn	W	Zn	8.57573	11.5263	14.75	1707.42	1.33425																	0.25	0.25	0.25	0.25	160	126	141	139	141.5	8.57573	11.5263	10	38	-4	6	-6	15	14.75	923	1519	3695	692.68	1707.42	1707.42
1639	Mg	Mo	Nb	Ni	8.8317	11.5263	5.25	2074.32	4.55415																	0.25	0.25	0.25	0.25	160	140	147	125	143	8.8317	11.5263	36	32	-4	-6	-7	-30	5.25	923	2896	2750	1728.3	2074.32	2074.32
1640	Mg	Mo	Nb	Si	7.10221	11.5263	13.75	2064	1.7302																	0.25	0.25	0.25	0.25	160	140	147	132	144.75	7.10221	11.5263	36	32	-26	-6	-35	-56	-13.75	923	2896	2750	1687	2064	2064
1641	Mg	Mo	Nb	Ti	4.91938	11.5263	19	2127.5	1.29064																	0.25	0.25	0.25	0.25	160	140	147	146	148.25	4.91938	11.5263	36	32	16	-6	-4	2	19	923	2896	2750	1941	2127.5	2127.5
1642	Mg	Mo	Nb	V	6.45646	11.5263	21	2188	1.20093																	0.25	0.25	0.25	0.25	160	140	147	135	145.5	6.45646	11.5263	36	32	23	-6	0	-1	21	923	2896	2750	2183	2188	2188
1643	Mg	Mo	Nb	W	5.42088	11.5263	23	2566	1.28593																	0.25	0.25	0.25	0.25	160	140	147	141	147	5.42088	11.5263	36	32	38	-6	0	-8	23	923	2896	2750	3695	2566	2566
1644	Mg	Mo	Nb	Zn	5.72118	11.5263	17.25	1815.42	1.21305																	0.25	0.25	0.25	0.25	160	140	147	139	146.5	5.72118	11.5263	36	32	-4	-6	12	-1	17.25	923	2896	2750	692.68	1815.42	1815.42
1645	Mg	Mo	Ni	Si	9.40966	11.5263	19	1808.58	1.09717																	0.25	0.25	0.25	0.25	160	140	125	132	139.25	9.40966	11.5263	36	-4	-26	-7	-35	-40	-19	923	2896	1728.3	1687	1808.58	1808.58
1646	Mg	Mo	Ni	Ti	8.79676	11.5263	0.5	1872.08	43.1562																	0.25	0.25	0.25	0.25	160	140	125	146	142.75	8.79676	11.5263	36	-4	16	-7	-4	-35	0.5	923	2896	1728.3	1941	1872.08	1872.08
1647	Mg	Mo	Ni	V	9.10539	11.5263	7.5	1932.58	2.97006																	0.25	0.25	0.25	0.25	160	140	125	135	140	9.10539	11.5263	36	-4	23	-7	0	-18	7.5	923	2896	1728.3	2183	1932.58	1932.58
1648	Mg	Mo	Ni	W	8.7772	11.5263	15	2310.57	1.77549																	0.25	0.25	0.25	0.25	160	140	125	141	141.5	8.7772	11.5263	36	-4	38	-7	0	-3	15	923	2896	1728.3	3695	2310.57	2310.57
1649	Mg	Mo	Ni	Zn	8.84395	11.5263	6	1560	2.99683																	0.25	0.25	0.25	0.25	160	140	125	139	141	8.84395	11.5263	36	-4	-4	-7	12	-9	6	923	2896	1728.3	692.68	1560	1560
1650	Mg	Mo	Si	Ti	7.08287	11.5263	19.75	1861.75	1.08654																	0.25	0.25	0.25	0.25	160	140	132	146	144.5	7.08287	11.5263	36	-26	16	-35	-4	-66	-19.75	923	2896	1687	1941	1861.75	1861.75
1651	Mg	Mo	Si	V	7.7018	11.5263	12.5	1922.25	1.77251																	0.25	0.25	0.25	0.25	160	140	132	135	141.75	7.7018	11.5263	36	-26	23	-35	0	-48	-12.5	923	2896	1687	2183	1922.25	1922.25
1652	Mg	Mo	Si	W	7.17657	11.5263	4.5	2300.25	5.89185																	0.25	0.25	0.25	0.25	160	140	132	141	143.25	7.17657	11.5263	36	-26	38	-35	0	-31	-4.5	923	2896	1687	3695	2300.25	2300.25
1653	Mg	Mo	Si	Zn	7.30321	11.5263	8.75	1549.67	2.04137																	0.25	0.25	0.25	0.25	160	140	132	139	142.75	7.30321	11.5263	36	-26	-4	-35	12	-18	-8.75	923	2896	1687	692.68	1549.67	1549.67
1654	Mg	Mo	Ti	V	6.44693	11.5263	17.25	1985.75	1.32686																	0.25	0.25	0.25	0.25	160	140	146	135	145.25	6.44693	11.5263	36	16	23	-4	0	-2	17.25	923	2896	1941	2183	1985.75	1985.75
1655	Mg	Mo	Ti	W	5.43812	11.5263	20	2363.75	1.36226																	0.25	0.25	0.25	0.25	160	140	146	141	146.75	5.43812	11.5263	36	16	38	-4	0	-6	20	923	2896	1941	3695	2363.75	2363.75
1656	Mg	Mo	Ti	Zn	5.72841	11.5263	10.25	1613.17	1.81404																	0.25	0.25	0.25	0.25	160	140	146	139	146.25	5.72841	11.5263	36	16	-4	-4	12	-15	10.25	923	2896	1941	692.68	1613.17	1613.17
1657	Mg	Mo	V	W	6.60635	11.5263	24	2424.25	1.16428																	0.25	0.25	0.25	0.25	160	140	135	141	144	6.60635	11.5263	36	23	38	0	0	-1	24	923	2896	2183	3695	2424.25	2424.25
1658	Mg	Mo	V	Zn	6.76533	11.5263	16.25	1673.67	1.18715																	0.25	0.25	0.25	0.25	160	140	135	139	143.5	6.76533	11.5263	36	23	-4	0	12	-2	16.25	923	2896	2183	692.68	1673.67	1673.67
1659	Mg	Mo	W	Zn	5.99246	11.5263	24.25	2051.67	0.975181																	0.25	0.25	0.25	0.25	160	140	141	139	145	5.99246	11.5263	36	38	-4	0	12	15	24.25	923	2896	3695	692.68	2051.67	2051.67
1660	Mg	Nb	Ni	Si	9.60725	11.5263	31	1772.08	0.658885																	0.25	0.25	0.25	0.25	160	147	125	132	141	9.60725	11.5263	32	-4	-26	-30	-56	-40	-31	923	2750	1728.3	1687	1772.08	1772.08
1661	Mg	Nb	Ni	Ti	8.67816	11.5263	4.75	1835.58	4.45418																	0.25	0.25	0.25	0.25	160	147	125	146	144.5	8.67816	11.5263	32	-4	16	-30	2	-35	-4.75	923	2750	1728.3	1941	1835.58	1835.58
1662	Mg	Nb	Ni	V	9.24371	11.5263	0.5	1896.08	43.7094																	0.25	0.25	0.25	0.25	160	147	125	135	141.75	9.24371	11.5263	32	-4	23	-30	-1	-18	0.5	923	2750	1728.3	2183	1896.08	1896.08
1663	Mg	Nb	Ni	W	8.77994	11.5263	6.25	2274.07	4.19386																	0.25	0.25	0.25	0.25	160	147	125	141	143.25	8.77994	11.5263	32	-4	38	-30	-8	-3	6.25	923	2750	1728.3	3695	2274.07	2274.07
1664	Mg	Nb	Ni	Zn	8.89385	11.5263	4	1523.5	4.39006																	0.25	0.25	0.25	0.25	160	147	125	139	142.75	8.89385	11.5263	32	-4	-4	-30	-1	-9	-4	923	2750	1728.3	692.68	1523.5	1523.5
1665	Mg	Nb	Si	Ti	6.77536	11.5263	24.5	1825.25	0.858709																	0.25	0.25	0.25	0.25	160	147	132	146	146.25	6.77536	11.5263	32	-26	16	-56	2	-66	-24.5	923	2750	1687	1941	1825.25	1825.25
1666	Mg	Nb	Si	V	7.705	11.5263	19	1885.75	1.14398																	0.25	0.25	0.25	0.25	160	147	132	135	143.5	7.705	11.5263	32	-26	23	-56	-1	-48	-19	923	2750	1687	2183	1885.75	1885.75
1667	Mg	Nb	Si	W	7.0162	11.5263	12.75	2263.75	2.04648																	0.25	0.25	0.25	0.25	160	147	132	141	145	7.0162	11.5263	32	-26	38	-56	-8	-31	-12.75	923	2750	1687	3695	2263.75	2263.75
1668	Mg	Nb	Si	Zn	7.20023	11.5263	18.25	1513.17	0.955684																	0.25	0.25	0.25	0.25	160	147	132	139	144.5	7.20023	11.5263	32	-26	-4	-56	-1	-18	-18.25	923	2750	1687	692.68	1513.17	1513.17
1669	Mg	Nb	Ti	V	6.02723	11.5263	17.5	1949.25	1.28386																	0.25	0.25	0.25	0.25	160	147	146	135	147	6.02723	11.5263	32	16	23	2	-1	-2	17.5	923	2750	1941	2183	1949.25	1949.25
1670	Mg	Nb	Ti	W	4.72581	11.5263	18.5	2327.25	1.44998																	0.25	0.25	0.25	0.25	160	147	146	141	148.5	4.72581	11.5263	32	16	38	2	-8	-6	18.5	923	2750	1941	3695	2327.25	2327.25
1671	Mg	Nb	Ti	Zn	5.12356	11.5263	7.5	1576.67	2.42309																	0.25	0.25	0.25	0.25	160	147	146	139	148	5.12356	11.5263	32	16	-4	2	-1	-15	7.5	923	2750	1941	692.68	1576.67	1576.67
1672	Mg	Nb	V	W	6.35112	11.5263	20.75	2387.75	1.32636																	0.25	0.25	0.25	0.25	160	147	135	141	145.75	6.35112	11.5263	32	23	38	-1	-8	-1	20.75	923	2750	2183	3695	2387.75	2387.75
1673	Mg	Nb	V	Zn	6.57433	11.5263	11.75	1637.17	1.606																	0.25	0.25	0.25	0.25	160	147	135	139	145.25	6.57433	11.5263	32	23	-4	-1	-1	-2	11.75	923	2750	2183	692.68	1637.17	1637.17
1674	Mg	Nb	W	Zn	5.58555	11.5263	18	2015.17	1.29041																	0.25	0.25	0.25	0.25	160	147	141	139	146.75	5.58555	11.5263	32	38	-4	-8	-1	15	18	923	2750	3695	692.68	2015.17	2015.17
1675	Mg	Ni	Si	Ti	9.55027	11.5263	38.75	1569.83	0.466949																	0.25	0.25	0.25	0.25	160	125	132	146	140.75	9.55027	11.5263	-4	-26	16	-40	-35	-66	-38.75	923	1728.3	1687	1941	1569.83	1569.83
1676	Mg	Ni	Si	V	9.57235	11.5263	28.25	1630.33	0.665189																	0.25	0.25	0.25	0.25	160	125	132	135	138	9.57235	11.5263	-4	-26	23	-40	-18	-48	-28.25	923	1728.3	1687	2183	1630.33	1630.33
1677	Mg	Ni	Si	W	9.40818	11.5263	16.5	2008.33	1.40294																	0.25	0.25	0.25	0.25	160	125	132	141	139.5	9.40818	11.5263	-4	-26	38	-40	-3	-31	-16.5	923	1728.3	1687	3695	2008.33	2008.33
1678	Mg	Ni	Si	Zn	9.42144	11.5263	25.25	1257.75	0.574144																	0.25	0.25	0.25	0.25	160	125	132	139	139	9.42144	11.5263	-4	-26	-4	-40	-9	-18	-25.25	923	1728.3	1687	692.68	1257.75	1257.75
1679	Mg	Ni	Ti	V	9.19407	11.5263	5	1693.83	3.9047																	0.25	0.25	0.25	0.25	160	125	146	135	141.5	9.19407	11.5263	-4	16	23	-35	-18	-2	-5	923	1728.3	1941	2183	1693.83	1693.83
1680	Mg	Ni	Ti	W	8.74825	11.5263	1.5	2071.82	15.9203																	0.25	0.25	0.25	0.25	160	125	146	141	143	8.74825	11.5263	-4	16	38	-35	-3	-6	1.5	923	1728.3	1941	3695	2071.82	2071.82
1681	Mg	Ni	Ti	Zn	8.85574	11.5263	12.75	1321.25	1.19444																	0.25	0.25	0.25	0.25	160	125	146	139	142.5	8.85574	11.5263	-4	16	-4	-35	-9	-15	-12.75	923	1728.3	1941	692.68	1321.25	1321.25
1682	Mg	Ni	V	W	9.0944	11.5263	8.75	2132.32	2.80889																	0.25	0.25	0.25	0.25	160	125	135	141	140.25	9.0944	11.5263	-4	23	38	-18	-3	-1	8.75	923	1728.3	2183	3695	2132.32	2132.32
1683	Mg	Ni	V	Zn	9.12694	11.5263	3.5	1381.75	4.5504																	0.25	0.25	0.25	0.25	160	125	135	139	139.75	9.12694	11.5263	-4	23	-4	-18	-9	-2	-3.5	923	1728.3	2183	692.68	1381.75	1381.75
1684	Mg	Ni	W	Zn	8.81942	11.5263	8.25	1759.75	2.45859																	0.25	0.25	0.25	0.25	160	125	141	139	141.25	8.81942	11.5263	-4	38	-4	-3	-9	15	8.25	923	1728.3	3695	692.68	1759.75	1759.75
1685	Mg	Si	Ti	V	7.66896	11.5263	25.75	1683.5	0.753573																	0.25	0.25	0.25	0.25	160	132	146	135	143.25	7.66896	11.5263	-26	16	23	-66	-48	-2	-25.75	923	1687	1941	2183	1683.5	1683.5
1686	Mg	Si	Ti	W	7.00068	11.5263	18.75	2061.5	1.26728																	0.25	0.25	0.25	0.25	160	132	146	141	144.75	7.00068	11.5263	-26	16	38	-66	-31	-6	-18.75	923	1687	1941	3695	2061.5	2061.5
1687	Mg	Si	Ti	Zn	7.17722	11.5263	28.25	1310.92	0.534869																	0.25	0.25	0.25	0.25	160	132	146	139	144.25	7.17722	11.5263	-26	16	-4	-66	-18	-15	-28.25	923	1687	1941	692.68	1310.92	1310.92
1688	Mg	Si	V	W	7.66604	11.5263	11.25	2122	2.17411																	0.25	0.25	0.25	0.25	160	132	135	141	142	7.66604	11.5263	-26	23	38	-48	-31	-1	-11.25	923	1687	2183	3695	2122	2122
1689	Mg	Si	V	Zn	7.74972	11.5263	18.75	1371.42	0.84306																	0.25	0.25	0.25	0.25	160	132	135	139	141.5	7.74972	11.5263	-26	23	-4	-48	-18	-2	-18.75	923	1687	2183	692.68	1371.42	1371.42
1690	Mg	Si	W	Zn	7.2505	11.5263	6.5	1749.42	3.1022																	0.25	0.25	0.25	0.25	160	132	141	139	143	7.2505	11.5263	-26	38	-4	-31	-18	15	-6.5	923	1687	3695	692.68	1749.42	1749.42
1691	Mg	Ti	V	W	6.34577	11.5263	17	2185.5	1.48181																	0.25	0.25	0.25	0.25	160	146	135	141	145.5	6.34577	11.5263	16	23	38	-2	-6	-1	17	923	1941	2183	3695	2185.5	2185.5
1692	Mg	Ti	V	Zn	6.56079	11.5263	4	1434.92	4.13483																	0.25	0.25	0.25	0.25	160	146	135	139	145	6.56079	11.5263	16	23	-4	-2	-15	-2	4	923	1941	2183	692.68	1434.92	1434.92
1693	Mg	Ti	W	Zn	5.59769	11.5263	11	1812.92	1.89966																	0.25	0.25	0.25	0.25	160	146	141	139	146.5	5.59769	11.5263	16	38	-4	-6	-15	15	11	923	1941	3695	692.68	1812.92	1812.92
1694	Mg	V	W	Zn	6.69735	11.5263	17.25	1873.42	1.2518																	0.25	0.25	0.25	0.25	160	135	141	139	143.75	6.69735	11.5263	23	38	-4	-1	-2	15	17.25	923	2183	3695	692.68	1873.42	1873.42
1695	Mn	Mo	Nb	Ni	6.94481	11.5263	12.5	2223.32	2.05013																	0.25	0.25	0.25	0.25	126	140	147	125	134.5	6.94481	11.5263	5	-4	-8	-6	-7	-30	-12.5	1519	2896	2750	1728.3	2223.32	2223.32
1696	Mn	Mo	Nb	Si	5.83417	11.5263	35.25	2213	0.723622																	0.25	0.25	0.25	0.25	126	140	147	132	136.25	5.83417	11.5263	5	-4	-45	-6	-35	-56	-35.25	1519	2896	2750	1687	2213	2213
1697	Mn	Mo	Nb	Ti	5.99485	11.5263	3.75	2276.5	6.99723																	0.25	0.25	0.25	0.25	126	140	147	146	139.75	5.99485	11.5263	5	-4	-8	-6	-4	2	-3.75	1519	2896	2750	1941	2276.5	2276.5
1698	Mn	Mo	Nb	V	5.58287	11.5263	1.75	2337	15.3925																	0.25	0.25	0.25	0.25	126	140	147	135	137	5.58287	11.5263	5	-4	-1	-6	0	-1	-1.75	1519	2896	2750	2183	2337	2337
1699	Mn	Mo	Nb	W	5.55769	11.5263	1.75	2715	17.8822																	0.25	0.25	0.25	0.25	126	140	147	141	138.5	5.55769	11.5263	5	-4	6	-6	0	-8	-1.75	1519	2896	2750	3695	2715	2715
1700	Mn	Mo	Nb	Zn	5.49484	11.5263	0	1964.42	#DIV/0!																	0.25	0.25	0.25	0.25	126	140	147	139	138	5.49484	11.5263	5	-4	-6	-6	12	-1	0	1519	2896	2750	692.68	1964.42	1964.42
1701	Mn	Mo	Ni	Si	4.56895	11.5263	32.5	1957.58	0.694264																	0.25	0.25	0.25	0.25	126	140	125	132	130.75	4.56895	11.5263	5	-8	-45	-7	-35	-40	-32.5	1519	2896	1728.3	1687	1957.58	1957.58
1702	Mn	Mo	Ni	Ti	6.71167	11.5263	14.25	2021.08	1.63477																	0.25	0.25	0.25	0.25	126	140	125	146	134.25	6.71167	11.5263	5	-8	-8	-7	-4	-35	-14.25	1519	2896	1728.3	1941	2021.08	2021.08
1703	Mn	Mo	Ni	V	4.76424	11.5263	7.25	2081.57	3.30936																	0.25	0.25	0.25	0.25	126	140	125	135	131.5	4.76424	11.5263	5	-8	-1	-7	0	-18	-7.25	1519	2896	1728.3	2183	2081.57	2081.57
1704	Mn	Mo	Ni	W	5.65162	11.5263	1.75	2459.57	16.1999																	0.25	0.25	0.25	0.25	126	140	125	141	133	5.65162	11.5263	5	-8	6	-7	0	-3	-1.75	1519	2896	1728.3	3695	2459.57	2459.57
1705	Mn	Mo	Ni	Zn	5.29648	11.5263	3.25	1709	6.06104																	0.25	0.25	0.25	0.25	126	140	125	139	132.5	5.29648	11.5263	5	-8	-6	-7	12	-9	-3.25	1519	2896	1728.3	692.68	1709	1709
1706	Mn	Mo	Si	Ti	5.59983	11.5263	38.25	2010.75	0.605921																	0.25	0.25	0.25	0.25	126	140	132	146	136	5.59983	11.5263	5	-45	-8	-35	-4	-66	-38.25	1519	2896	1687	1941	2010.75	2010.75
1707	Mn	Mo	Si	V	3.80359	11.5263	31	2071.25	0.770123																	0.25	0.25	0.25	0.25	126	140	132	135	133.25	3.80359	11.5263	5	-45	-1	-35	0	-48	-31	1519	2896	1687	2183	2071.25	2071.25
1708	Mn	Mo	Si	W	4.55585	11.5263	25	2449.25	1.12923																	0.25	0.25	0.25	0.25	126	140	132	141	134.75	4.55585	11.5263	5	-45	6	-35	0	-31	-25	1519	2896	1687	3695	2449.25	2449.25
1709	Mn	Mo	Si	Zn	4.226	11.5263	21.75	1698.67	0.900201																	0.25	0.25	0.25	0.25	126	140	132	139	134.25	4.226	11.5263	5	-45	-6	-35	12	-18	-21.75	1519	2896	1687	692.68	1698.67	1698.67
1710	Mn	Mo	Ti	V	5.35808	11.5263	2.5	2134.75	9.8423																	0.25	0.25	0.25	0.25	126	140	146	135	136.75	5.35808	11.5263	5	-8	-1	-4	0	-2	-2.5	1519	2896	1941	2183	2134.75	2134.75
1711	Mn	Mo	Ti	W	5.37347	11.5263	1.75	2512.75	16.5501																	0.25	0.25	0.25	0.25	126	140	146	141	138.25	5.37347	11.5263	5	-8	6	-4	0	-6	-1.75	1519	2896	1941	3695	2512.75	2512.75
1712	Mn	Mo	Ti	Zn	5.29436	11.5263	4	1762.17	5.07782																	0.25	0.25	0.25	0.25	126	140	146	139	137.75	5.29436	11.5263	5	-8	-6	-4	12	-15	-4	1519	2896	1941	692.68	1762.17	1762.17
1713	Mn	Mo	V	W	4.38168	11.5263	2.25	2573.25	13.1822																	0.25	0.25	0.25	0.25	126	140	135	141	135.5	4.38168	11.5263	5	-1	6	0	0	-1	2.25	1519	2896	2183	3695	2573.25	2573.25
1714	Mn	Mo	V	Zn	4.09087	11.5263	2	1822.67	10.5043																	0.25	0.25	0.25	0.25	126	140	135	139	135	4.09087	11.5263	5	-1	-6	0	12	-2	2	1519	2896	2183	692.68	1822.67	1822.67
1715	Mn	Mo	W	Zn	4.47127	11.5263	8	2200.67	3.17069																	0.25	0.25	0.25	0.25	126	140	141	139	136.5	4.47127	11.5263	5	6	-6	0	12	15	8	1519	2896	3695	692.68	2200.67	2200.67
1716	Mn	Nb	Ni	Si	6.63336	11.5263	45.75	1921.08	0.483997																	0.25	0.25	0.25	0.25	126	147	125	132	132.5	6.63336	11.5263	-4	-8	-45	-30	-56	-40	-45.75	1519	2750	1728.3	1687	1921.08	1921.08
1717	Mn	Nb	Ni	Ti	7.72934	11.5263	20.75	1984.58	1.1024																	0.25	0.25	0.25	0.25	126	147	125	146	136	7.72934	11.5263	-4	-8	-8	-30	2	-35	-20.75	1519	2750	1728.3	1941	1984.58	1984.58
1718	Mn	Nb	Ni	V	6.63592	11.5263	15.5	2045.08	1.52078																	0.25	0.25	0.25	0.25	126	147	125	135	133.25	6.63592	11.5263	-4	-8	-1	-30	-1	-18	-15.5	1519	2750	1728.3	2183	2045.08	2045.08
1719	Mn	Nb	Ni	W	7.04765	11.5263	11.75	2423.07	2.37694																	0.25	0.25	0.25	0.25	126	147	125	141	134.75	7.04765	11.5263	-4	-8	6	-30	-8	-3	-11.75	1519	2750	1728.3	3695	2423.07	2423.07
1720	Mn	Nb	Ni	Zn	6.85481	11.5263	14.5	1672.5	1.32949																	0.25	0.25	0.25	0.25	126	147	125	139	134.25	6.85481	11.5263	-4	-8	-6	-30	-1	-9	-14.5	1519	2750	1728.3	692.68	1672.5	1672.5
1721	Mn	Nb	Si	Ti	6.54113	11.5263	44.25	1974.25	0.514255																	0.25	0.25	0.25	0.25	126	147	132	146	137.75	6.54113	11.5263	-4	-45	-8	-56	2	-66	-44.25	1519	2750	1687	1941	1974.25	1974.25
1722	Mn	Nb	Si	V	5.66558	11.5263	38.75	2034.75	0.605242																	0.25	0.25	0.25	0.25	126	147	132	135	135	5.66558	11.5263	-4	-45	-1	-56	-1	-48	-38.75	1519	2750	1687	2183	2034.75	2034.75
1723	Mn	Nb	Si	W	5.91776	11.5263	34.5	2412.75	0.806089																	0.25	0.25	0.25	0.25	126	147	132	141	136.5	5.91776	11.5263	-4	-45	6	-56	-8	-31	-34.5	1519	2750	1687	3695	2412.75	2412.75
1724	Mn	Nb	Si	Zn	5.76632	11.5263	32.5	1662.17	0.589497																	0.25	0.25	0.25	0.25	126	147	132	139	136	5.76632	11.5263	-4	-45	-6	-56	-1	-18	-32.5	1519	2750	1687	692.68	1662.17	1662.17
1725	Mn	Nb	Ti	V	6.22155	11.5263	3.5	2098.25	6.91001																	0.25	0.25	0.25	0.25	126	147	146	135	138.5	6.22155	11.5263	-4	-8	-1	2	-1	-2	-3.5	1519	2750	1941	2183	2098.25	2098.25
1726	Mn	Nb	Ti	W	5.99745	11.5263	4.5	2476.25	6.34266																	0.25	0.25	0.25	0.25	126	147	146	141	140	5.99745	11.5263	-4	-8	6	2	-8	-6	-4.5	1519	2750	1941	3695	2476.25	2476.25
1727	Mn	Nb	Ti	Zn	6.00826	11.5263	8	1725.67	2.48632																	0.25	0.25	0.25	0.25	126	147	146	139	139.5	6.00826	11.5263	-4	-8	-6	2	-1	-15	-8	1519	2750	1941	692.68	1725.67	1725.67
1728	Mn	Nb	V	W	5.6525	11.5263	2.25	2536.75	12.9953																	0.25	0.25	0.25	0.25	126	147	135	141	137.25	5.6525	11.5263	-4	-1	6	-1	-8	-1	-2.25	1519	2750	2183	3695	2536.75	2536.75
1729	Mn	Nb	V	Zn	5.52998	11.5263	3.75	1786.17	5.49011																	0.25	0.25	0.25	0.25	126	147	135	139	136.75	5.52998	11.5263	-4	-1	-6	-1	-1	-2	-3.75	1519	2750	2183	692.68	1786.17	1786.17
1730	Mn	Nb	W	Zn	5.54125	11.5263	0.5	2164.17	49.8897																	0.25	0.25	0.25	0.25	126	147	141	139	138.25	5.54125	11.5263	-4	6	-6	-8	-1	15	0.5	1519	2750	3695	692.68	2164.17	2164.17
1731	Mn	Ni	Si	Ti	6.33482	11.5263	50.5	1718.83	0.39231																	0.25	0.25	0.25	0.25	126	125	132	146	132.25	6.33482	11.5263	-8	-45	-8	-40	-35	-66	-50.5	1519	1728.3	1687	1941	1718.83	1718.83
1732	Mn	Ni	Si	V	3.20719	11.5263	40	1779.33	0.512725																	0.25	0.25	0.25	0.25	126	125	132	135	129.5	3.20719	11.5263	-8	-45	-1	-40	-18	-48	-40	1519	1728.3	1687	2183	1779.33	1779.33
1733	Mn	Ni	Si	W	4.85799	11.5263	30.25	2157.32	0.822015																	0.25	0.25	0.25	0.25	126	125	132	141	131	4.85799	11.5263	-8	-45	6	-40	-3	-31	-30.25	1519	1728.3	1687	3695	2157.32	2157.32
1734	Mn	Ni	Si	Zn	4.28366	11.5263	31.5	1406.75	0.514748																	0.25	0.25	0.25	0.25	126	125	132	139	130.5	4.28366	11.5263	-8	-45	-6	-40	-9	-18	-31.5	1519	1728.3	1687	692.68	1406.75	1406.75
1735	Mn	Ni	Ti	V	6.35772	11.5263	18	1842.83	1.18005																	0.25	0.25	0.25	0.25	126	125	146	135	133	6.35772	11.5263	-8	-8	-1	-35	-18	-2	-18	1519	1728.3	1941	2183	1842.83	1842.83
1736	Mn	Ni	Ti	W	6.82437	11.5263	13.5	2220.82	1.89614																	0.25	0.25	0.25	0.25	126	125	146	141	134.5	6.82437	11.5263	-8	-8	6	-35	-3	-6	-13.5	1519	1728.3	1941	3695	2220.82	2220.82
1737	Mn	Ni	Ti	Zn	6.61196	11.5263	20.25	1470.25	0.836863																	0.25	0.25	0.25	0.25	126	125	146	139	134	6.61196	11.5263	-8	-8	-6	-35	-9	-15	-20.25	1519	1728.3	1941	692.68	1470.25	1470.25
1738	Mn	Ni	V	W	5.01681	11.5263	6.25	2281.32	4.20723																	0.25	0.25	0.25	0.25	126	125	135	141	131.75	5.01681	11.5263	-8	-1	6	-18	-3	-1	-6.25	1519	1728.3	2183	3695	2281.32	2281.32
1739	Mn	Ni	V	Zn	4.51955	11.5263	11	1530.75	1.60398																	0.25	0.25	0.25	0.25	126	125	135	139	131.25	4.51955	11.5263	-8	-1	-6	-18	-9	-2	-11	1519	1728.3	2183	692.68	1530.75	1530.75
1740	Mn	Ni	W	Zn	5.49377	11.5263	1.25	1908.75	17.6006																	0.25	0.25	0.25	0.25	126	125	141	139	132.75	5.49377	11.5263	-8	6	-6	-3	-9	15	-1.25	1519	1728.3	3695	692.68	1908.75	1908.75
1741	Mn	Si	Ti	V	5.38673	11.5263	42.5	1832.5	0.496986																	0.25	0.25	0.25	0.25	126	132	146	135	134.75	5.38673	11.5263	-45	-8	-1	-66	-48	-2	-42.5	1519	1687	1941	2183	1832.5	1832.5
1742	Mn	Si	Ti	W	5.69399	11.5263	37.5	2210.5	0.679436																	0.25	0.25	0.25	0.25	126	132	146	141	136.25	5.69399	11.5263	-45	-8	6	-66	-31	-6	-37.5	1519	1687	1941	3695	2210.5	2210.5
1743	Mn	Si	Ti	Zn	5.52179	11.5263	39.5	1459.92	0.426012																	0.25	0.25	0.25	0.25	126	132	146	139	135.75	5.52179	11.5263	-45	-8	-6	-66	-18	-15	-39.5	1519	1687	1941	692.68	1459.92	1459.92
1744	Mn	Si	V	W	4.05118	11.5263	30	2271	0.87254																	0.25	0.25	0.25	0.25	126	132	135	141	133.5	4.05118	11.5263	-45	-1	6	-48	-31	-1	-30	1519	1687	2183	3695	2271	2271
1745	Mn	Si	V	Zn	3.56648	11.5263	30	1520.42	0.58416																	0.25	0.25	0.25	0.25	126	132	135	139	133	3.56648	11.5263	-45	-1	-6	-48	-18	-2	-30	1519	1687	2183	692.68	1520.42	1520.42
1746	Mn	Si	W	Zn	4.41425	11.5263	19.75	1898.42	1.10794																	0.25	0.25	0.25	0.25	126	132	141	139	134.5	4.41425	11.5263	-45	6	-6	-31	-18	15	-19.75	1519	1687	3695	692.68	1898.42	1898.42
1747	Mn	Ti	V	W	5.43783	11.5263	3	2334.5	8.96937																	0.25	0.25	0.25	0.25	126	146	135	141	137	5.43783	11.5263	-8	-1	6	-2	-6	-1	-3	1519	1941	2183	3695	2334.5	2334.5
1748	Mn	Ti	V	Zn	5.29554	11.5263	8.5	1583.92	2.14785																	0.25	0.25	0.25	0.25	126	146	135	139	136.5	5.29554	11.5263	-8	-1	-6	-2	-15	-2	-8.5	1519	1941	2183	692.68	1583.92	1583.92
1749	Mn	Ti	W	Zn	5.34957	11.5263	3.5	1961.92	6.46104																	0.25	0.25	0.25	0.25	126	146	141	139	138	5.34957	11.5263	-8	6	-6	-6	-15	15	-3.5	1519	1941	3695	692.68	1961.92	1961.92
1750	Mn	V	W	Zn	4.25942	11.5263	2.75	2022.42	8.47673																	0.25	0.25	0.25	0.25	126	135	141	139	135.25	4.25942	11.5263	-1	6	-6	-1	-2	15	2.75	1519	2183	3695	692.68	2022.42	2022.42
1751	Mo	Nb	Ni	Si	6.08564	11.5263	43.5	2265.32	0.600248																	0.25	0.25	0.25	0.25	140	147	125	132	136	6.08564	11.5263	-6	-7	-35	-30	-56	-40	-43.5	2896	2750	1728.3	1687	2265.32	2265.32
1752	Mo	Nb	Ni	Ti	6.3005	11.5263	20	2328.82	1.34214																	0.25	0.25	0.25	0.25	140	147	125	146	139.5	6.3005	11.5263	-6	-7	-4	-30	2	-35	-20	2896	2750	1728.3	1941	2328.82	2328.82
1753	Mo	Nb	Ni	V	5.85865	11.5263	15.5	2389.32	1.77678																	0.25	0.25	0.25	0.25	140	147	125	135	136.75	5.85865	11.5263	-6	-7	0	-30	-1	-18	-15.5	2896	2750	1728.3	2183	2389.32	2389.32
1754	Mo	Nb	Ni	W	5.86241	11.5263	13.5	2767.32	2.36274																	0.25	0.25	0.25	0.25	140	147	125	141	138.25	5.86241	11.5263	-6	-7	0	-30	-8	-3	-13.5	2896	2750	1728.3	3695	2767.32	2767.32
1755	Mo	Nb	Ni	Zn	5.79343	11.5263	10.25	2016.75	2.26786																	0.25	0.25	0.25	0.25	140	147	125	139	137.75	5.79343	11.5263	-6	-7	12	-30	-1	-9	-10.25	2896	2750	1728.3	692.68	2016.75	2016.75
1756	Mo	Nb	Si	Ti	4.22931	11.5263	41.25	2318.5	0.647847																	0.25	0.25	0.25	0.25	140	147	132	146	141.25	4.22931	11.5263	-6	-35	-4	-56	2	-66	-41.25	2896	2750	1687	1941	2318.5	2318.5
1757	Mo	Nb	Si	V	4.10029	11.5263	36.5	2379	0.751261																	0.25	0.25	0.25	0.25	140	147	132	135	138.5	4.10029	11.5263	-6	-35	0	-56	-1	-48	-36.5	2896	2750	1687	2183	2379	2379
1758	Mo	Nb	Si	W	3.81324	11.5263	34	2757	0.934646																	0.25	0.25	0.25	0.25	140	147	132	141	140	3.81324	11.5263	-6	-35	0	-56	-8	-31	-34	2896	2750	1687	3695	2757	2757
1759	Mo	Nb	Si	Zn	3.81009	11.5263	26	2006.42	0.889484																	0.25	0.25	0.25	0.25	140	147	132	139	139.5	3.81009	11.5263	-6	-35	12	-56	-1	-18	-26	2896	2750	1687	692.68	2006.42	2006.42
1760	Mo	Nb	Ti	V	3.41386	11.5263	2.75	2442.5	10.2374																	0.25	0.25	0.25	0.25	140	147	146	135	142	3.41386	11.5263	-6	-4	0	2	-1	-2	-2.75	2896	2750	1941	2183	2442.5	2442.5
1761	Mo	Nb	Ti	W	2.11943	11.5263	5.5	2820.5	5.91089																	0.25	0.25	0.25	0.25	140	147	146	141	143.5	2.11943	11.5263	-6	-4	0	2	-8	-6	-5.5	2896	2750	1941	3695	2820.5	2820.5
1762	Mo	Nb	Ti	Zn	2.4724	11.5263	3	2069.92	7.95283																	0.25	0.25	0.25	0.25	140	147	146	139	143	2.4724	11.5263	-6	-4	12	2	-1	-15	-3	2896	2750	1941	692.68	2069.92	2069.92
1763	Mo	Nb	V	W	3.02997	11.5263	4	2881	8.30181																	0.25	0.25	0.25	0.25	140	147	135	141	140.75	3.02997	11.5263	-6	0	0	-1	-8	-1	-4	2896	2750	2183	3695	2881	2881
1764	Mo	Nb	V	Zn	3.08228	11.5263	0.5	2130.42	49.1117																	0.25	0.25	0.25	0.25	140	147	135	139	140.25	3.08228	11.5263	-6	0	12	-1	-1	-2	0.5	2896	2750	2183	692.68	2130.42	2130.42
1765	Mo	Nb	W	Zn	2.19575	11.5263	3	2508.42	9.63759																	0.25	0.25	0.25	0.25	140	147	141	139	141.75	2.19575	11.5263	-6	0	12	-8	-1	15	3	2896	2750	3695	692.68	2508.42	2508.42
1766	Mo	Ni	Si	Ti	5.85566	11.5263	46.75	2063.07	0.508655																	0.25	0.25	0.25	0.25	140	125	132	146	135.75	5.85566	11.5263	-7	-35	-4	-40	-35	-66	-46.75	2896	1728.3	1687	1941	2063.07	2063.07
1767	Mo	Ni	Si	V	4.08375	11.5263	37	2123.57	0.661539																	0.25	0.25	0.25	0.25	140	125	132	135	133	4.08375	11.5263	-7	-35	0	-40	-18	-48	-37	2896	1728.3	1687	2183	2123.57	2123.57
1768	Mo	Ni	Si	W	4.83271	11.5263	29	2501.57	0.994272																	0.25	0.25	0.25	0.25	140	125	132	141	134.5	4.83271	11.5263	-7	-35	0	-40	-3	-31	-29	2896	1728.3	1687	3695	2501.57	2501.57
1769	Mo	Ni	Si	Zn	4.5086	11.5263	24.25	1751	0.832267																	0.25	0.25	0.25	0.25	140	125	132	139	134	4.5086	11.5263	-7	-35	12	-40	-9	-18	-24.25	2896	1728.3	1687	692.68	1751	1751
1770	Mo	Ni	Ti	V	5.63912	11.5263	16.5	2187.07	1.52781																	0.25	0.25	0.25	0.25	140	125	146	135	136.5	5.63912	11.5263	-7	-4	0	-35	-18	-2	-16.5	2896	1728.3	1941	2183	2187.07	2187.07
1771	Mo	Ni	Ti	W	5.68275	11.5263	13.75	2565.07	2.15024																	0.25	0.25	0.25	0.25	140	125	146	141	138	5.68275	11.5263	-7	-4	0	-35	-3	-6	-13.75	2896	1728.3	1941	3695	2565.07	2565.07
1772	Mo	Ni	Ti	Zn	5.59811	11.5263	14.5	1814.5	1.44237																	0.25	0.25	0.25	0.25	140	125	146	139	137.5	5.59811	11.5263	-7	-4	12	-35	-9	-15	-14.5	2896	1728.3	1941	692.68	1814.5	1814.5
1773	Mo	Ni	V	W	4.68714	11.5263	7.25	2625.57	4.17423																	0.25	0.25	0.25	0.25	140	125	135	141	135.25	4.68714	11.5263	-7	0	0	-18	-3	-1	-7.25	2896	1728.3	2183	3695	2625.57	2625.57
1774	Mo	Ni	V	Zn	4.40216	11.5263	6	1875	3.60196																	0.25	0.25	0.25	0.25	140	125	135	139	134.75	4.40216	11.5263	-7	0	12	-18	-9	-2	-6	2896	1728.3	2183	692.68	1875	1875
1775	Mo	Ni	W	Zn	4.79528	11.5263	2	2252.99	12.9843																	0.25	0.25	0.25	0.25	140	125	141	139	136.25	4.79528	11.5263	-7	0	12	-3	-9	15	2	2896	1728.3	3695	692.68	2252.99	2252.99
1776	Mo	Si	Ti	V	3.84028	11.5263	38.75	2176.75	0.64748																	0.25	0.25	0.25	0.25	140	132	146	135	138.25	3.84028	11.5263	-35	-4	0	-66	-48	-2	-38.75	2896	1687	1941	2183	2176.75	2176.75
1777	Mo	Si	Ti	W	3.59121	11.5263	35.5	2554.75	0.829487																	0.25	0.25	0.25	0.25	140	132	146	141	139.75	3.59121	11.5263	-35	-4	0	-66	-31	-6	-35.5	2896	1687	1941	3695	2554.75	2554.75
1778	Mo	Si	Ti	Zn	3.56815	11.5263	31.5	1804.17	0.660171																	0.25	0.25	0.25	0.25	140	132	146	139	139.25	3.56815	11.5263	-35	-4	12	-66	-18	-15	-31.5	2896	1687	1941	692.68	1804.17	1804.17
1779	Mo	Si	V	W	2.68192	11.5263	28.75	2615.25	1.04849																	0.25	0.25	0.25	0.25	140	132	135	141	137	2.68192	11.5263	-35	0	0	-48	-31	-1	-28.75	2896	1687	2183	3695	2615.25	2615.25
1780	Mo	Si	V	Zn	2.34547	11.5263	22.75	1864.67	0.944735																	0.25	0.25	0.25	0.25	140	132	135	139	136.5	2.34547	11.5263	-35	0	12	-48	-18	-2	-22.75	2896	1687	2183	692.68	1864.67	1864.67
1781	Mo	Si	W	Zn	2.56198	11.5263	14.25	2242.67	1.81401																	0.25	0.25	0.25	0.25	140	132	141	139	138	2.56198	11.5263	-35	0	12	-31	-18	15	-14.25	2896	1687	3695	692.68	2242.67	2242.67
1782	Mo	Ti	V	W	2.77945	11.5263	3.25	2678.75	9.50032																	0.25	0.25	0.25	0.25	140	146	135	141	140.5	2.77945	11.5263	-4	0	0	-2	-6	-1	-3.25	2896	1941	2183	3695	2678.75	2678.75
1783	Mo	Ti	V	Zn	2.81215	11.5263	2.75	1928.17	8.08169																	0.25	0.25	0.25	0.25	140	146	135	139	140	2.81215	11.5263	-4	0	12	-2	-15	-2	-2.75	2896	1941	2183	692.68	1928.17	1928.17
1784	Mo	Ti	W	Zn	1.90289	11.5263	0.5	2306.17	53.1632																	0.25	0.25	0.25	0.25	140	146	141	139	141.5	1.90289	11.5263	-4	0	12	-6	-15	15	0.5	2896	1941	3695	692.68	2306.17	2306.17
1785	Mo	V	W	Zn	1.64152	11.5263	6	2366.67	4.54649																	0.25	0.25	0.25	0.25	140	135	141	139	138.75	1.64152	11.5263	0	0	12	-1	-2	15	6	2896	2183	3695	692.68	2366.67	2366.67
1786	Nb	Ni	Si	Ti	6.79329	11.5263	56.25	2026.58	0.415269																	0.25	0.25	0.25	0.25	147	125	132	146	137.5	6.79329	11.5263	-30	-56	2	-40	-35	-66	-56.25	2750	1728.3	1687	1941	2026.58	2026.58
1787	Nb	Ni	Si	V	5.89911	11.5263	48.25	2087.07	0.498575																	0.25	0.25	0.25	0.25	147	125	132	135	134.75	5.89911	11.5263	-30	-56	-1	-40	-18	-48	-48.25	2750	1728.3	1687	2183	2087.07	2087.07
1788	Nb	Ni	Si	W	6.17071	11.5263	42	2465.07	0.676504																	0.25	0.25	0.25	0.25	147	125	132	141	136.25	6.17071	11.5263	-30	-56	-8	-40	-3	-31	-42	2750	1728.3	1687	3695	2465.07	2465.07
1789	Nb	Ni	Si	Zn	6.01565	11.5263	38.5	1714.5	0.513293																	0.25	0.25	0.25	0.25	147	125	132	139	135.75	6.01565	11.5263	-30	-56	-1	-40	-9	-18	-38.5	2750	1728.3	1687	692.68	1714.5	1714.5
1790	Nb	Ni	Ti	V	6.49738	11.5263	21	2150.57	1.18039																	0.25	0.25	0.25	0.25	147	125	146	135	138.25	6.49738	11.5263	-30	2	-1	-35	-18	-2	-21	2750	1728.3	1941	2183	2150.57	2150.57
1791	Nb	Ni	Ti	W	6.30701	11.5263	20	2528.57	1.45725																	0.25	0.25	0.25	0.25	147	125	146	141	139.75	6.30701	11.5263	-30	2	-8	-35	-3	-6	-20	2750	1728.3	1941	3695	2528.57	2528.57
1792	Nb	Ni	Ti	Zn	6.30926	11.5263	22	1778	0.931531																	0.25	0.25	0.25	0.25	147	125	146	139	139.25	6.30926	11.5263	-30	2	-1	-35	-9	-15	-22	2750	1728.3	1941	692.68	1778	1778
1793	Nb	Ni	V	W	5.92996	11.5263	15.25	2589.07	1.95688																	0.25	0.25	0.25	0.25	147	125	135	141	137	5.92996	11.5263	-30	-1	-8	-18	-3	-1	-15.25	2750	1728.3	2183	3695	2589.07	2589.07
1794	Nb	Ni	V	Zn	5.80329	11.5263	15.25	1838.5	1.38958																	0.25	0.25	0.25	0.25	147	125	135	139	136.5	5.80329	11.5263	-30	-1	-1	-18	-9	-2	-15.25	2750	1728.3	2183	692.68	1838.5	1838.5
1795	Nb	Ni	W	Zn	5.84222	11.5263	9	2216.49	2.83866																	0.25	0.25	0.25	0.25	147	125	141	139	138	5.84222	11.5263	-30	-8	-1	-3	-9	15	-9	2750	1728.3	3695	692.68	2216.49	2216.49
1796	Nb	Si	Ti	V	4.71104	11.5263	42.75	2140.25	0.577056																	0.25	0.25	0.25	0.25	147	132	146	135	140	4.71104	11.5263	-56	2	-1	-66	-48	-2	-42.75	2750	1687	1941	2183	2140.25	2140.25
1797	Nb	Si	Ti	W	4.19588	11.5263	41.25	2518.25	0.703662																	0.25	0.25	0.25	0.25	147	132	146	141	141.5	4.19588	11.5263	-56	2	-8	-66	-31	-6	-41.25	2750	1687	1941	3695	2518.25	2518.25
1798	Nb	Si	Ti	Zn	4.28477	11.5263	38.5	1767.67	0.529212																	0.25	0.25	0.25	0.25	147	132	146	139	141	4.28477	11.5263	-56	2	-1	-66	-18	-15	-38.5	2750	1687	1941	692.68	1767.67	1767.67
1799	Nb	Si	V	W	4.15197	11.5263	36.25	2578.75	0.819956																	0.25	0.25	0.25	0.25	147	132	135	141	138.75	4.15197	11.5263	-56	-1	-8	-48	-31	-1	-36.25	2750	1687	2183	3695	2578.75	2578.75
1800	Nb	Si	V	Zn	4.07173	11.5263	31.5	1828.17	0.668953																	0.25	0.25	0.25	0.25	147	132	135	139	138.25	4.07173	11.5263	-56	-1	-1	-48	-18	-2	-31.5	2750	1687	2183	692.68	1828.17	1828.17
1801	Nb	Si	W	Zn	3.83261	11.5263	24.75	2206.17	1.02743																	0.25	0.25	0.25	0.25	147	132	141	139	139.75	3.83261	11.5263	-56	-8	-1	-31	-18	15	-24.75	2750	1687	3695	692.68	2206.17	2206.17
1802	Nb	Ti	V	W	3.34843	11.5263	4	2642.25	7.61383																	0.25	0.25	0.25	0.25	147	146	135	141	142.25	3.34843	11.5263	2	-1	-8	-2	-6	-1	-4	2750	1941	2183	3695	2642.25	2642.25
1803	Nb	Ti	V	Zn	3.50522	11.5263	4.75	1891.67	4.5903																	0.25	0.25	0.25	0.25	147	146	135	139	141.75	3.50522	11.5263	2	-1	-1	-2	-15	-2	-4.75	2750	1941	2183	692.68	1891.67	1891.67
1804	Nb	Ti	W	Zn	2.33492	11.5263	3.25	2269.67	8.0495																	0.25	0.25	0.25	0.25	147	146	141	139	143.25	2.33492	11.5263	2	-8	-1	-6	-15	15	-3.25	2750	1941	3695	692.68	2269.67	2269.67
1805	Nb	V	W	Zn	3.08194	11.5263	0.5	2330.17	53.7164																	0.25	0.25	0.25	0.25	147	135	141	139	140.5	3.08194	11.5263	-1	-8	-1	-1	-2	15	0.5	2750	2183	3695	692.68	2330.17	2330.17
1806	Ni	Si	Ti	V	5.62556	11.5263	52.25	1884.83	0.41579																	0.25	0.25	0.25	0.25	125	132	146	135	134.5	5.62556	11.5263	-40	-35	-18	-66	-48	-2	-52.25	1728.3	1687	1941	2183	1884.83	1884.83
1807	Ni	Si	Ti	W	5.95089	11.5263	45.25	2262.82	0.576397																	0.25	0.25	0.25	0.25	125	132	146	141	136	5.95089	11.5263	-40	-35	-3	-66	-31	-6	-45.25	1728.3	1687	1941	3695	2262.82	2262.82
1808	Ni	Si	Ti	Zn	5.77582	11.5263	45.75	1512.25	0.380996																	0.25	0.25	0.25	0.25	125	132	146	139	135.5	5.77582	11.5263	-40	-35	-9	-66	-18	-15	-45.75	1728.3	1687	1941	692.68	1512.25	1512.25
1809	Ni	Si	V	W	4.32335	11.5263	35.25	2323.32	0.759697																	0.25	0.25	0.25	0.25	125	132	135	141	133.25	4.32335	11.5263	-40	-18	-3	-48	-31	-1	-35.25	1728.3	1687	2183	3695	2323.32	2323.32
1810	Ni	Si	V	Zn	3.85489	11.5263	33.75	1572.75	0.537123																	0.25	0.25	0.25	0.25	125	132	135	139	132.75	3.85489	11.5263	-40	-18	-9	-48	-18	-2	-33.75	1728.3	1687	2183	692.68	1572.75	1572.75
1811	Ni	Si	W	Zn	4.69259	11.5263	21.5	1950.75	1.04581																	0.25	0.25	0.25	0.25	125	132	141	139	134.25	4.69259	11.5263	-40	-3	-9	-31	-18	15	-21.5	1728.3	1687	3695	692.68	1950.75	1950.75
1812	Ni	Ti	V	W	5.72011	11.5263	16.25	2386.82	1.693																	0.25	0.25	0.25	0.25	125	146	135	141	136.75	5.72011	11.5263	-35	-18	-3	-2	-6	-1	-16.25	1728.3	1941	2183	3695	2386.82	2386.82
1813	Ni	Ti	V	Zn	5.57448	11.5263	20.25	1636.25	0.93135																	0.25	0.25	0.25	0.25	125	146	135	139	136.25	5.57448	11.5263	-35	-18	-9	-2	-15	-2	-20.25	1728.3	1941	2183	692.68	1636.25	1636.25
1814	Ni	Ti	W	Zn	5.65533	11.5263	13.25	2014.25	1.75221																	0.25	0.25	0.25	0.25	125	146	141	139	137.75	5.65533	11.5263	-35	-3	-9	-6	-15	15	-13.25	1728.3	1941	3695	692.68	2014.25	2014.25
1815	Ni	V	W	Zn	4.56623	11.5263	4.5	2074.74	5.31425																	0.25	0.25	0.25	0.25	125	135	141	139	135	4.56623	11.5263	-18	-3	-9	-1	-2	15	-4.5	1728.3	2183	3695	692.68	2074.74	2074.74
1816	Si	Ti	V	W	3.90493	11.5263	38.5	2376.5	0.711486																	0.25	0.25	0.25	0.25	132	146	135	141	138.5	3.90493	11.5263	-66	-48	-31	-2	-6	-1	-38.5	1687	1941	2183	3695	2376.5	2376.5
1817	Si	Ti	V	Zn	3.80003	11.5263	37.75	1625.92	0.496446																	0.25	0.25	0.25	0.25	132	146	135	139	138	3.80003	11.5263	-66	-48	-18	-2	-15	-2	-37.75	1687	1941	2183	692.68	1625.92	1625.92
1818	Si	Ti	W	Zn	3.60211	11.5263	30.25	2003.92	0.763562																	0.25	0.25	0.25	0.25	132	146	141	139	139.5	3.60211	11.5263	-66	-31	-18	-6	-15	15	-30.25	1687	1941	3695	692.68	2003.92	2003.92
1819	Si	V	W	Zn	2.55288	11.5263	21.25	2064.42	1.11977																	0.25	0.25	0.25	0.25	132	135	141	139	136.75	2.55288	11.5263	-48	-31	-18	-1	-2	15	-21.25	1687	2183	3695	692.68	2064.42	2064.42
1820	Ti	V	W	Zn	2.82406	11.5263	2.75	2127.92	8.91892																	0.25	0.25	0.25	0.25	146	135	141	139	140.25	2.82406	11.5263	-2	-6	-15	-1	-2	15	-2.75	1941	2183	3695	692.68	2127.92	2127.92
[truncated: 3 more columns]

## Sheet: Quinary_16
	Empirical Parameters Criteria Analysis
	By Antonio João Tapia Seco Ferreira
	Computational Material Science and Engineering Lab,
	Department of Materials Science and Engineering, POSTECH
																																	δ												ΔSmix	ΔHmix
Set #	Element Set					δ	ΔSmix	|ΔHmix|	Tm	Ω	γ	α2																			Phases		x1	x2	x3	x4	x5	d1	d2	d3	d4	d5	dm	δ	5	AB	AC	AD	AE
Column1	Column2	Column3	Column4	Column5	Column6	Column7	Column8	Column9	Column10	Column11	Column12	Column13	Column134	Column1346	Column13462	Column1347	Column1345	Column1344	Column1343	Column1342	Column135	Column132	Column1327	Column1326	Column1325	Column1324	Column1323	Column1322	Column133	Column14	Column15	Column16	Column17	Column18	Column19	Column20	Column21	Column22	Column23	Column24	Column25	Column26	Column27	Column28	Column29	Column30	Column31	Column32	Column33
1	Al	B	Co	Cr	Cu	11.755	13.3816	11.36	1717.45	2.02308	1.49009	0.0254662																					0.2	0.2	0.2	0.2	0.2	143	98	125	128	128	124.4	11.755	13.3816	0	-19	-10	-1
2	Al	B	Co	Cr	Fe	11.7387	13.3816	20.32	1808.09	1.19071	1.49049	0.025314																					0.2	0.2	0.2	0.2	0.2	143	98	125	128	127	124.2	11.7387	13.3816	0	-19	-10	-11
3	Al	B	Co	Cr	Mg	15.7381	13.3816	10.72	1630.49	2.03532	1.67986	0.0327217																					0.2	0.2	0.2	0.2	0.2	143	98	125	128	160	130.8	15.7381	13.3816	0	-19	-10	-2
4	Al	B	Co	Cr	Mn	11.731	13.3816	22.72	1749.69	1.03053	1.49089	0.0251613																					0.2	0.2	0.2	0.2	0.2	143	98	125	128	126	124	11.731	13.3816	0	-19	-10	-19
5	Al	B	Co	Cr	Mo	12.5729	13.3816	21.12	2025.09	1.2831	1.48535	0.0274448																					0.2	0.2	0.2	0.2	0.2	143	98	125	128	140	126.8	12.5729	13.3816	0	-19	-10	-5
6	Al	B	Co	Cr	Nb	13.4871	13.3816	30.72	1995.89	0.86941	1.52966	0.0293292																					0.2	0.2	0.2	0.2	0.2	143	98	125	128	147	128.2	13.4871	13.3816	0	-19	-10	-18
7	Al	B	Co	Cr	Ni	11.7322	13.3816	22.56	1791.55	1.06267	1.49129	0.0250081																					0.2	0.2	0.2	0.2	0.2	143	98	125	128	125	123.8	11.7322	13.3816	0	-19	-10	-22
8	Al	B	Co	Cr	Si	11.905	13.3816	31.36	1783.29	0.760948	1.4885	0.0260703																					0.2	0.2	0.2	0.2	0.2	143	98	125	128	132	125.2	11.905	13.3816	0	-19	-10	-19
9	Al	B	Co	Cr	Ti	13.3409	13.3816	33.76	1834.09	0.726988	1.51826	0.0290625																					0.2	0.2	0.2	0.2	0.2	143	98	125	128	146	128	13.3409	13.3816	0	-19	-10	-30
10	Al	B	Co	Cr	V	12.1015	13.3816	25.92	1882.49	0.971867	1.48731	0.0265183																					0.2	0.2	0.2	0.2	0.2	143	98	125	128	135	125.8	12.1015	13.3816	0	-19	-10	-16
11	Al	B	Co	Cr	W	12.6867	13.3816	19.36	2184.89	1.5102	1.48496	0.0277165																					0.2	0.2	0.2	0.2	0.2	143	98	125	128	141	127	12.6867	13.3816	0	-19	-10	-2
12	Al	B	Co	Cr	Zn	12.4652	13.3816	13.28	1584.43	1.59655	1.48574	0.0271722																					0.2	0.2	0.2	0.2	0.2	143	98	125	128	139	126.6	12.4652	13.3816	0	-19	-10	1
13	Al	B	Co	Cu	Fe	11.7387	13.3816	10.08	1643.65	2.18201	1.49049	0.025314																					0.2	0.2	0.2	0.2	0.2	143	98	125	128	127	124.2	11.7387	13.3816	0	-19	-1	-11
14	Al	B	Co	Cu	Mg	15.7381	13.3816	7.04	1466.05	2.78666	1.67986	0.0327217																					0.2	0.2	0.2	0.2	0.2	143	98	125	128	160	130.8	15.7381	13.3816	0	-19	-1	-2
15	Al	B	Co	Cu	Mn	11.731	13.3816	14.4	1585.25	1.47314	1.49089	0.0251613																					0.2	0.2	0.2	0.2	0.2	143	98	125	128	126	124	11.731	13.3816	0	-19	-1	-19
16	Al	B	Co	Cu	Mo	12.5729	13.3816	10.08	1860.65	2.47009	1.48535	0.0274448																					0.2	0.2	0.2	0.2	0.2	143	98	125	128	140	126.8	12.5729	13.3816	0	-19	-1	-5
17	Al	B	Co	Cu	Nb	13.4871	13.3816	21.12	1831.45	1.1604	1.52966	0.0293292																					0.2	0.2	0.2	0.2	0.2	143	98	125	128	147	128.2	13.4871	13.3816	0	-19	-1	-18
18	Al	B	Co	Cu	Ni	11.7322	13.3816	12.8	1627.11	1.70104	1.49129	0.0250081																					0.2	0.2	0.2	0.2	0.2	143	98	125	128	125	123.8	11.7322	13.3816	0	-19	-1	-22
19	Al	B	Co	Cu	Si	11.905	13.3816	20.48	1618.85	1.05775	1.4885	0.0260703																					0.2	0.2	0.2	0.2	0.2	143	98	125	128	132	125.2	11.905	13.3816	0	-19	-1	-19
20	Al	B	Co	Cu	Ti	13.3409	13.3816	26.08	1669.65	0.856694	1.51826	0.0290625																					0.2	0.2	0.2	0.2	0.2	143	98	125	128	146	128	13.3409	13.3816	0	-19	-1	-30
21	Al	B	Co	Cu	V	12.1015	13.3816	16.8	1718.05	1.36847	1.48731	0.0265183																					0.2	0.2	0.2	0.2	0.2	143	98	125	128	135	125.8	12.1015	13.3816	0	-19	-1	-16
22	Al	B	Co	Cu	W	12.6867	13.3816	8	2020.45	3.37961	1.48496	0.0277165																					0.2	0.2	0.2	0.2	0.2	143	98	125	128	141	127	12.6867	13.3816	0	-19	-1	-2
23	Al	B	Co	Cu	Zn	12.4652	13.3816	5.92	1419.98	3.20974	1.48574	0.0271722																					0.2	0.2	0.2	0.2	0.2	143	98	125	128	139	126.6	12.4652	13.3816	0	-19	-1	1
24	Al	B	Co	Fe	Mg	15.786	13.3816	10.56	1556.69	1.97264	1.68041	0.0327718																					0.2	0.2	0.2	0.2	0.2	143	98	125	127	160	130.6	15.786	13.3816	0	-19	-11	-2
25	Al	B	Co	Fe	Mn	11.7099	13.3816	21.92	1675.89	1.02309	1.49129	0.0250081																					0.2	0.2	0.2	0.2	0.2	143	98	125	127	126	123.8	11.7099	13.3816	0	-19	-11	-19
26	Al	B	Co	Fe	Mo	12.5848	13.3816	20.32	1951.29	1.28501	1.48574	0.0274882																					0.2	0.2	0.2	0.2	0.2	143	98	125	127	140	126.6	12.5848	13.3816	0	-19	-11	-5
27	Al	B	Co	Fe	Nb	13.5136	13.3816	31.04	1922.09	0.828631	1.53009	0.029375																					0.2	0.2	0.2	0.2	0.2	143	98	125	127	147	128	13.5136	13.3816	0	-19	-11	-18
28	Al	B	Co	Fe	Ni	11.7088	13.3816	20.64	1717.75	1.11368	1.49169	0.0248544																					0.2	0.2	0.2	0.2	0.2	143	98	125	127	125	123.6	11.7088	13.3816	0	-19	-11	-22
29	Al	B	Co	Fe	Si	11.8982	13.3816	29.92	1709.49	0.764565	1.4889	0.02592																					0.2	0.2	0.2	0.2	0.2	143	98	125	127	132	125	11.8982	13.3816	0	-19	-11	-19
30	Al	B	Co	Fe	Ti	13.3654	13.3816	34.24	1760.29	0.687955	1.51867	0.029108																					0.2	0.2	0.2	0.2	0.2	143	98	125	127	146	127.8	13.3654	13.3816	0	-19	-11	-30
31	Al	B	Co	Fe	V	12.1019	13.3816	25.6	1808.69	0.945439	1.48771	0.0263694																					0.2	0.2	0.2	0.2	0.2	143	98	125	127	135	125.6	12.1019	13.3816	0	-19	-11	-16
32	Al	B	Co	Fe	W	12.7008	13.3816	18.4	2111.09	1.53532	1.48535	0.0277603																					0.2	0.2	0.2	0.2	0.2	143	98	125	127	141	126.8	12.7008	13.3816	0	-19	-11	-2
33	Al	B	Co	Fe	Zn	12.4749	13.3816	12.32	1510.63	1.6408	1.48613	0.0272152																					0.2	0.2	0.2	0.2	0.2	143	98	125	127	139	126.4	12.4749	13.3816	0	-19	-11	1
34	Al	B	Co	Mg	Mn	15.8399	13.3816	14.72	1498.29	1.36206	1.68097	0.0328221																					0.2	0.2	0.2	0.2	0.2	143	98	125	160	126	130.4	15.8399	13.3816	0	-19	-2	-19
35	Al	B	Co	Mg	Mo	15.6286	13.3816	8.64	1773.69	2.74709	1.67328	0.0321321																					0.2	0.2	0.2	0.2	0.2	143	98	125	160	140	133.2	15.6286	13.3816	0	-19	-2	-5
36	Al	B	Co	Mg	Nb	15.9385	13.3816	17.76	1744.49	1.31442	1.66951	0.0329866																					0.2	0.2	0.2	0.2	0.2	143	98	125	160	147	134.6	15.9385	13.3816	0	-19	-2	-18
37	Al	B	Co	Mg	Ni	15.8999	13.3816	15.36	1540.15	1.34178	1.68153	0.0328725																					0.2	0.2	0.2	0.2	0.2	143	98	125	160	125	130.2	15.8999	13.3816	0	-19	-2	-22
38	Al	B	Co	Mg	Si	15.6069	13.3816	22.88	1531.89	0.895944	1.67765	0.0325228																					0.2	0.2	0.2	0.2	0.2	143	98	125	160	132	131.6	15.6069	13.3816	0	-19	-2	-19
39	Al	B	Co	Mg	Ti	15.8788	13.3816	23.36	1582.69	0.906635	1.67004	0.0327381																					0.2	0.2	0.2	0.2	0.2	143	98	125	160	146	134.4	15.8788	13.3816	0	-19	-2	-30
40	Al	B	Co	Mg	V	15.5714	13.3816	15.2	1631.09	1.43596	1.676	0.0323752																					0.2	0.2	0.2	0.2	0.2	143	98	125	160	135	132.2	15.5714	13.3816	0	-19	-2	-16
41	Al	B	Co	Mg	W	15.6569	13.3816	6.72	1933.49	3.85019	1.67274	0.032084																					0.2	0.2	0.2	0.2	0.2	143	98	125	160	141	133.4	15.6569	13.3816	0	-19	-2	-2
42	Al	B	Co	Mg	Zn	15.6058	13.3816	8	1333.03	2.22976	1.67382	0.0321805																					0.2	0.2	0.2	0.2	0.2	143	98	125	160	139	133	15.6058	13.3816	0	-19	-2	1
43	Al	B	Co	Mn	Mo	12.6047	13.3816	22.08	1892.89	1.14719	1.48613	0.0275316																					0.2	0.2	0.2	0.2	0.2	143	98	125	126	140	126.4	12.6047	13.3816	0	-19	-19	-5
44	Al	B	Co	Mn	Nb	13.5474	13.3816	32	1863.69	0.779351	1.53051	0.029421																					0.2	0.2	0.2	0.2	0.2	143	98	125	126	147	127.8	13.5474	13.3816	0	-19	-19	-18
45	Al	B	Co	Mn	Ni	11.6941	13.3816	24.48	1659.35	0.90706	1.4921	0.0247002																					0.2	0.2	0.2	0.2	0.2	143	98	125	126	125	123.4	11.6941	13.3816	0	-19	-19	-22
46	Al	B	Co	Mn	Si	11.9001	13.3816	34.4	1651.09	0.642276	1.48929	0.0257692																					0.2	0.2	0.2	0.2	0.2	143	98	125	126	132	124.8	11.9001	13.3816	0	-19	-19	-19
47	Al	B	Co	Mn	Ti	13.3974	13.3816	35.68	1701.89	0.638287	1.51909	0.0291536																					0.2	0.2	0.2	0.2	0.2	143	98	125	126	146	127.6	13.3974	13.3816	0	-19	-19	-30
48	Al	B	Co	Mn	V	12.1107	13.3816	27.52	1750.29	0.851081	1.4881	0.0262201																					0.2	0.2	0.2	0.2	0.2	143	98	125	126	135	125.4	12.1107	13.3816	0	-19	-19	-16
49	Al	B	Co	Mn	W	12.7229	13.3816	20.32	2052.69	1.35179	1.48574	0.0278041																					0.2	0.2	0.2	0.2	0.2	143	98	125	126	141	126.6	12.7229	13.3816	0	-19	-19	-2
50	Al	B	Co	Mn	Zn	12.4927	13.3816	16.8	1452.23	1.15674	1.48653	0.0272583																					0.2	0.2	0.2	0.2	0.2	143	98	125	126	139	126.2	12.4927	13.3816	0	-19	-19	1
51	Al	B	Co	Mo	Nb	13.7194	13.3816	30.4	2139.09	0.941596	1.5246	0.0299541																					0.2	0.2	0.2	0.2	0.2	143	98	125	140	147	130.6	13.7194	13.3816	0	-19	-5	-18
52	Al	B	Co	Mo	Ni	12.6326	13.3816	22.4	1934.75	1.15581	1.48653	0.0275753																					0.2	0.2	0.2	0.2	0.2	143	98	125	140	125	126.2	12.6326	13.3816	0	-19	-5	-22
53	Al	B	Co	Mo	Si	12.6037	13.3816	30.88	1926.49	0.834831	1.4838	0.027837																					0.2	0.2	0.2	0.2	0.2	143	98	125	140	132	127.6	12.6037	13.3816	0	-19	-5	-19
54	Al	B	Co	Mo	Ti	13.6028	13.3816	33.12	1977.29	0.798894	1.51331	0.029816																					0.2	0.2	0.2	0.2	0.2	143	98	125	140	146	130.4	13.6028	13.3816	0	-19	-5	-30
55	Al	B	Co	Mo	V	12.7066	13.3816	25.44	2025.69	1.06553	1.48264	0.0282683																					0.2	0.2	0.2	0.2	0.2	143	98	125	140	135	128.2	12.7066	13.3816	0	-19	-5	-16
56	Al	B	Co	Mo	W	13.1021	13.3816	19.36	2328.09	1.60918	1.48034	0.029119																					0.2	0.2	0.2	0.2	0.2	143	98	125	140	141	129.4	13.1021	13.3816	0	-19	-5	-2
57	Al	B	Co	Mo	Zn	12.9436	13.3816	12	1727.63	1.92654	1.4811	0.0288372																					0.2	0.2	0.2	0.2	0.2	143	98	125	140	139	129	12.9436	13.3816	0	-19	-5	1
58	Al	B	Co	Nb	Ni	13.5885	13.3816	34.56	1905.55	0.737829	1.53094	0.0294671																					0.2	0.2	0.2	0.2	0.2	143	98	125	147	125	127.6	13.5885	13.3816	0	-19	-18	-22
59	Al	B	Co	Nb	Si	13.4536	13.3816	42.72	1897.29	0.594308	1.52796	0.0291473																					0.2	0.2	0.2	0.2	0.2	143	98	125	147	132	129	13.4536	13.3816	0	-19	-18	-19
60	Al	B	Co	Nb	Ti	14.1815	13.3816	40.64	1948.09	0.641452	1.52211	0.0307739																					0.2	0.2	0.2	0.2	0.2	143	98	125	147	146	131.8	14.1815	13.3816	0	-19	-18	-30
61	Al	B	Co	Nb	V	13.5029	13.3816	34.08	1996.49	0.783929	1.52669	0.0292593																					0.2	0.2	0.2	0.2	0.2	143	98	125	147	135	129.6	13.5029	13.3816	0	-19	-18	-16
62	Al	B	Co	Nb	W	13.7818	13.3816	29.12	2298.89	1.05642	1.52418	0.0300917																					0.2	0.2	0.2	0.2	0.2	143	98	125	147	141	130.8	13.7818	13.3816	0	-19	-18	-2
63	Al	B	Co	Nb	Zn	13.6632	13.3816	22.56	1698.43	1.00743	1.52502	0.029816																					0.2	0.2	0.2	0.2	0.2	143	98	125	147	139	130.4	13.6632	13.3816	0	-19	-18	1
64	Al	B	Co	Ni	Si	11.9105	13.3816	32	1692.95	0.707951	1.48969	0.025618																					0.2	0.2	0.2	0.2	0.2	143	98	125	125	132	124.6	11.9105	13.3816	0	-19	-22	-19
65	Al	B	Co	Ni	Ti	13.4367	13.3816	38.4	1743.75	0.607662	1.51951	0.0291994																					0.2	0.2	0.2	0.2	0.2	143	98	125	125	146	127.4	13.4367	13.3816	0	-19	-22	-30
66	Al	B	Co	Ni	V	12.128	13.3816	28.64	1792.15	0.837357	1.4885	0.0261981																					0.2	0.2	0.2	0.2	0.2	143	98	125	125	135	125.2	12.128	13.3816	0	-19	-22	-16
67	Al	B	Co	Ni	W	12.7528	13.3816	20.16	2094.55	1.3903	1.48613	0.0278481																					0.2	0.2	0.2	0.2	0.2	143	98	125	125	141	126.4	12.7528	13.3816	0	-19	-22	-2
68	Al	B	Co	Ni	Zn	12.5186	13.3816	15.68	1494.09	1.27508	1.48692	0.0273016																					0.2	0.2	0.2	0.2	0.2	143	98	125	125	139	126	12.5186	13.3816	0	-19	-22	1
69	Al	B	Co	Si	Ti	13.3161	13.3816	47.36	1735.49	0.490365	1.5166	0.028882																					0.2	0.2	0.2	0.2	0.2	143	98	125	132	146	128.8	13.3161	13.3816	0	-19	-19	-30
70	Al	B	Co	Si	V	12.1817	13.3816	37.44	1783.89	0.63759	1.48574	0.027109																					0.2	0.2	0.2	0.2	0.2	143	98	125	132	135	126.6	12.1817	13.3816	0	-19	-19	-16
71	Al	B	Co	Si	W	12.7079	13.3816	28.64	2086.29	0.974789	1.48341	0.0279812																					0.2	0.2	0.2	0.2	0.2	143	98	125	132	141	127.8	12.7079	13.3816	0	-19	-19	-2
72	Al	B	Co	Si	Zn	12.5058	13.3816	21.12	1485.83	0.94142	1.48418	0.0276923																					0.2	0.2	0.2	0.2	0.2	143	98	125	132	139	127.4	12.5058	13.3816	0	-19	-19	1
73	Al	B	Co	Ti	V	13.3727	13.3816	37.28	1834.69	0.658561	1.51536	0.029119																					0.2	0.2	0.2	0.2	0.2	143	98	125	146	135	129.4	13.3727	13.3816	0	-19	-30	-16
74	Al	B	Co	Ti	W	13.6681	13.3816	31.84	2137.09	0.898171	1.5129	0.0299541																					0.2	0.2	0.2	0.2	0.2	143	98	125	146	141	130.6	13.6681	13.3816	0	-19	-30	-2
75	Al	B	Co	Ti	Zn	13.5438	13.3816	27.84	1536.63	0.738598	1.51372	0.0296774																					0.2	0.2	0.2	0.2	0.2	143	98	125	146	139	130.2	13.5438	13.3816	0	-19	-30	1
76	Al	B	Co	V	W	12.8029	13.3816	24	2185.49	1.21856	1.48225	0.0284112																					0.2	0.2	0.2	0.2	0.2	143	98	125	135	141	128.4	12.8029	13.3816	0	-19	-16	-2
77	Al	B	Co	V	Zn	12.6166	13.3816	18.72	1585.03	1.13303	1.48302	0.028125																					0.2	0.2	0.2	0.2	0.2	143	98	125	135	139	128	12.6166	13.3816	0	-19	-16	1
78	Al	B	Co	W	Zn	13.0289	13.3816	9.92	1887.43	2.54605	1.48072	0.0289783																					0.2	0.2	0.2	0.2	0.2	143	98	125	141	139	129.2	13.0289	13.3816	0	-19	-2	1
79	Al	B	Cr	Cu	Fe	11.748	13.3816	8.8	1726.05	2.62469	1.48929	0.0257692																					0.2	0.2	0.2	0.2	0.2	143	98	128	128	127	124.8	11.748	13.3816	0	-10	-1	-11
80	Al	B	Cr	Cu	Mg	15.5639	13.3816	2.4	1548.45	8.63363	1.6782	0.0325723																					0.2	0.2	0.2	0.2	0.2	143	98	128	128	160	131.4	15.5639	13.3816	0	-10	-1	-2
81	Al	B	Cr	Cu	Mn	11.7471	13.3816	12	1667.65	1.85965	1.48969	0.025618																					0.2	0.2	0.2	0.2	0.2	143	98	128	128	126	124.6	11.7471	13.3816	0	-10	-1	-19
82	Al	B	Cr	Cu	Mo	12.4959	13.3816	8	1943.05	3.25014	1.48418	0.0276923																					0.2	0.2	0.2	0.2	0.2	143	98	128	128	140	127.4	12.4959	13.3816	0	-10	-1	-5
83	Al	B	Cr	Cu	Nb	13.3703	13.3816	16.96	1913.85	1.51004	1.52838	0.0291925																					0.2	0.2	0.2	0.2	0.2	143	98	128	128	147	128.8	13.3703	13.3816	0	-10	-1	-18
84	Al	B	Cr	Cu	Ni	11.755	13.3816	12.64	1709.51	1.80981	1.49009	0.0254662																					0.2	0.2	0.2	0.2	0.2	143	98	128	128	125	124.4	11.755	13.3816	0	-10	-1	-22
85	Al	B	Cr	Cu	Si	11.8802	13.3816	19.04	1701.25	1.19566	1.48731	0.0265183																					0.2	0.2	0.2	0.2	0.2	143	98	128	128	132	125.8	11.8802	13.3816	0	-10	-1	-19
86	Al	B	Cr	Cu	Ti	13.2293	13.3816	21.44	1752.05	1.09353	1.51701	0.0289269																					0.2	0.2	0.2	0.2	0.2	143	98	128	128	146	128.6	13.2293	13.3816	0	-10	-1	-30
87	Al	B	Cr	Cu	V	12.0565	13.3816	13.6	1800.45	1.77154	1.48613	0.026962																					0.2	0.2	0.2	0.2	0.2	143	98	128	128	135	126.4	12.0565	13.3816	0	-10	-1	-16
88	Al	B	Cr	Cu	W	12.6037	13.3816	6.4	2102.85	4.39679	1.4838	0.027837																					0.2	0.2	0.2	0.2	0.2	143	98	128	128	141	127.6	12.6037	13.3816	0	-10	-1	-2
89	Al	B	Cr	Cu	Zn	12.3945	13.3816	3.04	1502.38	6.61326	1.48457	0.0275472																					0.2	0.2	0.2	0.2	0.2	143	98	128	128	139	127.2	12.3945	13.3816	0	-10	-1	1
90	Al	B	Cr	Fe	Mg	15.6159	13.3816	6.88	1639.09	3.18804	1.67875	0.032622																					0.2	0.2	0.2	0.2	0.2	143	98	128	127	160	131.2	15.6159	13.3816	0	-10	-11	-2
91	Al	B	Cr	Fe	Mn	11.733	13.3816	20.48	1758.29	1.14887	1.49009	0.0254662																					0.2	0.2	0.2	0.2	0.2	143	98	128	127	126	124.4	11.733	13.3816	0	-10	-11	-19
92	Al	B	Cr	Fe	Mo	12.5136	13.3816	19.2	2033.69	1.4174	1.48457	0.0275472																					0.2	0.2	0.2	0.2	0.2	143	98	128	127	140	127.2	12.5136	13.3816	0	-10	-11	-5
93	Al	B	Cr	Fe	Nb	13.4019	13.3816	27.84	2004.49	0.963482	1.52881	0.0292379																					0.2	0.2	0.2	0.2	0.2	143	98	128	127	147	128.6	13.4019	13.3816	0	-10	-11	-18
94	Al	B	Cr	Fe	Ni	11.7387	13.3816	21.44	1800.15	1.12355	1.49049	0.025314																					0.2	0.2	0.2	0.2	0.2	143	98	128	127	125	124.2	11.7387	13.3816	0	-10	-11	-22
95	Al	B	Cr	Fe	Si	11.8799	13.3816	29.44	1791.89	0.814484	1.48771	0.0263694																					0.2	0.2	0.2	0.2	0.2	143	98	128	127	132	125.6	11.8799	13.3816	0	-10	-11	-19
96	Al	B	Cr	Fe	Ti	13.2591	13.3816	30.56	1842.69	0.806879	1.51742	0.028972																					0.2	0.2	0.2	0.2	0.2	143	98	128	127	146	128.4	13.2591	13.3816	0	-10	-11	-30
97	Al	B	Cr	Fe	V	12.0631	13.3816	23.36	1891.09	1.0833	1.48653	0.0268146																					0.2	0.2	0.2	0.2	0.2	143	98	128	127	135	126.2	12.0631	13.3816	0	-10	-11	-16
98	Al	B	Cr	Fe	W	12.6235	13.3816	17.76	2193.49	1.65273	1.48418	0.0276923																					0.2	0.2	0.2	0.2	0.2	143	98	128	127	141	127.4	12.6235	13.3816	0	-10	-11	-2
99	Al	B	Cr	Fe	Zn	12.41	13.3816	10.4	1593.03	2.04974	1.48496	0.0274016																					0.2	0.2	0.2	0.2	0.2	143	98	128	127	139	127	12.41	13.3816	0	-10	-11	1
100	Al	B	Cr	Mg	Mn	15.674	13.3816	9.92	1580.69	2.13228	1.6793	0.0326718																					0.2	0.2	0.2	0.2	0.2	143	98	128	160	126	131	15.674	13.3816	0	-10	-2	-19
101	Al	B	Cr	Mg	Mo	15.407	13.3816	4.16	1856.09	5.97056	1.67166	0.0321076																					0.2	0.2	0.2	0.2	0.2	143	98	128	160	140	133.8	15.407	13.3816	0	-10	-2	-5
102	Al	B	Cr	Mg	Nb	15.693	13.3816	11.2	1826.89	2.18275	1.66791	0.0330178																					0.2	0.2	0.2	0.2	0.2	143	98	128	160	147	135.2	15.693	13.3816	0	-10	-2	-18
103	Al	B	Cr	Mg	Ni	15.7381	13.3816	12.8	1622.55	1.69628	1.67986	0.0327217																					0.2	0.2	0.2	0.2	0.2	143	98	128	160	125	130.8	15.7381	13.3816	0	-10	-2	-22
104	Al	B	Cr	Mg	Si	15.4163	13.3816	19.04	1614.29	1.13455	1.676	0.0323752																					0.2	0.2	0.2	0.2	0.2	143	98	128	160	132	132.2	15.4163	13.3816	0	-10	-2	-19
105	Al	B	Cr	Mg	Ti	15.6365	13.3816	16.32	1665.09	1.3653	1.66844	0.0328889																					0.2	0.2	0.2	0.2	0.2	143	98	128	160	146	135	15.6365	13.3816	0	-10	-2	-30
106	Al	B	Cr	Mg	V	15.3688	13.3816	9.6	1713.49	2.38847	1.67436	0.0322289																					0.2	0.2	0.2	0.2	0.2	143	98	128	160	135	132.8	15.3688	13.3816	0	-10	-2	-16
107	Al	B	Cr	Mg	W	15.4317	13.3816	2.72	2015.89	9.91761	1.67112	0.0322388																					0.2	0.2	0.2	0.2	0.2	143	98	128	160	141	134	15.4317	13.3816	0	-10	-2	-2
108	Al	B	Cr	Mg	Zn	15.3879	13.3816	2.72	1415.43	6.9635	1.6722	0.0320359																					0.2	0.2	0.2	0.2	0.2	143	98	128	160	139	133.6	15.3879	13.3816	0	-10	-2	1
109	Al	B	Cr	Mn	Mo	12.5392	13.3816	19.84	1975.29	1.33229	1.48496	0.0274016																					0.2	0.2	0.2	0.2	0.2	143	98	128	126	140	127	12.5392	13.3816	0	-10	-19	-5
110	Al	B	Cr	Mn	Nb	13.4408	13.3816	27.68	1946.09	0.940819	1.52923	0.0292835																					0.2	0.2	0.2	0.2	0.2	143	98	128	126	147	128.4	13.4408	13.3816	0	-10	-19	-18
111	Al	B	Cr	Mn	Ni	11.731	13.3816	24.16	1741.75	0.964713	1.49089	0.0251613																					0.2	0.2	0.2	0.2	0.2	143	98	128	126	125	124	11.731	13.3816	0	-10	-19	-22
112	Al	B	Cr	Mn	Si	11.8881	13.3816	32.8	1733.49	0.707224	1.4881	0.0262201																					0.2	0.2	0.2	0.2	0.2	143	98	128	126	132	125.4	11.8881	13.3816	0	-10	-19	-19
113	Al	B	Cr	Mn	Ti	13.2963	13.3816	30.88	1784.29	0.77321	1.51784	0.0290172																					0.2	0.2	0.2	0.2	0.2	143	98	128	126	146	128.2	13.2963	13.3816	0	-10	-19	-30
114	Al	B	Cr	Mn	V	12.0781	13.3816	24.16	1832.69	1.01508	1.48692	0.0266667																					0.2	0.2	0.2	0.2	0.2	143	98	128	126	135	126	12.0781	13.3816	0	-10	-19	-16
115	Al	B	Cr	Mn	W	12.6511	13.3816	18.56	2135.09	1.53939	1.48457	0.027673																					0.2	0.2	0.2	0.2	0.2	143	98	128	126	141	127.2	12.6511	13.3816	0	-10	-19	-2
116	Al	B	Cr	Mn	Zn	12.4336	13.3816	13.76	1534.63	1.49243	1.48535	0.0272555																					0.2	0.2	0.2	0.2	0.2	143	98	128	126	139	126.8	12.4336	13.3816	0	-10	-19	1
117	Al	B	Cr	Mo	Nb	13.5439	13.3816	26.4	2221.49	1.12603	1.52335	0.0303659																					0.2	0.2	0.2	0.2	0.2	143	98	128	140	147	131.2	13.5439	13.3816	0	-10	-5	-18
118	Al	B	Cr	Mo	Ni	12.5729	13.3816	22.4	2017.15	1.20503	1.48535	0.0274448																					0.2	0.2	0.2	0.2	0.2	143	98	128	140	125	126.8	12.5729	13.3816	0	-10	-5	-22
119	Al	B	Cr	Mo	Si	12.5039	13.3816	29.6	2008.89	0.908183	1.48264	0.0282683																					0.2	0.2	0.2	0.2	0.2	143	98	128	140	132	128.2	12.5039	13.3816	0	-10	-5	-19
120	Al	B	Cr	Mo	Ti	13.4316	13.3816	28.64	2059.69	0.962361	1.51209	0.030229																					0.2	0.2	0.2	0.2	0.2	143	98	128	140	146	131	13.4316	13.3816	0	-10	-5	-30
121	Al	B	Cr	Mo	V	12.5901	13.3816	22.4	2108.09	1.25936	1.48149	0.0286957																					0.2	0.2	0.2	0.2	0.2	143	98	128	140	135	128.8	12.5901	13.3816	0	-10	-5	-16
122	Al	B	Cr	Mo	W	12.9542	13.3816	17.92	2410.49	1.80002	1.4792	0.0295385																					0.2	0.2	0.2	0.2	0.2	143	98	128	140	141	130	12.9542	13.3816	0	-10	-5	-2
123	Al	B	Cr	Mo	Zn	12.8059	13.3816	9.28	1810.03	2.61003	1.47996	0.0292593																					0.2	0.2	0.2	0.2	0.2	143	98	128	140	139	129.6	12.8059	13.3816	0	-10	-5	1
124	Al	B	Cr	Nb	Ni	13.4871	13.3816	32.48	1987.95	0.819028	1.52966	0.0293292																					0.2	0.2	0.2	0.2	0.2	143	98	128	147	125	128.2	13.4871	13.3816	0	-10	-18	-22
125	Al	B	Cr	Nb	Si	13.3164	13.3816	39.36	1979.69	0.673056	1.52669	0.0292593																					0.2	0.2	0.2	0.2	0.2	143	98	128	147	132	129.6	13.3164	13.3816	0	-10	-18	-19
126	Al	B	Cr	Nb	Ti	13.9808	13.3816	34.08	2030.49	0.797279	1.52088	0.0311782																					0.2	0.2	0.2	0.2	0.2	143	98	128	147	146	132.4	13.9808	13.3816	0	-10	-18	-30
127	Al	B	Cr	Nb	V	13.3508	13.3816	28.96	2078.89	0.960599	1.52543	0.0296774																					0.2	0.2	0.2	0.2	0.2	143	98	128	147	135	130.2	13.3508	13.3816	0	-10	-18	-16
128	Al	B	Cr	Nb	W	13.6019	13.3816	25.6	2381.29	1.24475	1.52294	0.0305023																					0.2	0.2	0.2	0.2	0.2	143	98	128	147	141	131.4	13.6019	13.3816	0	-10	-18	-2
129	Al	B	Cr	Nb	Zn	13.4922	13.3816	17.76	1780.83	1.3418	1.52377	0.030229																					0.2	0.2	0.2	0.2	0.2	143	98	128	147	139	131	13.4922	13.3816	0	-10	-18	1
130	Al	B	Cr	Ni	Si	11.905	13.3816	32.64	1775.35	0.727852	1.4885	0.0260703																					0.2	0.2	0.2	0.2	0.2	143	98	128	125	132	125.2	11.905	13.3816	0	-10	-22	-19
131	Al	B	Cr	Ni	Ti	13.3409	13.3816	35.84	1826.15	0.681832	1.51826	0.0290625																					0.2	0.2	0.2	0.2	0.2	143	98	128	125	146	128	13.3409	13.3816	0	-10	-22	-30
132	Al	B	Cr	Ni	V	12.1015	13.3816	27.52	1874.55	0.911502	1.48731	0.0265183																					0.2	0.2	0.2	0.2	0.2	143	98	128	125	135	125.8	12.1015	13.3816	0	-10	-22	-16
133	Al	B	Cr	Ni	W	12.6867	13.3816	20.64	2176.95	1.41139	1.48496	0.0277165																					0.2	0.2	0.2	0.2	0.2	143	98	128	125	141	127	12.6867	13.3816	0	-10	-22	-2
134	Al	B	Cr	Ni	Zn	12.4652	13.3816	14.88	1576.49	1.41774	1.48574	0.0271722																					0.2	0.2	0.2	0.2	0.2	143	98	128	125	139	126.6	12.4652	13.3816	0	-10	-22	1
135	Al	B	Cr	Si	Ti	13.1838	13.3816	43.52	1817.89	0.558969	1.51536	0.029119																					0.2	0.2	0.2	0.2	0.2	143	98	128	132	146	129.4	13.1838	13.3816	0	-10	-19	-30
136	Al	B	Cr	Si	V	12.112	13.3816	35.04	1866.29	0.712729	1.48457	0.0275472																					0.2	0.2	0.2	0.2	0.2	143	98	128	132	135	127.2	12.112	13.3816	0	-10	-19	-16
137	Al	B	Cr	Si	W	12.6024	13.3816	27.84	2168.69	1.04241	1.48225	0.0284112																					0.2	0.2	0.2	0.2	0.2	143	98	128	132	141	128.4	12.6024	13.3816	0	-10	-19	-2
138	Al	B	Cr	Si	Zn	12.4118	13.3816	19.04	1568.23	1.10218	1.48302	0.028125																					0.2	0.2	0.2	0.2	0.2	143	98	128	132	139	128	12.4118	13.3816	0	-10	-19	1
139	Al	B	Cr	Ti	V	13.2254	13.3816	31.68	1917.09	0.809779	1.51413	0.0295385																					0.2	0.2	0.2	0.2	0.2	143	98	128	146	135	130	13.2254	13.3816	0	-10	-30	-16
140	Al	B	Cr	Ti	W	13.4924	13.3816	27.84	2219.49	1.06682	1.51169	0.0303659																					0.2	0.2	0.2	0.2	0.2	143	98	128	146	141	131.2	13.4924	13.3816	0	-10	-30	-2
141	Al	B	Cr	Ti	Zn	13.3772	13.3816	22.56	1619.03	0.960338	1.5125	0.0300917																					0.2	0.2	0.2	0.2	0.2	143	98	128	146	139	130.8	13.3772	13.3816	0	-10	-30	1
142	Al	B	Cr	V	W	12.681	13.3816	21.44	2267.89	1.41549	1.4811	0.0288372																					0.2	0.2	0.2	0.2	0.2	143	98	128	135	141	129	12.681	13.3816	0	-10	-16	-2
143	Al	B	Cr	V	Zn	12.5057	13.3816	14.88	1667.43	1.49952	1.48187	0.0285537																					0.2	0.2	0.2	0.2	0.2	143	98	128	135	139	128.6	12.5057	13.3816	0	-10	-16	1
144	Al	B	Cr	W	Zn	12.886	13.3816	7.68	1969.83	3.43223	1.47958	0.0293991																					0.2	0.2	0.2	0.2	0.2	143	98	128	141	139	129.8	12.886	13.3816	0	-10	-2	1
145	Al	B	Cu	Fe	Mg	15.6159	13.3816	2.56	1474.65	7.70827	1.67875	0.032622																					0.2	0.2	0.2	0.2	0.2	143	98	128	127	160	131.2	15.6159	13.3816	0	-1	-11	-2
146	Al	B	Cu	Fe	Mn	11.733	13.3816	11.52	1593.85	1.85141	1.49009	0.0254662																					0.2	0.2	0.2	0.2	0.2	143	98	128	127	126	124.4	11.733	13.3816	0	-1	-11	-19
147	Al	B	Cu	Fe	Mo	12.5136	13.3816	7.52	1869.25	3.32627	1.48457	0.0275472																					0.2	0.2	0.2	0.2	0.2	143	98	128	127	140	127.2	12.5136	13.3816	0	-1	-11	-5
148	Al	B	Cu	Fe	Nb	13.4019	13.3816	17.6	1840.05	1.39902	1.52881	0.0292379																					0.2	0.2	0.2	0.2	0.2	143	98	128	127	147	128.6	13.4019	13.3816	0	-1	-11	-18
149	Al	B	Cu	Fe	Ni	11.7387	13.3816	11.04	1635.71	1.98265	1.49049	0.025314																					0.2	0.2	0.2	0.2	0.2	143	98	128	127	125	124.2	11.7387	13.3816	0	-1	-11	-22
150	Al	B	Cu	Fe	Si	11.8799	13.3816	17.92	1627.45	1.21528	1.48771	0.0263694																					0.2	0.2	0.2	0.2	0.2	143	98	128	127	132	125.6	11.8799	13.3816	0	-1	-11	-19
151	Al	B	Cu	Fe	Ti	13.2591	13.3816	22.24	1678.25	1.00979	1.51742	0.028972																					0.2	0.2	0.2	0.2	0.2	143	98	128	127	146	128.4	13.2591	13.3816	0	-1	-11	-30
152	Al	B	Cu	Fe	V	12.0631	13.3816	13.6	1726.65	1.69892	1.48653	0.0268146																					0.2	0.2	0.2	0.2	0.2	143	98	128	127	135	126.2	12.0631	13.3816	0	-1	-11	-16
153	Al	B	Cu	Fe	W	12.6235	13.3816	5.76	2029.05	4.71388	1.48418	0.0276923																					0.2	0.2	0.2	0.2	0.2	143	98	128	127	141	127.4	12.6235	13.3816	0	-1	-11	-2
154	Al	B	Cu	Fe	Zn	12.41	13.3816	2.4	1428.58	7.96531	1.48496	0.0274016																					0.2	0.2	0.2	0.2	0.2	143	98	128	127	139	127	12.41	13.3816	0	-1	-11	1
155	Al	B	Cu	Mg	Mn	15.674	13.3816	7.52	1416.25	2.52017	1.6793	0.0326718																					0.2	0.2	0.2	0.2	0.2	143	98	128	160	126	131	15.674	13.3816	0	-1	-2	-19
156	Al	B	Cu	Mg	Mo	15.407	13.3816	0.96	1691.65	23.5802	1.67166	0.0321076																					0.2	0.2	0.2	0.2	0.2	143	98	128	160	140	133.8	15.407	13.3816	0	-1	-2	-5
157	Al	B	Cu	Mg	Nb	15.693	13.3816	7.52	1662.45	2.95827	1.66791	0.0330178																					0.2	0.2	0.2	0.2	0.2	143	98	128	160	147	135.2	15.693	13.3816	0	-1	-2	-18
158	Al	B	Cu	Mg	Ni	15.7381	13.3816	8.96	1458.11	2.17766	1.67986	0.0327217																					0.2	0.2	0.2	0.2	0.2	143	98	128	160	125	130.8	15.7381	13.3816	0	-1	-2	-22
159	Al	B	Cu	Mg	Si	15.4163	13.3816	14.08	1449.85	1.37793	1.676	0.0323752																					0.2	0.2	0.2	0.2	0.2	143	98	128	160	132	132.2	15.4163	13.3816	0	-1	-2	-19
160	Al	B	Cu	Mg	Ti	15.6365	13.3816	14.56	1500.65	1.3792	1.66844	0.0328889																					0.2	0.2	0.2	0.2	0.2	143	98	128	160	146	135	15.6365	13.3816	0	-1	-2	-30
161	Al	B	Cu	Mg	V	15.3688	13.3816	6.4	1549.05	3.23887	1.67436	0.0322289																					0.2	0.2	0.2	0.2	0.2	143	98	128	160	135	132.8	15.3688	13.3816	0	-1	-2	-16
162	Al	B	Cu	Mg	W	15.4317	13.3816	2.72	1851.45	9.10858	1.67112	0.0322388																					0.2	0.2	0.2	0.2	0.2	143	98	128	160	141	134	15.4317	13.3816	0	-1	-2	-2
163	Al	B	Cu	Mg	Zn	15.3879	13.3816	1.28	1250.98	13.0783	1.6722	0.0320359																					0.2	0.2	0.2	0.2	0.2	143	98	128	160	139	133.6	15.3879	13.3816	0	-1	-2	1
164	Al	B	Cu	Mn	Mo	12.5392	13.3816	10.08	1810.85	2.40397	1.48496	0.0274016																					0.2	0.2	0.2	0.2	0.2	143	98	128	126	140	127	12.5392	13.3816	0	-1	-19	-5
165	Al	B	Cu	Mn	Nb	13.4408	13.3816	19.36	1781.65	1.23147	1.52923	0.0292835																					0.2	0.2	0.2	0.2	0.2	143	98	128	126	147	128.4	13.4408	13.3816	0	-1	-19	-18
166	Al	B	Cu	Mn	Ni	11.731	13.3816	15.68	1577.31	1.3461	1.49089	0.0251613																					0.2	0.2	0.2	0.2	0.2	143	98	128	126	125	124	11.731	13.3816	0	-1	-19	-22
167	Al	B	Cu	Mn	Si	11.8881	13.3816	23.2	1569.05	0.905017	1.4881	0.0262201																					0.2	0.2	0.2	0.2	0.2	143	98	128	126	132	125.4	11.8881	13.3816	0	-1	-19	-19
168	Al	B	Cu	Mn	Ti	13.2963	13.3816	24.48	1619.85	0.885464	1.51784	0.0290172																					0.2	0.2	0.2	0.2	0.2	143	98	128	126	146	128.2	13.2963	13.3816	0	-1	-19	-30
169	Al	B	Cu	Mn	V	12.0781	13.3816	16.32	1668.25	1.36788	1.48692	0.0266667																					0.2	0.2	0.2	0.2	0.2	143	98	128	126	135	126	12.0781	13.3816	0	-1	-19	-16
170	Al	B	Cu	Mn	W	12.6511	13.3816	8.48	1970.65	3.10972	1.48457	0.027673																					0.2	0.2	0.2	0.2	0.2	143	98	128	126	141	127.2	12.6511	13.3816	0	-1	-19	-2
171	Al	B	Cu	Mn	Zn	12.4336	13.3816	7.68	1370.18	2.3874	1.48535	0.0272555																					0.2	0.2	0.2	0.2	0.2	143	98	128	126	139	126.8	12.4336	13.3816	0	-1	-19	1
172	Al	B	Cu	Mo	Nb	13.5439	13.3816	15.36	2057.05	1.7921	1.52335	0.0303659																					0.2	0.2	0.2	0.2	0.2	143	98	128	140	147	131.2	13.5439	13.3816	0	-1	-5	-18
173	Al	B	Cu	Mo	Ni	12.5729	13.3816	11.2	1852.71	2.21359	1.48535	0.0274448																					0.2	0.2	0.2	0.2	0.2	143	98	128	140	125	126.8	12.5729	13.3816	0	-1	-5	-22
174	Al	B	Cu	Mo	Si	12.5039	13.3816	17.28	1844.45	1.42834	1.48264	0.0282683																					0.2	0.2	0.2	0.2	0.2	143	98	128	140	132	128.2	12.5039	13.3816	0	-1	-5	-19
175	Al	B	Cu	Mo	Ti	13.4316	13.3816	19.52	1895.25	1.29926	1.51209	0.030229																					0.2	0.2	0.2	0.2	0.2	143	98	128	140	146	131	13.4316	13.3816	0	-1	-5	-30
176	Al	B	Cu	Mo	V	12.5901	13.3816	11.84	1943.65	2.19672	1.48149	0.0286957																					0.2	0.2	0.2	0.2	0.2	143	98	128	140	135	128.8	12.5901	13.3816	0	-1	-5	-16
177	Al	B	Cu	Mo	W	12.9542	13.3816	5.12	2246.05	5.87026	1.4792	0.0295385																					0.2	0.2	0.2	0.2	0.2	143	98	128	140	141	130	12.9542	13.3816	0	-1	-5	-2
178	Al	B	Cu	Mo	Zn	12.8059	13.3816	0.48	1645.58	45.8762	1.47996	0.0292593																					0.2	0.2	0.2	0.2	0.2	143	98	128	140	139	129.6	12.8059	13.3816	0	-1	-5	1
179	Al	B	Cu	Nb	Ni	13.4871	13.3816	22.72	1823.51	1.07401	1.52966	0.0293292																					0.2	0.2	0.2	0.2	0.2	143	98	128	147	125	128.2	13.4871	13.3816	0	-1	-18	-22
180	Al	B	Cu	Nb	Si	13.3164	13.3816	28.48	1815.25	0.852912	1.52669	0.0292593																					0.2	0.2	0.2	0.2	0.2	143	98	128	147	132	129.6	13.3164	13.3816	0	-1	-18	-19
181	Al	B	Cu	Nb	Ti	13.9808	13.3816	26.4	1866.05	0.945861	1.52088	0.0311782																					0.2	0.2	0.2	0.2	0.2	143	98	128	147	146	132.4	13.9808	13.3816	0	-1	-18	-30
182	Al	B	Cu	Nb	V	13.3508	13.3816	19.84	1914.45	1.29125	1.52543	0.0296774																					0.2	0.2	0.2	0.2	0.2	143	98	128	147	135	130.2	13.3508	13.3816	0	-1	-18	-16
183	Al	B	Cu	Nb	W	13.6019	13.3816	14.24	2216.85	2.08322	1.52294	0.0305023																					0.2	0.2	0.2	0.2	0.2	143	98	128	147	141	131.4	13.6019	13.3816	0	-1	-18	-2
184	Al	B	Cu	Nb	Zn	13.4922	13.3816	10.4	1616.38	2.07979	1.52377	0.030229																					0.2	0.2	0.2	0.2	0.2	143	98	128	147	139	131	13.4922	13.3816	0	-1	-18	1
185	Al	B	Cu	Ni	Si	11.905	13.3816	21.6	1610.91	0.997988	1.4885	0.0260703																					0.2	0.2	0.2	0.2	0.2	143	98	128	125	132	125.2	11.905	13.3816	0	-1	-22	-19
186	Al	B	Cu	Ni	Ti	13.3409	13.3816	28	1661.71	0.794154	1.51826	0.0290625																					0.2	0.2	0.2	0.2	0.2	143	98	128	125	146	128	13.3409	13.3816	0	-1	-22	-30
187	Al	B	Cu	Ni	V	12.1015	13.3816	18.24	1710.11	1.2546	1.48731	0.0265183																					0.2	0.2	0.2	0.2	0.2	143	98	128	125	135	125.8	12.1015	13.3816	0	-1	-22	-16
188	Al	B	Cu	Ni	W	12.6867	13.3816	9.12	2012.51	2.95292	1.48496	0.0277165																					0.2	0.2	0.2	0.2	0.2	143	98	128	125	141	127	12.6867	13.3816	0	-1	-22	-2
189	Al	B	Cu	Ni	Zn	12.4652	13.3816	7.36	1412.04	2.56731	1.48574	0.0271722																					0.2	0.2	0.2	0.2	0.2	143	98	128	125	139	126.6	12.4652	13.3816	0	-1	-22	1
190	Al	B	Cu	Si	Ti	13.1838	13.3816	34.56	1653.45	0.640214	1.51536	0.029119																					0.2	0.2	0.2	0.2	0.2	143	98	128	132	146	129.4	13.1838	13.3816	0	-1	-19	-30
191	Al	B	Cu	Si	V	12.112	13.3816	24.64	1701.85	0.924248	1.48457	0.0275472																					0.2	0.2	0.2	0.2	0.2	143	98	128	132	135	127.2	12.112	13.3816	0	-1	-19	-16
192	Al	B	Cu	Si	W	12.6024	13.3816	15.2	2004.25	1.76448	1.48225	0.0284112																					0.2	0.2	0.2	0.2	0.2	143	98	128	132	141	128.4	12.6024	13.3816	0	-1	-19	-2
193	Al	B	Cu	Si	Zn	12.4118	13.3816	10.4	1403.78	1.80624	1.48302	0.028125																					0.2	0.2	0.2	0.2	0.2	143	98	128	132	139	128	12.4118	13.3816	0	-1	-19	1
194	Al	B	Cu	Ti	V	13.2254	13.3816	24.48	1752.65	0.958057	1.51413	0.0295385																					0.2	0.2	0.2	0.2	0.2	143	98	128	146	135	130	13.2254	13.3816	0	-1	-30	-16
195	Al	B	Cu	Ti	W	13.4924	13.3816	18.4	2055.05	1.49456	1.51169	0.0303659																					0.2	0.2	0.2	0.2	0.2	143	98	128	146	141	131.2	13.4924	13.3816	0	-1	-30	-2
196	Al	B	Cu	Ti	Zn	13.3772	13.3816	17.12	1454.58	1.13696	1.5125	0.0300917																					0.2	0.2	0.2	0.2	0.2	143	98	128	146	139	130.8	13.3772	13.3816	0	-1	-30	1
197	Al	B	Cu	V	W	12.681	13.3816	10.56	2103.45	2.66548	1.4811	0.0288372																					0.2	0.2	0.2	0.2	0.2	143	98	128	135	141	129	12.681	13.3816	0	-1	-16	-2
198	Al	B	Cu	V	Zn	12.5057	13.3816	8	1502.98	2.51404	1.48187	0.0285537																					0.2	0.2	0.2	0.2	0.2	143	98	128	135	139	128.6	12.5057	13.3816	0	-1	-16	1
199	Al	B	Cu	W	Zn	12.886	13.3816	1.44	1805.38	16.777	1.47958	0.0293991																					0.2	0.2	0.2	0.2	0.2	143	98	128	141	139	129.8	12.886	13.3816	0	-1	-2	1
200	Al	B	Fe	Mg	Mn	15.7232	13.3816	10.56	1506.89	1.90953	1.67986	0.0327217																					0.2	0.2	0.2	0.2	0.2	143	98	127	160	126	130.8	15.7232	13.3816	0	-11	-2	-19
201	Al	B	Fe	Mg	Mo	15.475	13.3816	4.8	1782.29	4.96874	1.6722	0.0320359																					0.2	0.2	0.2	0.2	0.2	143	98	127	160	140	133.6	15.475	13.3816	0	-11	-2	-5
202	Al	B	Fe	Mg	Nb	15.7693	13.3816	12.96	1753.09	1.81012	1.66844	0.0328889																					0.2	0.2	0.2	0.2	0.2	143	98	127	160	147	135	15.7693	13.3816	0	-11	-2	-18
203	Al	B	Fe	Mg	Ni	15.786	13.3816	12.32	1548.75	1.68221	1.68041	0.0327718																					0.2	0.2	0.2	0.2	0.2	143	98	127	160	125	130.6	15.786	13.3816	0	-11	-2	-22
204	Al	B	Fe	Mg	Si	15.4738	13.3816	19.04	1540.49	1.08268	1.67655	0.0324242																					0.2	0.2	0.2	0.2	0.2	143	98	127	160	132	132	15.4738	13.3816	0	-11	-2	-19
205	Al	B	Fe	Mg	Ti	15.7116	13.3816	18.24	1591.29	1.16744	1.66897	0.0327596																					0.2	0.2	0.2	0.2	0.2	143	98	127	160	146	134.8	15.7116	13.3816	0	-11	-2	-30
206	Al	B	Fe	Mg	V	15.4304	13.3816	10.72	1639.69	2.0468	1.67491	0.0322775																					0.2	0.2	0.2	0.2	0.2	143	98	127	160	135	132.6	15.4304	13.3816	0	-11	-2	-16
207	Al	B	Fe	Mg	W	15.501	13.3816	3.2	1942.09	8.12136	1.67166	0.0321076																					0.2	0.2	0.2	0.2	0.2	143	98	127	160	141	133.8	15.501	13.3816	0	-11	-2	-2
208	Al	B	Fe	Mg	Zn	15.4546	13.3816	3.2	1341.63	5.61036	1.67274	0.032084																					0.2	0.2	0.2	0.2	0.2	143	98	127	160	139	133.4	15.4546	13.3816	0	-11	-2	1
209	Al	B	Fe	Mn	Mo	12.5531	13.3816	19.84	1901.49	1.28251	1.48535	0.0274448																					0.2	0.2	0.2	0.2	0.2	143	98	127	126	140	126.8	12.5531	13.3816	0	-11	-19	-5
210	Al	B	Fe	Mn	Nb	13.469	13.3816	28.8	1872.29	0.869941	1.52966	0.0293292																					0.2	0.2	0.2	0.2	0.2	143	98	127	126	147	128.2	13.469	13.3816	0	-11	-19	-18
211	Al	B	Fe	Mn	Ni	11.7099	13.3816	23.04	1667.95	0.968746	1.49129	0.0250081																					0.2	0.2	0.2	0.2	0.2	143	98	127	126	125	123.8	11.7099	13.3816	0	-11	-19	-22
212	Al	B	Fe	Mn	Si	11.8835	13.3816	32.16	1659.69	0.69059	1.4885	0.0260703																					0.2	0.2	0.2	0.2	0.2	143	98	127	126	132	125.2	11.8835	13.3816	0	-11	-19	-19
213	Al	B	Fe	Mn	Ti	13.3225	13.3816	32.16	1710.49	0.711728	1.51826	0.0290625																					0.2	0.2	0.2	0.2	0.2	143	98	127	126	146	128	13.3225	13.3816	0	-11	-19	-30
214	Al	B	Fe	Mn	V	12.0806	13.3816	24.64	1758.89	0.955228	1.48731	0.0265183																					0.2	0.2	0.2	0.2	0.2	143	98	127	126	135	125.8	12.0806	13.3816	0	-11	-19	-16
215	Al	B	Fe	Mn	W	12.6671	13.3816	18.4	2061.29	1.4991	1.48496	0.0277165																					0.2	0.2	0.2	0.2	0.2	143	98	127	126	141	127	12.6671	13.3816	0	-11	-19	-2
216	Al	B	Fe	Mn	Zn	12.4452	13.3816	13.6	1460.83	1.43737	1.48574	0.0271722																					0.2	0.2	0.2	0.2	0.2	143	98	127	126	139	126.6	12.4452	13.3816	0	-11	-19	1
217	Al	B	Fe	Mo	Nb	13.5955	13.3816	27.52	2147.69	1.04432	1.52377	0.030229																					0.2	0.2	0.2	0.2	0.2	143	98	127	140	147	131	13.5955	13.3816	0	-11	-5	-18
218	Al	B	Fe	Mo	Ni	12.5848	13.3816	21.28	1943.35	1.22205	1.48574	0.0274882																					0.2	0.2	0.2	0.2	0.2	143	98	127	140	125	126.6	12.5848	13.3816	0	-11	-5	-22
219	Al	B	Fe	Mo	Si	12.5293	13.3816	28.96	1935.09	0.894153	1.48302	0.028125																					0.2	0.2	0.2	0.2	0.2	143	98	127	140	132	128	12.5293	13.3816	0	-11	-5	-19
220	Al	B	Fe	Mo	Ti	13.4817	13.3816	29.92	1985.89	0.888184	1.5125	0.0300917																					0.2	0.2	0.2	0.2	0.2	143	98	127	140	146	130.8	13.4817	13.3816	0	-11	-5	-30
221	Al	B	Fe	Mo	V	12.6212	13.3816	22.88	2034.29	1.18978	1.48187	0.0285537																					0.2	0.2	0.2	0.2	0.2	143	98	127	140	135	128.6	12.6212	13.3816	0	-11	-5	-16
222	Al	B	Fe	Mo	W	12.9961	13.3816	17.76	2336.69	1.76063	1.47958	0.0293991																					0.2	0.2	0.2	0.2	0.2	143	98	127	140	141	129.8	12.9961	13.3816	0	-11	-5	-2
223	Al	B	Fe	Mo	Zn	12.8443	13.3816	9.12	1736.23	2.54754	1.48034	0.029119																					0.2	0.2	0.2	0.2	0.2	143	98	127	140	139	129.4	12.8443	13.3816	0	-11	-5	1
224	Al	B	Fe	Nb	Ni	13.5136	13.3816	32.48	1914.15	0.788622	1.53009	0.029375																					0.2	0.2	0.2	0.2	0.2	143	98	127	147	125	128	13.5136	13.3816	0	-11	-18	-22
225	Al	B	Fe	Nb	Si	13.3549	13.3816	39.84	1905.89	0.640159	1.52711	0.029119																					0.2	0.2	0.2	0.2	0.2	143	98	127	147	132	129.4	13.3549	13.3816	0	-11	-18	-19
226	Al	B	Fe	Nb	Ti	14.0411	13.3816	36.48	1956.69	0.717755	1.52129	0.0310439																					0.2	0.2	0.2	0.2	0.2	143	98	127	147	146	132.2	14.0411	13.3816	0	-11	-18	-30
227	Al	B	Fe	Nb	V	13.3943	13.3816	30.56	2005.09	0.87799	1.52585	0.0295385																					0.2	0.2	0.2	0.2	0.2	143	98	127	147	135	130	13.3943	13.3816	0	-11	-18	-16
228	Al	B	Fe	Nb	W	13.655	13.3816	26.56	2307.49	1.16257	1.52335	0.0303659																					0.2	0.2	0.2	0.2	0.2	143	98	127	147	141	131.2	13.655	13.3816	0	-11	-18	-2
229	Al	B	Fe	Nb	Zn	13.5423	13.3816	18.72	1707.03	1.22024	1.52418	0.0300917																					0.2	0.2	0.2	0.2	0.2	143	98	127	147	139	130.8	13.5423	13.3816	0	-11	-18	1
230	Al	B	Fe	Ni	Si	11.8982	13.3816	30.88	1701.55	0.737355	1.4889	0.02592																					0.2	0.2	0.2	0.2	0.2	143	98	127	125	132	125	11.8982	13.3816	0	-11	-22	-19
231	Al	B	Fe	Ni	Ti	13.3654	13.3816	36	1752.35	0.65137	1.51867	0.029108																					0.2	0.2	0.2	0.2	0.2	143	98	127	125	146	127.8	13.3654	13.3816	0	-11	-22	-30
232	Al	B	Fe	Ni	V	12.1019	13.3816	26.88	1800.75	0.896465	1.48771	0.0263694																					0.2	0.2	0.2	0.2	0.2	143	98	127	125	135	125.6	12.1019	13.3816	0	-11	-22	-16
233	Al	B	Fe	Ni	W	12.7008	13.3816	19.36	2103.15	1.4537	1.48535	0.0277603																					0.2	0.2	0.2	0.2	0.2	143	98	127	125	141	126.8	12.7008	13.3816	0	-11	-22	-2
234	Al	B	Fe	Ni	Zn	12.4749	13.3816	13.6	1502.69	1.47856	1.48613	0.0272152																					0.2	0.2	0.2	0.2	0.2	143	98	127	125	139	126.4	12.4749	13.3816	0	-11	-22	1
235	Al	B	Fe	Si	Ti	13.2206	13.3816	44.16	1744.09	0.528505	1.51577	0.0289783																					0.2	0.2	0.2	0.2	0.2	143	98	127	132	146	129.2	13.2206	13.3816	0	-11	-19	-30
236	Al	B	Fe	Si	V	12.127	13.3816	34.88	1792.49	0.687685	1.48496	0.0274016																					0.2	0.2	0.2	0.2	0.2	143	98	127	132	135	127	12.127	13.3816	0	-11	-19	-16
237	Al	B	Fe	Si	W	12.6298	13.3816	27.04	2094.89	1.03673	1.48264	0.0282683																					0.2	0.2	0.2	0.2	0.2	143	98	127	132	141	128.2	12.6298	13.3816	0	-11	-19	-2
238	Al	B	Fe	Si	Zn	12.4352	13.3816	18.24	1494.43	1.09637	1.48341	0.0279812																					0.2	0.2	0.2	0.2	0.2	143	98	127	132	139	127.8	12.4352	13.3816	0	-11	-19	1
239	Al	B	Fe	Ti	V	13.2673	13.3816	33.44	1843.29	0.737627	1.51454	0.0293991																					0.2	0.2	0.2	0.2	0.2	143	98	127	146	135	129.8	13.2673	13.3816	0	-11	-30	-16
240	Al	B	Fe	Ti	W	13.544	13.3816	28.96	2145.69	0.991465	1.51209	0.030229																					0.2	0.2	0.2	0.2	0.2	143	98	127	146	141	131	13.544	13.3816	0	-11	-30	-2
241	Al	B	Fe	Ti	Zn	13.4257	13.3816	23.68	1545.23	0.873212	1.5129	0.0299541																					0.2	0.2	0.2	0.2	0.2	143	98	127	146	139	130.6	13.4257	13.3816	0	-11	-30	1
242	Al	B	Fe	V	W	12.714	13.3816	21.76	2194.09	1.34929	1.48149	0.0286957																					0.2	0.2	0.2	0.2	0.2	143	98	127	135	141	128.8	12.714	13.3816	0	-11	-16	-2
243	Al	B	Fe	V	Zn	12.5348	13.3816	15.2	1593.63	1.40298	1.48225	0.0284112																					0.2	0.2	0.2	0.2	0.2	143	98	127	135	139	128.4	12.5348	13.3816	0	-11	-16	1
244	Al	B	Fe	W	Zn	12.9262	13.3816	7.36	1896.03	3.44727	1.47996	0.0292593																					0.2	0.2	0.2	0.2	0.2	143	98	127	141	139	129.6	12.9262	13.3816	0	-11	-2	1
245	Al	B	Mg	Mn	Mo	15.5489	13.3816	7.2	1723.89	3.20395	1.67274	0.032084																					0.2	0.2	0.2	0.2	0.2	143	98	160	126	140	133.4	15.5489	13.3816	0	-2	-19	-5
246	Al	B	Mg	Mn	Nb	15.8511	13.3816	14.56	1694.69	1.55754	1.66897	0.0329377																					0.2	0.2	0.2	0.2	0.2	143	98	160	126	147	134.8	15.8511	13.3816	0	-2	-19	-18
247	Al	B	Mg	Mn	Ni	15.8399	13.3816	16.8	1490.35	1.1871	1.68097	0.0328221																					0.2	0.2	0.2	0.2	0.2	143	98	160	126	125	130.4	15.8399	13.3816	0	-2	-19	-22
248	Al	B	Mg	Mn	Si	15.5374	13.3816	24.16	1482.09	0.820894	1.6771	0.0324734																					0.2	0.2	0.2	0.2	0.2	143	98	160	126	132	131.8	15.5374	13.3816	0	-2	-19	-19
249	Al	B	Mg	Mn	Ti	15.7924	13.3816	20.32	1532.89	1.00948	1.66951	0.0326895																					0.2	0.2	0.2	0.2	0.2	143	98	160	126	146	134.6	15.7924	13.3816	0	-2	-19	-30
250	Al	B	Mg	Mn	V	15.4979	13.3816	13.28	1581.29	1.59339	1.67545	0.0323263																					0.2	0.2	0.2	0.2	0.2	143	98	160	126	135	132.4	15.4979	13.3816	0	-2	-19	-16
251	Al	B	Mg	Mn	W	15.5761	13.3816	5.76	1883.69	4.37619	1.6722	0.0320359																					0.2	0.2	0.2	0.2	0.2	143	98	160	126	141	133.6	15.5761	13.3816	0	-2	-19	-2
252	Al	B	Mg	Mn	Zn	15.5273	13.3816	8.32	1283.23	2.0639	1.67328	0.0321321																					0.2	0.2	0.2	0.2	0.2	143	98	160	126	139	133.2	15.5273	13.3816	0	-2	-19	1
253	Al	B	Mg	Mo	Nb	15.2207	13.3816	8.8	1970.09	2.9958	1.66159	0.0345349																					0.2	0.2	0.2	0.2	0.2	143	98	160	140	147	137.6	15.2207	13.3816	0	-2	-5	-18
254	Al	B	Mg	Mo	Ni	15.6286	13.3816	10.56	1765.75	2.23756	1.67328	0.0321321																					0.2	0.2	0.2	0.2	0.2	143	98	160	140	125	133.2	15.6286	13.3816	0	-2	-5	-22
255	Al	B	Mg	Mo	Si	15.1938	13.3816	16.48	1757.49	1.42707	1.66951	0.03263																					0.2	0.2	0.2	0.2	0.2	143	98	160	140	132	134.6	15.1938	13.3816	0	-2	-5	-19
256	Al	B	Mg	Mo	Ti	15.1802	13.3816	13.6	1808.29	1.77926	1.66211	0.0344105																					0.2	0.2	0.2	0.2	0.2	143	98	160	140	146	137.4	15.1802	13.3816	0	-2	-5	-30
257	Al	B	Mg	Mo	V	15.096	13.3816	7.04	1856.69	3.5292	1.66791	0.0330178																					0.2	0.2	0.2	0.2	0.2	143	98	160	140	135	135.2	15.096	13.3816	0	-2	-5	-16
258	Al	B	Mg	Mo	W	15.0577	13.3816	0.64	2159.09	45.144	1.66473	0.033783																					0.2	0.2	0.2	0.2	0.2	143	98	160	140	141	136.4	15.0577	13.3816	0	-2	-5	-2
259	Al	B	Mg	Mo	Zn	15.0475	13.3816	0.64	1558.63	32.589	1.66578	0.0335294																					0.2	0.2	0.2	0.2	0.2	143	98	160	140	139	136	15.0475	13.3816	0	-2	-5	1
260	Al	B	Mg	Nb	Ni	15.9385	13.3816	20.16	1736.55	1.15267	1.66951	0.0329866																					0.2	0.2	0.2	0.2	0.2	143	98	160	147	125	134.6	15.9385	13.3816	0	-2	-18	-22
261	Al	B	Mg	Nb	Si	15.4447	13.3816	25.76	1728.29	0.897801	1.66578	0.0335294																					0.2	0.2	0.2	0.2	0.2	143	98	160	147	132	136	15.4447	13.3816	0	-2	-18	-19
262	Al	B	Mg	Nb	Ti	15.286	13.3816	18.56	1779.09	1.28271	1.65848	0.0352738																					0.2	0.2	0.2	0.2	0.2	143	98	160	147	146	138.8	15.286	13.3816	0	-2	-18	-30
263	Al	B	Mg	Nb	V	15.3182	13.3816	13.12	1827.49	1.86393	1.6642	0.0339092																					0.2	0.2	0.2	0.2	0.2	143	98	160	147	135	136.6	15.3182	13.3816	0	-2	-18	-16
264	Al	B	Mg	Nb	W	15.218	13.3816	7.84	2129.89	3.63538	1.66107	0.0346589																					0.2	0.2	0.2	0.2	0.2	143	98	160	147	141	137.8	15.218	13.3816	0	-2	-18	-2
265	Al	B	Mg	Nb	Zn	15.229	13.3816	7.36	1529.43	2.78074	1.66211	0.0344105																					0.2	0.2	0.2	0.2	0.2	143	98	160	147	139	137.4	15.229	13.3816	0	-2	-18	1
266	Al	B	Mg	Ni	Si	15.6069	13.3816	24.8	1523.95	0.822297	1.67765	0.0325228																					0.2	0.2	0.2	0.2	0.2	143	98	160	125	132	131.6	15.6069	13.3816	0	-2	-22	-19
267	Al	B	Mg	Ni	Ti	15.8788	13.3816	26.08	1574.75	0.808004	1.67004	0.0327381																					0.2	0.2	0.2	0.2	0.2	143	98	160	125	146	134.4	15.8788	13.3816	0	-2	-22	-30
268	Al	B	Mg	Ni	V	15.5714	13.3816	17.44	1623.15	1.24544	1.676	0.0323752																					0.2	0.2	0.2	0.2	0.2	143	98	160	125	135	132.2	15.5714	13.3816	0	-2	-22	-16
269	Al	B	Mg	Ni	W	15.6569	13.3816	8.64	1925.55	2.98229	1.67274	0.032084																					0.2	0.2	0.2	0.2	0.2	143	98	160	125	141	133.4	15.6569	13.3816	0	-2	-22	-2
270	Al	B	Mg	Ni	Zn	15.6058	13.3816	10.24	1325.09	1.73162	1.67382	0.0321805																					0.2	0.2	0.2	0.2	0.2	143	98	160	125	139	133	15.6058	13.3816	0	-2	-22	1
271	Al	B	Mg	Si	Ti	15.3929	13.3816	32.48	1566.49	0.645388	1.66631	0.0334021																					0.2	0.2	0.2	0.2	0.2	143	98	160	132	146	135.8	15.3929	13.3816	0	-2	-19	-30
[truncated: 4,097 more rows]
[truncated: 25 more columns]

## Sheet: Senary_16
	Empirical Parameters Criteria Analysis
	By Antonio João Tapia Seco Ferreira
[truncated: 8,013 more rows]
[truncated: 18 more columns]

## Sheet: 4 ELEMENTS - Table
	High-Entropy Alloys Parametric Study
[truncated: 1,824 more rows]

[truncated: 5 more sheets: 5 ELEMENTS - Table, 6 ELEMENTS - Table, 4 ELEMENTS - Making Off, 5 ELEMENTS - Making Off, 6 ELEMENTS - Making Off]
