# Supplementary material for: Data to reproduce and modify “An approach for screening single phase high-entropy alloys using an in-house thermodynamic database”
Source: Data Brief. 2018 Aug 30;20:1337–9. doi: 10.1016/j.dib.2018.08.145 (PMC6146562; doi:10.1016/j.dib.2018.08.145)
Supplement: Supplementary file 4 — Supplementary material [file mmc4.xlsx]

## Sheet: Comments
	XRD Data, Binary Priority Lists and Thermodynamic Descriptions
	by Antonio João Seco Ferreira Tapia (Email: antoniojoaotapia@gmail.com)								Dami Yim (Email: dmyim4651@gmail.com)															HAVE FUN WITH HEA RESEARCH :)		:D
	Computational Materials Science and Engineering Laboratory								Structural Nano Metals Processing Laboratory
	Department of Materials Science and Engineering, POSTECH
	Comments
	XRD Data
		Raw data of the milled and heat-treated Co,Fe,Mn,Ni,Zn-containing HEAs introduced in this study.
	Binary Priority Lists
		Complete description of the quaternary, quinary and senary binary priority lists, including the names
		of the most relevant binary sets of elements for solid solution screening and the details of the parametric
		criterion used for making these lists.
	Thermodynamic Descriptions
		Details of the thermodynamic description used to design Co,Fe,Mn,Ni,Zn-containing HEAs.

## Sheet: XRD Data
	XRD Data, Binary Priority Lists and Thermodynamic Descriptions
	by Antonio João Seco Ferreira Tapia (Email: antoniojoaotapia@gmail.com)								Dami Yim (Email: dmyim4651@gmail.com)
	Computational Materials Science and Engineering Laboratory,								Structural Nano Metals Processing Laboratory,
	Department of Materials Science and Engineering, POSTECH
	XRD Data
		Co10Fe10Mn35Ni35Zn10													Co10Fe10Mn30Ni30Zn20
		30 h milled powder			900 °C heat treatment										30 h milled powder			900 °C heat treatment
		40	200			30	30								40	82			30	28
		40.02	228			30.02	23								40.02	104			30.02	25
		40.04	205			30.04	22								40.04	105			30.04	19
		40.06	221			30.06	27								40.06	107			30.06	36
		40.08	186			30.08	28								40.08	113			30.08	22
		40.1	228			30.1	22								40.1	103			30.1	26
		40.12	182			30.12	19								40.12	90			30.12	18
		40.14	193			30.14	27								40.14	88			30.14	31
		40.16	205			30.16	21								40.16	99			30.16	30
		40.18	206			30.18	21								40.18	120			30.18	23
		40.2	201			30.2	27								40.2	108			30.2	22
		40.22	214			30.22	26								40.22	102			30.22	27
		40.24	212			30.24	22								40.24	92			30.24	28
		40.26	200			30.26	33								40.26	110			30.26	19
		40.28	207			30.28	30								40.28	102			30.28	36
		40.3	210			30.3	29								40.3	102			30.3	22
		40.32	209			30.32	26								40.32	113			30.32	26
		40.34	209			30.34	25								40.34	119			30.34	18
		40.36	216			30.36	33								40.36	122			30.36	31
		40.38	226			30.38	19								40.38	113			30.38	30
		40.4	239			30.4	22								40.4	115			30.4	23
		40.42	196			30.42	33								40.42	107			30.42	22
		40.44	232			30.44	33								40.44	120			30.44	27
		40.46	230			30.46	30								40.46	113			30.46	28
		40.48	222			30.48	36								40.48	117			30.48	36
		40.5	222			30.5	37								40.5	95			30.5	22
		40.52	219			30.52	36								40.52	124			30.52	26
		40.54	216			30.54	30								40.54	101			30.54	18
		40.56	215			30.56	23								40.56	133			30.56	31
		40.58	209			30.58	22								40.58	122			30.58	30
		40.6	241			30.6	27								40.6	127			30.6	23
		40.62	232			30.62	28								40.62	133			30.62	22
		40.64	229			30.64	22								40.64	115			30.64	27
		40.66	219			30.66	19								40.66	105			30.66	28
		40.68	221			30.68	27								40.68	129			30.68	36
		40.7	233			30.7	21								40.7	123			30.7	36
		40.72	238			30.72	21								40.72	107			30.72	22
		40.74	231			30.74	27								40.74	146			30.74	26
		40.76	215			30.76	26								40.76	119			30.76	18
		40.78	243			30.78	22								40.78	128			30.78	31
		40.8	250			30.8	33								40.8	132			30.8	30
		40.82	232			30.82	30								40.82	130			30.82	23
		40.84	212			30.84	29								40.84	139			30.84	22
		40.86	247			30.86	26								40.86	129			30.86	27
		40.88	239			30.88	25								40.88	130			30.88	28
		40.9	243			30.9	33								40.9	160			30.9	36
		40.92	268			30.92	19								40.92	148			30.92	36
		40.94	226			30.94	22								40.94	118			30.94	22
		40.96	246			30.96	33								40.96	143			30.96	26
		40.98	258			30.98	33								40.98	144			30.98	18
		41	251			31	30								41	154			31	31
		41.02	255			31.02	30								41.02	136			31.02	30
		41.04	240			31.04	23								41.04	153			31.04	23
		41.06	249			31.06	22								41.06	143			31.06	22
		41.08	263			31.08	27								41.08	117			31.08	27
		41.1	248			31.1	28								41.1	150			31.1	28
		41.12	262			31.12	22								41.12	126			31.12	36
		41.14	237			31.14	19								41.14	157			31.14	36
		41.16	257			31.16	27								41.16	154			31.16	22
		41.18	264			31.18	21								41.18	161			31.18	26
		41.2	263			31.2	21								41.2	164			31.2	18
		41.22	253			31.22	27								41.22	149			31.22	31
		41.24	251			31.24	26								41.24	137			31.24	30
		41.26	260			31.26	22								41.26	146			31.26	23
		41.28	259			31.28	33								41.28	145			31.28	22
		41.3	260			31.3	30								41.3	155			31.3	27
		41.32	246			31.32	29								41.32	151			31.32	36
		41.34	254			31.34	26								41.34	162			31.34	22
		41.36	274			31.36	25								41.36	156			31.36	26
		41.38	269			31.38	33								41.38	165			31.38	18
		41.4	284			31.4	30								41.4	145			31.4	31
		41.42	270			31.42	23								41.42	142			31.42	30
		41.44	261			31.44	22								41.44	151			31.44	23
		41.46	284			31.46	27								41.46	161			31.46	22
		41.48	276			31.48	28								41.48	176			31.48	36
		41.5	257			31.5	22								41.5	159			31.5	22
		41.52	289			31.52	19								41.52	188			31.52	26
		41.54	270			31.54	27								41.54	135			31.54	18
		41.56	271			31.56	21								41.56	167			31.56	31
		41.58	300			31.58	21								41.58	178			31.58	30
		41.6	264			31.6	27								41.6	190			31.6	23
		41.62	266			31.62	26								41.62	179			31.62	22
		41.64	269			31.64	22								41.64	168			31.64	27
		41.66	262			31.66	33								41.66	154			31.66	28
		41.68	272			31.68	30								41.68	172			31.68	36
		41.7	269			31.7	29								41.7	165			31.7	22
		41.72	271			31.72	26								41.72	185			31.72	26
		41.74	258			31.74	25								41.74	181			31.74	18
		41.76	272			31.76	33								41.76	176			31.76	31
		41.78	295			31.78	19								41.78	164			31.78	30
		41.8	288			31.8	22								41.8	178			31.8	29
		41.82	291			31.82	33								41.82	190			31.82	32
		41.84	284			31.84	33								41.84	193			31.84	19
		41.86	267			31.86	30								41.86	172			31.86	26
		41.88	314			31.88	34								41.88	163			31.88	36
		41.9	290			31.9	30								41.9	180			31.9	22
		41.92	293			31.92	31								41.92	171			31.92	26
		41.94	281			31.94	17								41.94	169			31.94	18
		41.96	302			31.96	25								41.96	185			31.96	31
		41.98	287			31.98	23								41.98	172			31.98	30
		42	299			32	25								42	183			32	23
		42.02	313			32.02	23								42.02	180			32.02	22
		42.04	292			32.04	17								42.04	191			32.04	36
		42.06	293			32.06	26								42.06	197			32.06	36
		42.08	290			32.08	17								42.08	198			32.08	22
		42.1	297			32.1	25								42.1	173			32.1	26
		42.12	283			32.12	22								42.12	177			32.12	18
		42.14	308			32.14	19								42.14	199			32.14	31
		42.16	293			32.16	23								42.16	187			32.16	30
		42.18	318			32.18	25								42.18	217			32.18	23
		42.2	284			32.2	27								42.2	191			32.2	22
		42.22	303			32.22	20								42.22	194			32.22	36
		42.24	300			32.24	21								42.24	209			32.24	22
		42.26	306			32.26	28								42.26	180			32.26	26
		42.28	318			32.28	23								42.28	210			32.28	18
		42.3	307			32.3	23								42.3	167			32.3	31
		42.32	333			32.32	23								42.32	217			32.32	30
		42.34	301			32.34	33								42.34	214			32.34	23
		42.36	331			32.36	25								42.36	181			32.36	22
		42.38	340			32.38	17								42.38	222			32.38	36
		42.4	332			32.4	22								42.4	203			32.4	22
		42.42	340			32.42	25								42.42	228			32.42	26
		42.44	332			32.44	26								42.44	194			32.44	18
		42.46	349			32.46	22								42.46	253			32.46	31
		42.48	331			32.48	15								42.48	222			32.48	30
		42.5	358			32.5	27								42.5	244			32.5	23
		42.52	333			32.52	17								42.52	234			32.52	22
		42.54	346			32.54	25								42.54	216			32.54	36
		42.56	362			32.56	16								42.56	223			32.56	22
		42.58	379			32.58	19								42.58	240			32.58	26
		42.6	383			32.6	19								42.6	250			32.6	18
		42.62	351			32.62	23								42.62	242			32.62	31
		42.64	354			32.64	27								42.64	264			32.64	30
		42.66	365			32.66	22								42.66	243			32.66	23
		42.68	397			32.68	28								42.68	262			32.68	22
		42.7	374			32.7	30								42.7	276			32.7	27
		42.72	390			32.72	30								42.72	273			32.72	28
		42.74	401			32.74	36								42.74	290			32.74	36
		42.76	382			32.76	37								42.76	273			32.76	22
		42.78	371			32.78	36								42.78	286			32.78	26
		42.8	317			32.8	30								42.8	309			32.8	18
		42.82	414			32.82	23								42.82	304			32.82	31
		42.84	426			32.84	22								42.84	310			32.84	30
		42.86	412			32.86	27								42.86	313			32.86	23
		42.88	405			32.88	28								42.88	290			32.88	22
		42.9	436			32.9	22								42.9	326			32.9	36
		42.92	427			32.92	19								42.92	330			32.92	22
		42.94	415			32.94	27								42.94	321			32.94	26
		42.96	409			32.96	21								42.96	301			32.96	18
		42.98	464			32.98	21								42.98	344			32.98	31
		43	438			33	27								43	370			33	30
		43.02	446			33.02	26								43.02	327			33.02	23
		43.04	456			33.04	22								43.04	323			33.04	22
		43.06	477			33.06	33								43.06	392			33.06	27
		43.08	526			33.08	30								43.08	350			33.08	28
		43.1	503			33.1	29								43.1	363			33.1	36
		43.12	483			33.12	26								43.12	367			33.12	22
		43.14	476			33.14	25								43.14	383			33.14	26
		43.16	476			33.16	33								43.16	377			33.16	18
		43.18	506			33.18	19								43.18	371			33.18	31
		43.2	514			33.2	22								43.2	400			33.2	30
		43.22	502			33.22	33								43.22	376			33.22	36
		43.24	479			33.24	33								43.24	422			33.24	22
		43.26	515			33.26	30								43.26	422			33.26	26
		43.28	549			33.28	30								43.28	384			33.28	18
		43.3	519			33.3	23								43.3	416			33.3	31
		43.32	544			33.32	22								43.32	413			33.32	30
		43.34	500			33.34	27								43.34	403			33.34	23
		43.36	551			33.36	28								43.36	396			33.36	22
		43.38	543			33.38	22								43.38	406			33.38	36
		43.4	532			33.4	19								43.4	406			33.4	22
		43.42	557			33.42	30								43.42	376			33.42	26
		43.44	511			33.44	24								43.44	417			33.44	18
		43.46	495			33.46	23								43.46	429			33.46	31
		43.48	495			33.48	26								43.48	424			33.48	30
		43.5	503			33.5	30								43.5	415			33.5	23
		43.52	503			33.52	36								43.52	423			33.52	22
		43.54	515			33.54	37								43.54	440			33.54	27
		43.56	522			33.56	36								43.56	430			33.56	28
		43.58	529			33.58	30								43.58	385			33.58	36
		43.6	529			33.6	23								43.6	387			33.6	22
		43.62	524			33.62	22								43.62	388			33.62	26
		43.64	520			33.64	27								43.64	395			33.64	18
		43.66	516			33.66	28								43.66	446			33.66	31
		43.68	487			33.68	22								43.68	378			33.68	36
		43.7	500			33.7	19								43.7	426			33.7	30
		43.72	493			33.72	27								43.72	400			33.72	23
		43.74	521			33.74	21								43.74	350			33.74	22
		43.76	496			33.76	21								43.76	371			33.76	36
		43.78	489			33.78	27								43.78	412			33.78	22
		43.8	487			33.8	26								43.8	411			33.8	26
		43.82	499			33.82	22								43.82	381			33.82	18
		43.84	459			33.84	33								43.84	350			33.84	31
		43.86	473			33.86	30								43.86	411			33.86	30
		43.88	478			33.88	29								43.88	378			33.88	23
		43.9	463			33.9	26								43.9	337			33.9	22
		43.92	436			33.92	25								43.92	333			33.92	27
		43.94	441			33.94	33								43.94	350			33.94	28
		43.96	449			33.96	19								43.96	320			33.96	36
		43.98	461			33.98	22								43.98	303			33.98	22
		44	442			34	33								44	317			34	26
		44.02	417			34.02	33								44.02	343			34.02	30
		44.04	410			34.04	30								44.04	312			34.04	23
		44.06	415			34.06	30								44.06	330			34.06	22
		44.08	423			34.08	23								44.08	339			34.08	36
		44.1	381			34.1	22								44.1	320			34.1	22
		44.12	415			34.12	27								44.12	263			34.12	26
		44.14	405			34.14	28								44.14	318			34.14	18
		44.16	395			34.16	22								44.16	259			34.16	31
		44.18	406			34.18	19								44.18	281			34.18	30
		44.2	430			34.2	38								44.2	268			34.2	23
		44.22	365			34.22	25								44.22	285			34.22	22
		44.24	380			34.24	18								44.24	282			34.24	27
		44.26	376			34.26	22								44.26	275			34.26	28
		44.28	366			34.28	24								44.28	264			34.28	36
		44.3	365			34.3	29								44.3	261			34.3	22
		44.32	359			34.32	23								44.32	247			34.32	30
		44.34	344			34.34	33								44.34	265			34.34	23
		44.36	355			34.36	20								44.36	248			34.36	22
		44.38	354			34.38	22								44.38	240			34.38	36
		44.4	369			34.4	27								44.4	229			34.4	22
		44.42	342			34.42	25								44.42	208			34.42	26
		44.44	331			34.44	18								44.44	218			34.44	18
		44.46	321			34.46	17								44.46	235			34.46	31
		44.48	338			34.48	22								44.48	226			34.48	30
		44.5	297			34.5	31								44.5	223			34.5	23
		44.52	314			34.52	30								44.52	243			34.52	22
		44.54	316			34.54	36								44.54	210			34.54	27
		44.56	320			34.56	37								44.56	211			34.56	28
		44.58	290			34.58	36								44.58	215			34.58	36
		44.6	323			34.6	30								44.6	220			34.6	22
		44.62	322			34.62	23								44.62	200			34.62	26
		44.64	288			34.64	22								44.64	186			34.64	18
		44.66	292			34.66	27								44.66	202			34.66	30
		44.68	317			34.68	28								44.68	185			34.68	23
		44.7	307			34.7	22								44.7	212			34.7	22
		44.72	300			34.72	19								44.72	194			34.72	36
		44.74	331			34.74	27								44.74	195			34.74	22
		44.76	311			34.76	21								44.76	216			34.76	26
		44.78	303			34.78	21								44.78	213			34.78	18
		44.8	299			34.8	27								44.8	192			34.8	31
		44.82	290			34.82	26								44.82	189			34.82	30
		44.84	284			34.84	22								44.84	186			34.84	23
		44.86	307			34.86	33								44.86	203			34.86	30
		44.88	304			34.88	30								44.88	181			34.88	23
		44.9	309			34.9	29								44.9	192			34.9	22
		44.92	287			34.92	26								44.92	195			34.92	36
		44.94	303			34.94	25								44.94	187			34.94	22
		44.96	302			34.96	33								44.96	215			34.96	26
		44.98	303			34.98	19								44.98	177			34.98	18
		45	308			35	22								45	176			35	31
		45.02	316			35.02	33								45.02	165			35.02	30
		45.04	275			35.04	33								45.04	197			35.04	23
		45.06	312			35.06	30								45.06	189			35.06	22
		45.08	272			35.08	30								45.08	180			35.08	27
		45.1	256			35.1	23								45.1	185			35.1	28
		45.12	281			35.12	22								45.12	190			35.12	36
		45.14	271			35.14	27								45.14	157			35.14	22
		45.16	290			35.16	28								45.16	147			35.16	30
		45.18	272			35.18	22								45.18	170			35.18	23
		45.2	276			35.2	19								45.2	165			35.2	22
		45.22	250			35.22	29								45.22	176			35.22	36
		45.24	286			35.24	29								45.24	192			35.24	22
		45.26	257			35.26	35								45.26	184			35.26	26
		45.28	270			35.28	29								45.28	161			35.28	18
		45.3	264			35.3	35								45.3	162			35.3	31
		45.32	265			35.32	27								45.32	165			35.32	30
		45.34	248			35.34	33								45.34	162			35.34	23
		45.36	279			35.36	38								45.36	154			35.36	22
		45.38	238			35.38	35								45.38	153			35.38	27
		45.4	263			35.4	23								45.4	155			35.4	28
		45.42	249			35.42	29								45.42	147			35.42	36
		45.44	252			35.44	29								45.44	151			35.44	22
		45.46	247			35.46	35								45.46	146			35.46	26
		45.48	276			35.48	27								45.48	166			35.48	18
		45.5	243			35.5	35								45.5	144			35.5	38
		45.52	216			35.52	23								45.52	147			35.52	23
		45.54	237			35.54	29								45.54	135			35.54	29
		45.56	238			35.56	29								45.56	121			35.56	29
		45.58	269			35.58	35								45.58	155			35.58	35
		45.6	243			35.6	29								45.6	169			35.6	29
		45.62	235			35.62	35								45.62	161			35.62	35
		45.64	251			35.64	27								45.64	153			35.64	27
		45.66	264			35.66	33								45.66	167			35.66	33
		45.68	244			35.68	38								45.68	165			35.68	38
		45.7	246			35.7	35								45.7	139			35.7	35
		45.72	236			35.72	23								45.72	154			35.72	23
		45.74	231			35.74	29								45.74	115			35.74	29
		45.76	240			35.76	35								45.76	144			35.76	35
		45.78	218			35.78	23								45.78	151			35.78	23
		45.8	240			35.8	29								45.8	143			35.8	29
		45.82	248			35.82	29								45.82	147			35.82	29
		45.84	243			35.84	35								45.84	135			35.84	35
		45.86	223			35.86	23								45.86	131			35.86	23
		45.88	237			35.88	29								45.88	122			35.88	29
		45.9	230			35.9	29								45.9	124			35.9	29
		45.92	241			35.92	35								45.92	133			35.92	35
		45.94	250			35.94	29								45.94	123			35.94	29
		45.96	240			35.96	35								45.96	126			35.96	35
		45.98	232			35.98	35								45.98	98			35.98	35
		46	227			36	23								46	123			36	23
		46.02	223			36.02	29								46.02	112			36.02	29
		46.04	217			36.04	29								46.04	137			36.04	29
		46.06	232			36.06	35								46.06	137			36.06	35
		46.08	216			36.08	29								46.08	125			36.08	29
		46.1	230			36.1	35								46.1	148			36.1	35
		46.12	229			36.12	35								46.12	122			36.12	35
		46.14	219			36.14	23								46.14	121			36.14	23
		46.16	213			36.16	29								46.16	120			36.16	29
		46.18	235			36.18	29								46.18	123			36.18	29
		46.2	235			36.2	35								46.2	105			36.2	35
		46.22	219			36.22	29								46.22	129			36.22	29
		46.24	225			36.24	35								46.24	146			36.24	35
		46.26	244			36.26	27								46.26	113			36.26	27
		46.28	237			36.28	33								46.28	95			36.28	33
		46.3	222			36.3	38								46.3	104			36.3	38
		46.32	227			36.32	29								46.32	113			36.32	29
		46.34	233			36.34	29								46.34	116			36.34	29
		46.36	238			36.36	35								46.36	129			36.36	35
		46.38	222			36.38	29								46.38	122			36.38	29
		46.4	229			36.4	29								46.4	118			36.4	29
		46.42	229			36.42	29								46.42	102			36.42	29
		46.44	222			36.44	35								46.44	106			36.44	35
		46.46	238			36.46	29								46.46	112			36.46	29
		46.48	226			36.48	35								46.48	121			36.48	35
		46.5	227			36.5	35								46.5	127			36.5	35
		46.52	228			36.52	23								46.52	116			36.52	23
		46.54	204			36.54	29								46.54	112			36.54	29
		46.56	239			36.56	29								46.56	103			36.56	29
		46.58	224			36.58	35								46.58	106			36.58	35
		46.6	220			36.6	29								46.6	128			36.6	29
		46.62	221			36.62	35								46.62	109			36.62	35
		46.64	228			36.64	35								46.64	108			36.64	35
		46.66	210			36.66	23								46.66	115			36.66	23
		46.68	226			36.68	29								46.68	125			36.68	29
		46.7	227			36.7	29								46.7	108			36.7	29
		46.72	200			36.72	35								46.72	126			36.72	35
		46.74	225			36.74	29								46.74	107			36.74	29
		46.76	214			36.76	35								46.76	114			36.76	35
		46.78	224			36.78	32								46.78	125			36.78	32
		46.8	229			36.8	28								46.8	114			36.8	28
		46.82	225			36.82	29								46.82	101			36.82	29
		46.84	222			36.84	29								46.84	132			36.84	29
		46.86	227			36.86	35								46.86	116			36.86	35
		46.88	197			36.88	29								46.88	101			36.88	29
		46.9	234			36.9	35								46.9	94			36.9	35
		46.92	231			36.92	35								46.92	126			36.92	35
		46.94	212			36.94	23								46.94	118			36.94	23
		46.96	210			36.96	29								46.96	96			36.96	29
		46.98	216			36.98	29								46.98	106			36.98	29
		47	215			37	35								47	126			37	35
		47.02	212			37.02	29								47.02	120			37.02	29
		47.04	221			37.04	35								47.04	107			37.04	35
		47.06	212			37.06	35								47.06	112			37.06	35
		47.08	201			37.08	23								47.08	100			37.08	23
		47.1	229			37.1	29								47.1	124			37.1	29
		47.12	228			37.12	29								47.12	112			37.12	29
		47.14	203			37.14	35								47.14	119			37.14	35
		47.16	203			37.16	29								47.16	120			37.16	29
		47.18	227			37.18	35								47.18	131			37.18	35
		47.2	223			37.2	39								47.2	122			37.2	39
		47.22	223			37.22	28								47.22	136			37.22	28
		47.24	197			37.24	35								47.24	101			37.24	35
		47.26	223			37.26	35								47.26	125			37.26	35
		47.28	212			37.28	22								47.28	93			37.28	22
		47.3	217			37.3	27								47.3	118			37.3	27
		47.32	213			37.32	29								47.32	91			37.32	29
		47.34	231			37.34	35								47.34	100			37.34	35
		47.36	210			37.36	25								47.36	101			37.36	25
		47.38	208			37.38	35								47.38	128			37.38	35
		47.4	193			37.4	29								47.4	121			37.4	29
		47.42	216			37.42	35								47.42	83			37.42	35
		47.44	213			37.44	39								47.44	101			37.44	39
		47.46	220			37.46	28								47.46	121			37.46	28
		47.48	204			37.48	35								47.48	108			37.48	35
		47.5	210			37.5	35								47.5	119			37.5	35
		47.52	222			37.52	22								47.52	123			37.52	22
		47.54	204			37.54	27								47.54	127			37.54	27
		47.56	225			37.56	29								47.56	101			37.56	29
		47.58	223			37.58	35								47.58	103			37.58	35
		47.6	228			37.6	25								47.6	142			37.6	25
		47.62	210			37.62	27								47.62	117			37.62	27
		47.64	218			37.64	31								47.64	119			37.64	31
		47.66	215			37.66	29								47.66	111			37.66	29
		47.68	234			37.68	35								47.68	113			37.68	35
		47.7	212			37.7	27								47.7	97			37.7	27
		47.72	203			37.72	16								47.72	97			37.72	16
		47.74	227			37.74	23								47.74	126			37.74	23
		47.76	209			37.76	34								47.76	115			37.76	34
		47.78	208			37.78	30								47.78	110			37.78	30
		47.8	192			37.8	24								47.8	96			37.8	24
		47.82	227			37.82	26								47.82	126			37.82	26
		47.84	220			37.84	23								47.84	128			37.84	23
		47.86	222			37.86	22								47.86	110			37.86	22
		47.88	220			37.88	28								47.88	110			37.88	28
		47.9	212			37.9	33								47.9	102			37.9	33
		47.92	211			37.92	19								47.92	99			37.92	19
		47.94	226			37.94	25								47.94	135			37.94	25
		47.96	225			37.96	30								47.96	119			37.96	30
		47.98	201			37.98	16								47.98	111			37.98	16
		48	206			38	18								48	96			38	18
		48.02	234			38.02	28								48.02	118			38.02	28
		48.04	229			38.04	35								48.04	124			38.04	35
		48.06	210			38.06	14								48.06	118			38.06	14
		48.08	213			38.08	23								48.08	106			38.08	23
		48.1	221			38.1	27								48.1	105			38.1	27
		48.12	201			38.12	31								48.12	135			38.12	31
		48.14	218			38.14	29								48.14	117			38.14	29
		48.16	206			38.16	35								48.16	126			38.16	35
		48.18	236			38.18	27								48.18	116			38.18	27
		48.2	210			38.2	16								48.2	116			38.2	16
		48.22	240			38.22	23								48.22	140			38.22	23
		48.24	229			38.24	34								48.24	121			38.24	34
		48.26	191			38.26	30								48.26	116			38.26	30
		48.28	234			38.28	24								48.28	116			38.28	24
		48.3	217			38.3	26								48.3	121			38.3	26
		48.32	210			38.32	23								48.32	109			38.32	23
		48.34	231			38.34	22								48.34	114			38.34	22
		48.36	219			38.36	28								48.36	120			38.36	28
		48.38	200			38.38	33								48.38	118			38.38	33
		48.4	214			38.4	19								48.4	117			38.4	19
		48.42	197			38.42	25								48.42	132			38.42	25
		48.44	230			38.44	30								48.44	124			38.44	30
		48.46	234			38.46	16								48.46	125			38.46	16
		48.48	235			38.48	18								48.48	111			38.48	18
		48.5	226			38.5	28								48.5	116			38.5	28
		48.52	219			38.52	35								48.52	120			38.52	35
		48.54	224			38.54	31								48.54	124			38.54	31
		48.56	236			38.56	29								48.56	123			38.56	29
		48.58	206			38.58	35								48.58	111			38.58	35
		48.6	199			38.6	27								48.6	124			38.6	27
		48.62	204			38.62	16								48.62	115			38.62	16
		48.64	208			38.64	23								48.64	118			38.64	23
		48.66	224			38.66	34								48.66	119			38.66	34
		48.68	221			38.68	30								48.68	145			38.68	30
		48.7	241			38.7	24								48.7	119			38.7	24
		48.72	224			38.72	26								48.72	112			38.72	26
		48.74	225			38.74	23								48.74	103			38.74	23
		48.76	244			38.76	22								48.76	128			38.76	22
		48.78	213			38.78	28								48.78	103			38.78	28
		48.8	218			38.8	33								48.8	103			38.8	33
		48.82	215			38.82	19								48.82	131			38.82	19
		48.84	210			38.84	25								48.84	98			38.84	25
		48.86	213			38.86	30								48.86	124			38.86	30
		48.88	203			38.88	16								48.88	120			38.88	16
		48.9	227			38.9	18								48.9	116			38.9	18
		48.92	223			38.92	28								48.92	140			38.92	28
		48.94	219			38.94	35								48.94	133			38.94	35
		48.96	219			38.96	23								48.96	115			38.96	23
		48.98	211			38.98	34								48.98	121			38.98	34
		49	211			39	30								49	119			39	30
		49.02	214			39.02	24								49.02	134			39.02	24
		49.04	222			39.04	26								49.04	107			39.04	26
		49.06	228			39.06	23								49.06	122			39.06	23
		49.08	215			39.08	22								49.08	114			39.08	22
		49.1	207			39.1	28								49.1	117			39.1	28
		49.12	225			39.12	33								49.12	119			39.12	33
		49.14	220			39.14	19								49.14	131			39.14	19
		49.16	227			39.16	25								49.16	117			39.16	25
		49.18	228			39.18	30								49.18	108			39.18	30
		49.2	218			39.2	16								49.2	139			39.2	16
		49.22	221			39.22	18								49.22	126			39.22	18
		49.24	231			39.24	28								49.24	128			39.24	28
		49.26	223			39.26	35								49.26	126			39.26	35
		49.28	240			39.28	30								49.28	121			39.28	30
		49.3	210			39.3	21								49.3	151			39.3	21
		49.32	224			39.32	27								49.32	143			39.32	27
		49.34	230			39.34	22								49.34	108			39.34	22
		49.36	214			39.36	18								49.36	132			39.36	18
		49.38	240			39.38	23								49.38	128			39.38	23
		49.4	239			39.4	13								49.4	138			39.4	13
		49.42	231			39.42	24								49.42	117			39.42	24
		49.44	231			39.44	25								49.44	128			39.44	25
		49.46	252			39.46	23								49.46	126			39.46	23
		49.48	252			39.48	27								49.48	143			39.48	27
		49.5	219			39.5	22								49.5	132			39.5	22
		49.52	223			39.52	26								49.52	116			39.52	26
		49.54	242			39.54	22								49.54	126			39.54	22
		49.56	250			39.56	23								49.56	159			39.56	23
		49.58	239			39.58	21								49.58	131			39.58	21
		49.6	239			39.6	29								49.6	134			39.6	29
		49.62	240			39.62	22								49.62	153			39.62	22
		49.64	266			39.64	28								49.64	146			39.64	28
		49.66	233			39.66	31								49.66	137			39.66	31
		49.68	215			39.68	35								49.68	134			39.68	35
		49.7	250			39.7	20								49.7	126			39.7	20
		49.72	245			39.72	26								49.72	124			39.72	26
		49.74	260			39.74	11								49.74	152			39.74	11
		49.76	264			39.76	29								49.76	158			39.76	29
		49.78	253			39.78	31								49.78	139			39.78	31
		49.8	246			39.8	22								49.8	126			39.8	22
		49.82	255			39.82	20								49.82	122			39.82	20
		49.84	247			39.84	26								49.84	176			39.84	26
		49.86	258			39.86	28								49.86	174			39.86	28
		49.88	275			39.88	21								49.88	136			39.88	21
		49.9	224			39.9	26								49.9	128			39.9	26
		49.92	226			39.92	33								49.92	160			39.92	33
		49.94	252			39.94	19								49.94	142			39.94	19
		49.96	244			39.96	29								49.96	145			39.96	29
		49.98	262			39.98	23								49.98	161			39.98	23
		50	252			40	25								50	136			40	25
		50.02	239			40.02	31								50.02	138			40.02	35
		50.04	241			40.04	17								50.04	128			40.04	20
		50.06	248			40.06	30								50.06	173			40.06	26
		50.08	234			40.08	29								50.08	146			40.08	11
		50.1	211			40.1	24								50.1	134			40.1	29
		50.12	274			40.12	22								50.12	160			40.12	31
		50.14	265			40.14	21								50.14	143			40.14	22
		50.16	232			40.16	21								50.16	148			40.16	20
		50.18	234			40.18	27								50.18	130			40.18	26
		50.2	254			40.2	23								50.2	129			40.2	28
		50.22	248			40.22	14								50.22	134			40.22	21
		50.24	230			40.24	27								50.24	144			40.24	26
		50.26	257			40.26	34								50.26	154			40.26	33
		50.28	249			40.28	20								50.28	150			40.28	19
		50.3	251			40.3	20								50.3	146			40.3	29
		50.32	258			40.32	24								50.32	145			40.32	23
		50.34	252			40.34	24								50.34	138			40.34	35
		50.36	253			40.36	18								50.36	144			40.36	20
		50.38	243			40.38	32								50.38	147			40.38	26
		50.4	265			40.4	26								50.4	141			40.4	11
		50.42	253			40.42	22								50.42	147			40.42	29
		50.44	244			40.44	31								50.44	140			40.44	31
		50.46	251			40.46	20								50.46	143			40.46	22
		50.48	227			40.48	21								50.48	133			40.48	20
		50.5	250			40.5	24								50.5	142			40.5	26
		50.52	261			40.52	25								50.52	125			40.52	28
		50.54	210			40.54	23								50.54	144			40.54	21
		50.56	253			40.56	27								50.56	142			40.56	35
		50.58	233			40.58	22								50.58	124			40.58	20
		50.6	235			40.6	26								50.6	135			40.6	26
		50.62	266			40.62	22								50.62	137			40.62	11
		50.64	260			40.64	23								50.64	127			40.64	29
		50.66	246			40.66	21								50.66	154			40.66	31
		50.68	239			40.68	31								50.68	127			40.68	22
		50.7	260			40.7	31								50.7	154			40.7	20
		50.72	243			40.72	32								50.72	142			40.72	26
		50.74	238			40.74	24								50.74	108			40.74	28
		50.76	239			40.76	25								50.76	140			40.76	21
		50.78	229			40.78	23								50.78	137			40.78	26
		50.8	223			40.8	27								50.8	139			40.8	33
		50.82	246			40.82	22								50.82	141			40.82	19
		50.84	217			40.84	26								50.84	133			40.84	29
		50.86	234			40.86	22								50.86	131			40.86	23
		50.88	262			40.88	23								50.88	149			40.88	25
		50.9	226			40.9	21								50.9	129			40.9	31
		50.92	234			40.92	24								50.92	127			40.92	24
		50.94	208			40.94	25								50.94	108			40.94	25
		50.96	218			40.96	23								50.96	146			40.96	23
		50.98	225			40.98	27								50.98	123			40.98	27
		51	227			41	22								51	133			41	22
		51.02	227			41.02	21								51.02	116			41.02	21
		51.04	212			41.04	24								51.04	122			41.04	24
		51.06	216			41.06	25								51.06	122			41.06	25
		51.08	234			41.08	23								51.08	128			41.08	23
		51.1	232			41.1	27								51.1	110			41.1	27
		51.12	220			41.12	22								51.12	113			41.12	22
		51.14	231			41.14	26								51.14	95			41.14	26
		51.16	223			41.16	22								51.16	114			41.16	26
		51.18	240			41.18	23								51.18	129			41.18	28
		51.2	224			41.2	21								51.2	112			41.2	21
		51.22	204			41.22	31								51.22	121			41.22	26
		51.24	222			41.24	31								51.24	133			41.24	33
		51.26	216			41.26	21								51.26	95			41.26	19
		51.28	224			41.28	24								51.28	134			41.28	29
		51.3	217			41.3	25								51.3	100			41.3	23
		51.32	236			41.32	23								51.32	108			41.32	25
		51.34	218			41.34	27								51.34	106			41.34	26
		51.36	223			41.36	22								51.36	106			41.36	28
		51.38	234			41.38	26								51.38	94			41.38	21
		51.4	202			41.4	22								51.4	118			41.4	26
		51.42	188			41.42	23								51.42	104			41.42	33
		51.44	207			41.44	21								51.44	97			41.44	19
		51.46	195			41.46	30								51.46	94			41.46	29
		51.48	205			41.48	36								51.48	103			41.48	23
		51.5	217			41.5	37								51.5	110			41.5	25
		51.52	181			41.52	36								51.52	109			41.52	26
		51.54	200			41.54	30								51.54	90			41.54	28
		51.56	194			41.56	23								51.56	110			41.56	21
		51.58	204			41.58	22								51.58	99			41.58	26
		51.6	197			41.6	27								51.6	99			41.6	33
		51.62	197			41.62	28								51.62	97			41.62	26
		51.64	209			41.64	22								51.64	107			41.64	28
		51.66	196			41.66	19								51.66	87			41.66	21
		51.68	207			41.68	27								51.68	82			41.68	26
		51.7	182			41.7	21								51.7	99			41.7	33
		51.72	209			41.72	21								51.72	92			41.72	19
		51.74	190			41.74	27								51.74	89			41.74	29
		51.76	195			41.76	26								51.76	89			41.76	23
		51.78	200			41.78	22								51.78	77			41.78	25
		51.8	191			41.8	33								51.8	75			41.8	31
		51.82	203			41.82	30								51.82	71			41.82	24
		51.84	192			41.84	29								51.84	78			41.84	25
		51.86	185			41.86	26								51.86	95			41.86	23
		51.88	182			41.88	25								51.88	85			41.88	22
		51.9	188			41.9	33								51.9	89			41.9	29
		51.92	177			41.92	19								51.92	93			41.92	26
		51.94	195			41.94	22								51.94	88			41.94	28
		51.96	192			41.96	33								51.96	93			41.96	21
		51.98	194			41.98	33								51.98	76			41.98	26
		52	177			42	30								52	81			42	33
		52.02	192			42.02	30								52.02	74			42.02	19
		52.04	183			42.04	23								52.04	88			42.04	29
		52.06	211			42.06	22								52.06	81			42.06	23
		52.08	181			42.08	27								52.08	76			42.08	25
		52.1	195			42.1	28								52.1	102			42.1	31
		52.12	189			42.12	22								52.12	70			42.12	24
		52.14	186			42.14	19								52.14	95			42.14	25
		52.16	195			42.16	22								52.16	93			42.16	22
		52.18	218			42.18	27								52.18	71			42.18	27
		52.2	201			42.2	19								52.2	105			42.2	26
		52.22	180			42.22	33								52.22	89			42.22	28
		52.24	191			42.24	20								52.24	80			42.24	21
		52.26	182			42.26	30								52.26	88			42.26	26
		52.28	178			42.28	27								52.28	95			42.28	33
		52.3	194			42.3	29								52.3	72			42.3	19
		52.32	178			42.32	25								52.32	72			42.32	29
		52.34	183			42.34	24								52.34	91			42.34	26
		52.36	187			42.36	27								52.36	83			42.36	28
		52.38	189			42.38	19								52.38	88			42.38	21
		52.4	170			42.4	33								52.4	73			42.4	26
		52.42	179			42.42	20								52.42	70			42.42	33
		52.44	183			42.44	30								52.44	82			42.44	19
		52.46	183			42.46	27								52.46	72			42.46	29
		52.48	173			42.48	29								52.48	70			42.48	23
		52.5	174			42.5	25								52.5	82			42.5	25
		52.52	177			42.52	24								52.52	90			42.52	31
		52.54	185			42.54	21								52.54	83			42.54	24
		52.56	185			42.56	32								52.56	86			42.56	25
		52.58	184			42.58	41								52.58	70			42.58	41
		52.6	184			42.6	36								52.6	75			42.6	36
		52.62	190			42.62	27								52.62	73			42.62	26
		52.64	187			42.64	26								52.64	86			42.64	28
		52.66	189			42.66	31								52.66	92			42.66	21
		52.68	184			42.68	36								52.68	80			42.68	26
		52.7	185			42.7	35								52.7	80			42.7	33
		52.72	178			42.72	25								52.72	92			42.72	19
		52.74	174			42.74	39								52.74	75			42.74	29
		52.76	180			42.76	35								52.76	69			42.76	23
		52.78	169			42.78	44								52.78	75			42.78	25
		52.8	181			42.8	32								52.8	83			42.8	31
		52.82	177			42.82	44								52.82	66			42.82	24
		52.84	175			42.84	47								52.84	79			42.84	25
		52.86	184			42.86	38								52.86	59			42.86	38
		52.88	170			42.88	41								52.88	91			42.88	41
		52.9	186			42.9	41								52.9	64			42.9	40
		52.92	177			42.92	46								52.92	75			42.92	35
		52.94	180			42.94	32								52.94	62			42.94	32
		52.96	174			42.96	37								52.96	80			42.96	37
		52.98	184			42.98	39								52.98	65			42.98	39
		53	171			43	47								53	79			43	47
		53.02	168			43.02	40								53.02	82			43.02	40
		53.04	175			43.04	37								53.04	80			43.04	37
		53.06	183			43.06	49								53.06	80			43.06	49
		53.08	179			43.08	47								53.08	66			43.08	47
		53.1	153			43.1	43								53.1	69			43.1	43
		53.12	181			43.12	55								53.12	73			43.12	55
		53.14	176			43.14	44								53.14	70			43.14	44
		53.16	178			43.16	43								53.16	67			43.16	43
		53.18	167			43.18	46								53.18	75			43.18	46
		53.2	180			43.2	47								53.2	73			43.2	47
		53.22	178			43.22	46								53.22	68			43.22	46
		53.24	183			43.24	33								53.24	64			43.24	33
		53.26	179			43.26	39								53.26	79			43.26	39
		53.28	194			43.28	37								53.28	63			43.28	37
		53.3	181			43.3	52								53.3	79			43.3	52
		53.32	176			43.32	45								53.32	76			43.32	45
		53.34	163			43.34	53								53.34	76			43.34	53
		53.36	163			43.36	54								53.36	60			43.36	54
		53.38	163			43.38	48								53.38	84			43.38	48
		53.4	178			43.4	51								53.4	74			43.4	51
		53.42	168			43.42	50								53.42	61			43.42	50
		53.44	164			43.44	53								53.44	54			43.44	53
		53.46	168			43.46	45								53.46	63			43.46	45
		53.48	181			43.48	55								53.48	58			43.48	55
		53.5	185			43.5	62								53.5	70			43.5	62
		53.52	170			43.52	55								53.52	60			43.52	55
		53.54	187			43.54	48								53.54	73			43.54	48
		53.56	162			43.56	73								53.56	75			43.56	73
		53.58	166			43.58	75								53.58	80			43.58	75
		53.6	159			43.6	83								53.6	77			43.6	83
		53.62	177			43.62	101								53.62	67			43.62	101
		53.64	168			43.64	139								53.64	69			43.64	139
		53.66	170			43.66	157								53.66	68			43.66	157
		53.68	180			43.68	210								53.68	79			43.68	210
		53.7	181			43.7	235								53.7	69			43.7	235
		53.72	175			43.72	312								53.72	61			43.72	312
		53.74	163			43.74	355								53.74	83			43.74	355
		53.76	174			43.76	396								53.76	68			43.76	396
		53.78	167			43.78	511								53.78	64			43.78	511
		53.8	175			43.8	598								53.8	59			43.8	598
		53.82	174			43.82	663								53.82	65			43.82	663
		53.84	167			43.84	798								53.84	65			43.84	798
		53.86	183			43.86	758								53.86	75			43.86	758
		53.88	164			43.88	819								53.88	64			43.88	819
		53.9	164			43.9	803								53.9	65			43.9	803
		53.92	182			43.92	864								53.92	72			43.92	864
		53.94	154			43.94	885								53.94	62			43.94	885
		53.96	162			43.96	875								53.96	57			43.96	875
		53.98	175			43.98	797								53.98	65			43.98	797
		54	166			44	783								54	80			44	783
		54.02	179			44.02	724								54.02	61			44.02	724
		54.04	186			44.04	711								54.04	57			44.04	711
		54.06	169			44.06	692								54.06	66			44.06	692
		54.08	167			44.08	617								54.08	65			44.08	617
		54.1	175			44.1	534								54.1	50			44.1	534
		54.12	165			44.12	433								54.12	74			44.12	433
		54.14	164			44.14	373								54.14	73			44.14	373
		54.16	171			44.16	355								54.16	64			44.16	355
		54.18	167			44.18	332								54.18	56			44.18	332
		54.2	176			44.2	264								54.2	51			44.2	264
		54.22	168			44.22	213								54.22	80			44.22	213
		54.24	164			44.24	176								54.24	80			44.24	176
		54.26	172			44.26	138								54.26	65			44.26	138
		54.28	166			44.28	125								54.28	68			44.28	125
		54.3	163			44.3	134								54.3	56			44.3	134
		54.32	183			44.32	101								54.32	64			44.32	101
		54.34	169			44.34	109								54.34	71			44.34	109
		54.36	169			44.36	95								54.36	49			44.36	95
		54.38	171			44.38	80								54.38	79			44.38	80
		54.4	164			44.4	67								54.4	52			44.4	67
		54.42	171			44.42	70								54.42	59			44.42	70
		54.44	170			44.44	55								54.44	72			44.44	55
		54.46	147			44.46	56								54.46	62			44.46	56
		54.48	179			44.48	54								54.48	72			44.48	54
		54.5	167			44.5	49								54.5	64			44.5	49
		54.52	159			44.52	51								54.52	64			44.52	51
		54.54	172			44.54	62								54.54	57			44.54	62
		54.56	161			44.56	58								54.56	60			44.56	58
		54.58	167			44.58	38								54.58	61			44.58	38
		54.6	163			44.6	38								54.6	73			44.6	38
		54.62	160			44.62	51								54.62	72			44.62	51
		54.64	164			44.64	40								54.64	66			44.64	40
		54.66	171			44.66	35								54.66	58			44.66	35
		54.68	160			44.68	34								54.68	64			44.68	34
		54.7	157			44.7	44								54.7	60			44.7	44
		54.72	176			44.72	36								54.72	67			44.72	36
		54.74	167			44.74	36								54.74	66			44.74	36
		54.76	180			44.76	43								54.76	66			44.76	43
		54.78	167			44.78	28								54.78	71			44.78	28
		54.8	155			44.8	38								54.8	71			44.8	38
		54.82	160			44.82	40								54.82	67			44.82	40
		54.84	179			44.84	38								54.84	62			44.84	38
		54.86	177			44.86	27								54.86	69			44.86	27
		54.88	157			44.88	36								54.88	58			44.88	36
		54.9	163			44.9	27								54.9	53			44.9	27
		54.92	175			44.92	29								54.92	75			44.92	29
		54.94	174			44.94	23								54.94	81			44.94	23
		54.96	161			44.96	41								54.96	76			44.96	41
		54.98	167			44.98	28								54.98	58			44.98	28
		55	160			45	27								55	72			45	27
		55.02	158			45.02	19								55.02	63			45.02	19
		55.04	160			45.04	33								55.04	52			45.04	33
		55.06	142			45.06	20								55.06	70			45.06	20
		55.08	179			45.08	30								55.08	52			45.08	30
		55.1	180			45.1	27								55.1	63			45.1	27
		55.12	193			45.12	29								55.12	59			45.12	29
		55.14	168			45.14	25								55.14	68			45.14	25
		55.16	165			45.16	24								55.16	53			45.16	24
		55.18	172			45.18	21								55.18	66			45.18	21
		55.2	184			45.2	29								55.2	66			45.2	29
		55.22	172			45.22	30								55.22	60			45.22	30
		55.24	172			45.24	28								55.24	63			45.24	28
		55.26	160			45.26	25								55.26	73			45.26	25
		55.28	153			45.28	27								55.28	60			45.28	27
		55.3	163			45.3	19								55.3	57			45.3	19
		55.32	180			45.32	33								55.32	61			45.32	33
		55.34	177			45.34	20								55.34	78			45.34	20
		55.36	169			45.36	30								55.36	66			45.36	30
		55.38	171			45.38	30								55.38	78			45.38	27
		55.4	162			45.4	36								55.4	69			45.4	29
		55.42	162			45.42	37								55.42	61			45.42	25
		55.44	175			45.44	36								55.44	68			45.44	24
		55.46	171			45.46	30								55.46	70			45.46	21
		55.48	156			45.48	23								55.48	80			45.48	24
		55.5	168			45.5	22								55.5	55			45.5	29
		55.52	175			45.52	27								55.52	47			45.52	32
		55.54	177			45.54	28								55.54	61			45.54	28
		55.56	163			45.56	22								55.56	61			45.56	25
		55.58	178			45.58	19								55.58	73			45.58	15
		55.6	152			45.6	27								55.6	72			45.6	27
		55.62	174			45.62	21								55.62	69			45.62	19
		55.64	159			45.64	21								55.64	74			45.64	33
		55.66	171			45.66	30								55.66	63			45.66	20
		55.68	167			45.68	36								55.68	85			45.68	30
		55.7	156			45.7	37								55.7	62			45.7	27
		55.72	150			45.72	36								55.72	69			45.72	29
		55.74	181			45.74	30								55.74	54			45.74	25
		55.76	156			45.76	23								55.76	61			45.76	24
		55.78	165			45.78	22								55.78	47			45.78	21
		55.8	154			45.8	27								55.8	74			45.8	23
		55.82	161			45.82	28								55.82	55			45.82	22
		55.84	168			45.84	22								55.84	64			45.84	30
		55.86	172			45.86	19								55.86	72			45.86	26
		55.88	163			45.88	27								55.88	56			45.88	31
		55.9	173			45.9	21								55.9	59			45.9	22
		55.92	156			45.92	21								55.92	65			45.92	17
		55.94	164			45.94	27								55.94	76			45.94	38
		55.96	176			45.96	26								55.96	55			45.96	33
		55.98	162			45.98	22								55.98	58			45.98	27
		56	159			46	33								56	51			46	30
		56.02	161			46.02	30								56.02	68			46.02	28
		56.04	170			46.04	29								56.04	67			46.04	26
		56.06	163			46.06	26								56.06	54			46.06	22
		56.08	168			46.08	25								56.08	70			46.08	22
		56.1	153			46.1	33								56.1	58			46.1	28
		56.12	158			46.12	19								56.12	57			46.12	26
		56.14	170			46.14	22								56.14	57			46.14	17
		56.16	170			46.16	33								56.16	68			46.16	29
		56.18	161			46.18	33								56.18	47			46.18	22
		56.2	170			46.2	30								56.2	78			46.2	22
		56.22	158			46.22	30								56.22	67			46.22	28
		56.24	170			46.24	23								56.24	50			46.24	26
		56.26	148			46.26	22								56.26	57			46.26	17
		56.28	182			46.28	27								56.28	54			46.28	29
		56.3	160			46.3	28								56.3	73			46.3	26
		56.32	158			46.32	22								56.32	72			46.32	31
		56.34	167			46.34	19								56.34	66			46.34	27
		56.36	167			46.36	29								56.36	61			46.36	29
		56.38	154			46.38	22								56.38	65			46.38	22
		56.4	158			46.4	29								56.4	73			46.4	29
		56.42	158			46.42	27								56.42	51			46.42	27
		56.44	154			46.44	30								56.44	61			46.44	26
		56.46	166			46.46	36								56.46	63			46.46	29
		56.48	174			46.48	37								56.48	67			46.48	29
		56.5	173			46.5	36								56.5	70			46.5	22
		56.52	172			46.52	30								56.52	64			46.52	22
		56.54	156			46.54	23								56.54	65			46.54	23
		56.56	171			46.56	22								56.56	67			46.56	28
		56.58	153			46.58	27								56.58	64			46.58	24
		56.6	173			46.6	28								56.6	59			46.6	26
		56.62	158			46.62	22								56.62	64			46.62	22
		56.64	171			46.64	19								56.64	73			46.64	30
		56.66	166			46.66	27								56.66	54			46.66	26
		56.68	151			46.68	21								56.68	49			46.68	31
		56.7	151			46.7	21								56.7	66			46.7	22
		56.72	156			46.72	27								56.72	70			46.72	17
		56.74	155			46.74	26								56.74	55			46.74	38
		56.76	167			46.76	22								56.76	60			46.76	33
		56.78	164			46.78	33								56.78	58			46.78	27
		56.8	160			46.8	30								56.8	61			46.8	30
		56.82	165			46.82	29								56.82	60			46.82	28
		56.84	173			46.84	26								56.84	56			46.84	26
		56.86	173			46.86	25								56.86	68			46.86	22
		56.88	162			46.88	30								56.88	51			46.88	22
		56.9	158			46.9	36								56.9	59			46.9	28
		56.92	172			46.92	37								56.92	65			46.92	26
		56.94	168			46.94	36								56.94	70			46.94	17
		56.96	159			46.96	30								56.96	60			46.96	29
		56.98	175			46.98	23								56.98	72			46.98	26
		57	163			47	22								57	68			47	25
		57.02	160			47.02	27								57.02	68			47.02	15
		57.04	176			47.04	28								57.04	55			47.04	34
		57.06	159			47.06	22								57.06	77			47.06	21
		57.08	165			47.08	19								57.08	68			47.08	17
		57.1	170			47.1	27								57.1	67			47.1	36
		57.12	170			47.12	21								57.12	76			47.12	19
		57.14	174			47.14	21								57.14	81			47.14	27
		57.16	149			47.16	27								57.16	64			47.16	27
		57.18	176			47.18	26								57.18	60			47.18	18
		57.2	173			47.2	22								57.2	50			47.2	24
		57.22	167			47.22	33								57.22	69			47.22	26
		57.24	160			47.24	30								57.24	65			47.24	24
		57.26	164			47.26	29								57.26	64			47.26	24
		57.28	161			47.28	26								57.28	67			47.28	24
		57.3	169			47.3	25								57.3	54			47.3	17
		57.32	165			47.32	33								57.32	58			47.32	25
		57.34	162			47.34	19								57.34	59			47.34	29
		57.36	158			47.36	22								57.36	70			47.36	22
		57.38	165			47.38	33								57.38	59			47.38	27
		57.4	162			47.4	33								57.4	69			47.4	25
		57.42	156			47.42	30								57.42	60			47.42	31
		57.44	174			47.44	30								57.44	60			47.44	32
		57.46	164			47.46	23								57.46	66			47.46	27
		57.48	166			47.48	22								57.48	74			47.48	25
		57.5	154			47.5	27								57.5	65			47.5	26
		57.52	153			47.52	28								57.52	49			47.52	29
		57.54	170			47.54	22								57.54	67			47.54	30
		57.56	154			47.56	19								57.56	47			47.56	21
		57.58	178			47.58	30								57.58	52			47.58	35
		57.6	158			47.6	36								57.6	65			47.6	22
		57.62	164			47.62	37								57.62	55			47.62	28
		57.64	172			47.64	36								57.64	63			47.64	35
		57.66	164			47.66	30								57.66	55			47.66	30
		57.68	158			47.68	23								57.68	50			47.68	29
		57.7	157			47.7	22								57.7	69			47.7	36
		57.72	173			47.72	27								57.72	71			47.72	21
		57.74	158			47.74	28								57.74	71			47.74	25
		57.76	169			47.76	22								57.76	57			47.76	23
		57.78	170			47.78	19								57.78	80			47.78	19
		57.8	154			47.8	27								57.8	68			47.8	25
		57.82	176			47.82	21								57.82	63			47.82	26
		57.84	161			47.84	21								57.84	81			47.84	38
		57.86	163			47.86	27								57.86	77			47.86	15
		57.88	161			47.88	26								57.88	71			47.88	22
		57.9	154			47.9	30								57.9	57			47.9	30
		57.92	180			47.92	36								57.92	60			47.92	19
		57.94	162			47.94	37								57.94	72			47.94	27
		57.96	171			47.96	36								57.96	68			47.96	17
		57.98	162			47.98	30								57.98	68			47.98	28
		58	180			48	23								58	55			48	19
		58.02	162			48.02	22								58.02	77			48.02	25
		58.04	170			48.04	27								58.04	68			48.04	25
		58.06	169			48.06	28								58.06	67			48.06	24
		58.08	163			48.08	22								58.08	76			48.08	17
		58.1	161			48.1	19								58.1	81			48.1	21
		58.12	154			48.12	27								58.12	64			48.12	21
		58.14	149			48.14	30								58.14	64			48.14	25
		58.16	165			48.16	36								58.16	67			48.16	32
		58.18	158			48.18	37								58.18	58			48.18	22
		58.2	157			48.2	36								58.2	50			48.2	29
		58.22	167			48.22	30								58.22	59			48.22	20
		58.24	172			48.24	23								58.24	68			48.24	29
		58.26	177			48.26	22								58.26	74			48.26	22
		58.28	180			48.28	27								58.28	67			48.28	27
		58.3	160			48.3	28								58.3	68			48.3	18
		58.32	176			48.32	22								58.32	57			48.32	30
		58.34	158			48.34	19								58.34	68			48.34	29
		58.36	167			48.36	27								58.36	62			48.36	32
		58.38	162			48.38	21								58.38	70			48.38	12
		58.4	172			48.4	21								58.4	64			48.4	24
		58.42	158			48.42	27								58.42	80			48.42	29
		58.44	157			48.44	30								58.44	55			48.44	35
		58.46	161			48.46	36								58.46	60			48.46	26
		58.48	165			48.48	37								58.48	72			48.48	25
		58.5	180			48.5	36								58.5	68			48.5	29
		58.52	181			48.52	30								58.52	68			48.52	30
		58.54	161			48.54	23								58.54	55			48.54	23
		58.56	165			48.56	22								58.56	77			48.56	27
		58.58	171			48.58	27								58.58	68			48.58	23
		58.6	160			48.6	28								58.6	67			48.6	32
		58.62	176			48.62	22								58.62	76			48.62	31
		58.64	159			48.64	19								58.64	81			48.64	31
		58.66	165			48.66	27								58.66	64			48.66	25
		58.68	170			48.68	21								58.68	68			48.68	31
		58.7	170			48.7	30								58.7	68			48.7	18
		58.72	174			48.72	36								58.72	55			48.72	21
		58.74	149			48.74	37								58.74	77			48.74	23
		58.76	176			48.76	36								58.76	68			48.76	26
		58.78	173			48.78	30								58.78	67			48.78	28
		58.8	167			48.8	23								58.8	76			48.8	20
		58.82	160			48.82	22								58.82	81			48.82	28
		58.84	164			48.84	27								58.84	64			48.84	27
		58.86	161			48.86	28								58.86	72			48.86	29
		58.88	169			48.88	22								58.88	68			48.88	32
		58.9	165			48.9	19								58.9	68			48.9	12
		58.92	162			48.92	27								58.92	55			48.92	24
		58.94	158			48.94	21								58.94	77			48.94	29
		58.96	165			48.96	21								58.96	68			48.96	35
		58.98	162			48.98	27								58.98	67			48.98	26
		59	156			49	26								59	76			49	29
		59.02	174			49.02	22								59.02	81			49.02	32
		59.04	180			49.04	33								59.04	64			49.04	12
		59.06	149			49.06	30								59.06	66			49.06	24
		59.08	160			49.08	29								59.08	50			49.08	29
		59.1	176			49.1	30								59.1	68			49.1	35
		59.12	159			49.12	36								59.12	81			49.12	26
		59.14	165			49.14	37								59.14	54			49.14	25
		59.16	160			49.16	36								59.16	81			49.16	29
		59.18	176			49.18	30								59.18	67			49.18	30
		59.2	159			49.2	23								59.2	54			49.2	23
		59.22	165			49.22	22								59.22	70			49.22	29
		59.24	170			49.24	27								59.24	58			49.24	32
		59.26	170			49.26	28								59.26	57			49.26	12
		59.28	174			49.28	22								59.28	57			49.28	24
		59.3	149			49.3	19								59.3	67			49.3	29
		59.32	176			49.32	27								59.32	54			49.32	35
		59.34	160			49.34	30								59.34	70			49.34	26
		59.36	176			49.36	36								59.36	58			49.36	25
		59.38	159			49.38	37								59.38	57			49.38	29
		59.4	165			49.4	36								59.4	57			49.4	30
		59.42	170			49.42	30								59.42	67			49.42	23
		59.44	170			49.44	23								59.44	54			49.44	27
		59.46	160			49.46	22								59.46	70			49.46	23
		59.48	176			49.48	27								59.48	58			49.48	32
		59.5	159			49.5	28								59.5	67			49.5	31
		59.52	165			49.52	22								59.52	54			49.52	33
		59.54	170			49.54	19								59.54	70			49.54	27
		59.56	170			49.56	27								59.56	58			49.56	25
		59.58	160			49.58	21								59.58	67			49.58	28
		59.6	176			49.6	21								59.6	54			49.6	28
		59.62	159			49.62	27								59.62	70			49.62	30
		59.64	165			49.64	26								59.64	58			49.64	29
		59.66	170			49.66	22								59.66	57			49.66	25
		59.68	170			49.68	33								59.68	57			49.68	21
		59.7	174			49.7	30								59.7	68			49.7	27
		59.72	149			49.72	29								59.72	67			49.72	31
		59.74	176			49.74	26								59.74	54			49.74	29
		59.76	173			49.76	25								59.76	70			49.76	35
		59.78	167			49.78	33								59.78	58			49.78	40
		59.8	160			49.8	19								59.8	57			49.8	29
		59.82	176			49.82	22								59.82	67			49.82	29
		59.84	159			49.84	33								59.84	54			49.84	22
		59.86	165			49.86	33								59.86	70			49.86	33
		59.88	170			49.88	30								59.88	58			49.88	37
		59.9	160			49.9	30								59.9	67			49.9	29
		59.92	176			49.92	23								59.92	54			49.92	27
		59.94	159			49.94	22								59.94	70			49.94	31
		59.96	165			49.96	27								59.96	58			49.96	27
		59.98	170			49.98	28								59.98	57			49.98	36
		60	170			50	22								60	57			50	43
		60.02	174			50.02	19								60.02	68			50.02	33
		60.04	160			50.04	38								60.04	67			50.04	38
		60.06	176			50.06	35								60.06	54			50.06	35
		60.08	159			50.08	27								60.08	70			50.08	27
		60.1	165			50.1	37								60.1	58			50.1	37
		60.12	170			50.12	30								60.12	57			50.12	30
		60.14	170			50.14	31								60.14	57			50.14	31
		60.16	174			50.16	37								60.16	68			50.16	37
		60.18	149			50.18	37								60.18	47			50.18	37
		60.2	176			50.2	39								60.2	78			50.2	39
		60.22	173			50.22	41								60.22	67			50.22	41
		60.24	167			50.24	19								60.24	50			50.24	19
		60.26	160			50.26	35								60.26	57			50.26	35
		60.28	164			50.28	34								60.28	54			50.28	34
		60.3	161			50.3	34								60.3	73			50.3	34
		60.32	169			50.32	22								60.32	67			50.32	22
		60.34	165			50.34	31								60.34	54			50.34	41
		60.36	162			50.36	32								60.36	70			50.36	31
		60.38	158			50.38	31								60.38	58			50.38	33
		60.4	165			50.4	32								60.4	57			50.4	25
		60.42	162			50.42	39								60.42	57			50.42	40
		60.44	156			50.44	37								60.44	68			50.44	33
		60.46	174			50.46	31								60.46	47			50.46	31
		60.48	160			50.48	32								60.48	78			50.48	32
		60.5	176			50.5	39								60.5	67			50.5	39
		60.52	159			50.52	37								60.52	67			50.52	37
		60.54	165			50.54	43								60.54	54			50.54	43
		60.56	170			50.56	38								60.56	70			50.56	38
		60.58	170			50.58	44								60.58	58			50.58	44
		60.6	174			50.6	45								60.6	57			50.6	45
		60.62	149			50.62	40								60.62	57			50.62	40
		60.64	176			50.64	39								60.64	68			50.64	39
		60.66	173			50.66	40								60.66	47			50.66	40
		60.68	167			50.68	51								60.68	78			50.68	51
		60.7	160			50.7	61								60.7	67			50.7	61
		60.72	164			50.72	68								60.72	54			50.72	68
		60.74	161			50.74	62								60.74	70			50.74	62
		60.76	169			50.76	60								60.76	58			50.76	60
		60.78	165			50.78	71								60.78	57			50.78	71
		60.8	162			50.8	104								60.8	57			50.8	104
		60.82	158			50.82	125								60.82	68			50.82	125
		60.84	165			50.84	134								60.84	47			50.84	134
		60.86	162			50.86	140								60.86	78			50.86	140
		60.88	156			50.88	177								60.88	67			50.88	177
		60.9	160			50.9	199								60.9	50			50.9	199
		60.92	176			50.92	234								60.92	67			50.92	234
		60.94	159			50.94	266								60.94	54			50.94	266
		60.96	165			50.96	289								60.96	70			50.96	289
		60.98	170			50.98	328								60.98	58			50.98	328
		61	170			51	362								61	57			51	362
		61.02	174			51.02	390								61.02	67			51.02	390
		61.04	149			51.04	379								61.04	54			51.04	379
		61.06	176			51.06	439								61.06	70			51.06	439
		61.08	173			51.08	444								61.08	58			51.08	444
		61.1	167			51.1	471								61.1	57			51.1	471
		61.12	160			51.12	445								61.12	67			51.12	445
		61.14	176			51.14	435								61.14	54			51.14	435
		61.16	159			51.16	394								61.16	70			51.16	394
		61.18	165			51.18	389								61.18	58			51.18	389
		61.2	170			51.2	370								61.2	57			51.2	370
		61.22	170			51.22	334								61.22	57			51.22	334
		61.24	174			51.24	352								61.24	68			51.24	352
		61.26	149			51.26	306								61.26	47			51.26	306
		61.28	176			51.28	261								61.28	78			51.28	261
		61.3	173			51.3	243								61.3	67			51.3	243
		61.32	167			51.32	204								61.32	50			51.32	204
		61.34	160			51.34	173								61.34	57			51.34	173
		61.36	164			51.36	144								61.36	54			51.36	144
		61.38	161			51.38	154								61.38	73			51.38	154
		61.4	169			51.4	117								61.4	72			51.4	117
		61.42	165			51.42	116								61.42	66			51.42	116
		61.44	162			51.44	105								61.44	67			51.44	105
		61.46	158			51.46	84								61.46	54			51.46	84
		61.48	165			51.48	94								61.48	70			51.48	94
		61.5	162			51.5	63								61.5	58			51.5	63
		61.52	156			51.52	63								61.52	57			51.52	63
		61.54	174			51.54	54								61.54	57			51.54	54
		61.56	180			51.56	51								61.56	68			51.56	51
		61.58	167			51.58	47								61.58	47			51.58	47
		61.6	167			51.6	46								61.6	78			51.6	46
		61.62	174			51.62	47								61.62	67			51.62	47
		61.64	168			51.64	50								61.64	50			51.64	50
		61.66	154			51.66	37								61.66	57			51.66	37
		61.68	160			51.68	32								61.68	54			51.68	32
		61.7	164			51.7	32								61.7	73			51.7	32
		61.72	172			51.72	46								61.72	72			51.72	46
		61.74	167			51.74	35								61.74	66			51.74	35
		61.76	164			51.76	47								61.76	61			51.76	47
		61.78	174			51.78	45								61.78	65			51.78	45
		61.8	162			51.8	29								61.8	73			51.8	29
		61.82	178			51.82	44								61.82	54			51.82	44
		61.84	171			51.84	30								61.84	69			51.84	29
		61.86	172			51.86	36								61.86	56			51.86	30
		61.88	177			51.88	37								61.88	70			51.88	41
		61.9	178			51.9	36								61.9	57			51.9	35
		61.92	181			51.92	30								61.92	60			51.92	24
		61.94	170			51.94	23								61.94	56			51.94	32
		61.96	177			51.96	22								61.96	84			51.96	37
		61.98	170			51.98	27								61.98	65			51.98	35
		62	166			52	28								62	54			52	25
		62.02	158			52.02	22								62.02	66			52.02	16
		62.04	170			52.04	19								62.04	65			52.04	22
		62.06	160			52.06	27								62.06	74			52.06	30
		62.08	171			52.08	21								62.08	73			52.08	32
		62.1	165			52.1	21								62.1	62			52.1	37
		62.12	175			52.12	27								62.12	83			52.12	37
		62.14	170			52.14	26								62.14	63			52.14	26
		62.16	173			52.16	22								62.16	41			52.16	16
		62.18	159			52.18	33								62.18	63			52.18	23
		62.2	166			52.2	30								62.2	75			52.2	21
		62.22	148			52.22	29								62.22	60			52.22	17
		62.24	155			52.24	26								62.24	75			52.24	28
		62.26	172			52.26	25								62.26	60			52.26	33
		62.28	174			52.28	33								62.28	69			52.28	31
		62.3	163			52.3	19								62.3	65			52.3	28
		62.32	166			52.32	22								62.32	51			52.32	24
		62.34	175			52.34	33								62.34	78			52.34	30
		62.36	169			52.36	33								62.36	52			52.36	28
		62.38	173			52.38	30								62.38	60			52.38	20
		62.4	162			52.4	30								62.4	60			52.4	25
		62.42	173			52.42	23								62.42	61			52.42	22
		62.44	173			52.44	22								62.44	54			52.44	34
		62.46	165			52.46	27								62.46	57			52.46	18
		62.48	181			52.48	28								62.48	78			52.48	29
		62.5	151			52.5	22								62.5	56			52.5	28
		62.52	171			52.52	19								62.52	58			52.52	21
		62.54	154			52.54	19								62.54	60			52.54	28
		62.56	178			52.56	27								62.56	73			52.56	40
		62.58	174			52.58	21								62.58	68			52.58	31
		62.6	171			52.6	21								62.6	52			52.6	32
		62.62	172			52.62	27								62.62	58			52.62	32
		62.64	167			52.64	26								62.64	60			52.64	27
		62.66	165			52.66	22								62.66	52			52.66	31
		62.68	179			52.68	33								62.68	54			52.68	21
		62.7	169			52.7	30								62.7	66			52.7	28
		62.72	154			52.72	29								62.72	55			52.72	31
		62.74	158			52.74	26								62.74	56			52.74	24
		62.76	162			52.76	25								62.76	65			52.76	31
		62.78	168			52.78	33								62.78	62			52.78	36
		62.8	185			52.8	19								62.8	75			52.8	24
		62.82	173			52.82	22								62.82	48			52.82	38
		62.84	164			52.84	33								62.84	59			52.84	30
		62.86	160			52.86	33								62.86	68			52.86	26
		62.88	171			52.88	30								62.88	53			52.88	26
		62.9	166			52.9	30								62.9	60			52.9	30
		62.92	160			52.92	23								62.92	61			52.92	28
		62.94	161			52.94	22								62.94	65			52.94	31
		62.96	166			52.96	27								62.96	72			52.96	30
		62.98	142			52.98	28								62.98	63			52.98	27
		63	167			53	22								63	63			53	26
		63.02	170			53.02	28								63.02	47			53.02	28
		63.04	156			53.04	19								63.04	59			53.04	26
		63.06	155			53.06	27								63.06	68			53.06	26
		63.08	153			53.08	21								63.08	60			53.08	29
		63.1	167			53.1	21								63.1	45			53.1	29
		63.12	163			53.12	27								63.12	63			53.12	33
		63.14	155			53.14	26								63.14	58			53.14	40
		63.16	175			53.16	22								63.16	50			53.16	37
		63.18	161			53.18	33								63.18	69			53.18	31
		63.2	177			53.2	30								63.2	63			53.2	34
		63.22	162			53.22	29								63.22	67			53.22	23
		63.24	158			53.24	26								63.24	62			53.24	29
		63.26	175			53.26	25								63.26	52			53.26	35
		63.28	171			53.28	33								63.28	63			53.28	41
		63.3	172			53.3	19								63.3	63			53.3	28
		63.32	151			53.32	22								63.32	61			53.32	34
		63.34	151			53.34	33								63.34	67			53.34	36
		63.36	160			53.36	33								63.36	58			53.36	20
		63.38	157			53.38	30								63.38	57			53.38	34
		63.4	152			53.4	30								63.4	62			53.4	27
		63.42	163			53.42	23								63.42	66			53.42	33
		63.44	153			53.44	22								63.44	72			53.44	30
		63.46	155			53.46	27								63.46	55			53.46	28
		63.48	154			53.48	28								63.48	62			53.48	31
		63.5	173			53.5	22								63.5	64			53.5	36
		63.52	158			53.52	32								63.52	62			53.52	32
		63.54	169			53.54	29								63.54	70			53.54	29
		63.56	176			53.56	28								63.56	65			53.56	28
		63.58	169			53.58	24								63.58	70			53.58	24
		63.6	162			53.6	20								63.6	53			53.6	20
		63.62	156			53.62	35								63.62	51			53.62	35
		63.64	154			53.64	32								63.64	56			53.64	32
		63.66	162			53.66	30								63.66	54			53.66	30
		63.68	162			53.68	31								63.68	48			53.68	31
		63.7	179			53.7	23								63.7	58			53.7	23
		63.72	162			53.72	19								63.72	68			53.72	27
		63.74	143			53.74	27								63.74	49			53.74	31
		63.76	160			53.76	21								63.76	70			53.76	31
		63.78	158			53.78	21								63.78	72			53.78	37
		63.8	168			53.8	27								63.8	54			53.8	25
		63.82	170			53.82	26								63.82	56			53.82	31
		63.84	167			53.84	22								63.84	75			53.84	22
		63.86	168			53.86	33								63.86	55			53.86	29
		63.88	169			53.88	30								63.88	48			53.88	38
		63.9	172			53.9	29								63.9	62			53.9	23
		63.92	153			53.92	26								63.92	70			53.92	31
		63.94	152			53.94	25								63.94	76			53.94	22
		63.96	168			53.96	33								63.96	54			53.96	30
		63.98	154			53.98	19								63.98	52			53.98	32
		64	152			54	22								64	66			54	39
		64.02	161			54.02	33								64.02	53			54.02	35
		64.04	154			54.04	33								64.04	60			54.04	20
		64.06	164			54.06	30								64.06	70			54.06	31
		64.08	169			54.08	30								64.08	54			54.08	30
		64.1	160			54.1	23								64.1	55			54.1	28
		64.12	153			54.12	22								64.12	68			54.12	31
		64.14	161			54.14	27								64.14	50			54.14	31
		64.16	173			54.16	28								64.16	49			54.16	20
		64.18	162			54.18	22								64.18	65			54.18	28
		64.2	157			54.2	24								64.2	60			54.2	24
		64.22	166			54.22	33								64.22	48			54.22	33
		64.24	152			54.24	27								64.24	61			54.24	27
		64.26	143			54.26	30								64.26	66			54.26	30
		64.28	163			54.28	34								64.28	48			54.28	34
		64.3	164			54.3	32								64.3	57			54.3	32
		64.32	155			54.32	32								64.32	68			54.32	32
		64.34	173			54.34	40								64.34	52			54.34	40
		64.36	152			54.36	29								64.36	70			54.36	29
		64.38	171			54.38	36								64.38	46			54.38	36
		64.4	170			54.4	20								64.4	54			54.4	20
		64.42	167			54.42	23								64.42	61			54.42	23
		64.44	178			54.44	21								64.44	65			54.44	21
		64.46	165			54.46	18								64.46	56			54.46	18
		64.48	165			54.48	18								64.48	72			54.48	18
		64.5	162			54.5	26								64.5	54			54.5	26
		64.52	184			54.52	28								64.52	66			54.52	28
		64.54	154			54.54	32								64.54	44			54.54	32
		64.56	154			54.56	35								64.56	69			54.56	35
		64.58	163			54.58	22								64.58	48			54.58	22
		64.6	169			54.6	26								64.6	61			54.6	26
		64.62	164			54.62	23								64.62	69			54.62	23
		64.64	153			54.64	29								64.64	68			54.64	29
		64.66	150			54.66	24								64.66	61			54.66	24
		64.68	160			54.68	21								64.68	56			54.68	21
		64.7	160			54.7	24								64.7	49			54.7	24
		64.72	165			54.72	19								64.72	62			54.72	19
		64.74	165			54.74	31								64.74	50			54.74	31
		64.76	166			54.76	27								64.76	48			54.76	27
		64.78	172			54.78	19								64.78	61			54.78	19
		64.8	175			54.8	32								64.8	57			54.8	32
		64.82	169			54.82	32								64.82	60			54.82	32
		64.84	157			54.84	29								64.84	59			54.84	29
		64.86	150			54.86	34								64.86	59			54.86	34
		64.88	161			54.88	41								64.88	56			54.88	41
		64.9	162			54.9	26								64.9	67			54.9	26
		64.92	162			54.92	29								64.92	57			54.92	29
		64.94	168			54.94	28								64.94	66			54.94	28
		64.96	172			54.96	23								64.96	68			54.96	23
		64.98	171			54.98	35								64.98	78			54.98	35
		65	182			55	28								65	57			55	28
		65.02	165			55.02	31								65.02	64			55.02	31
		65.04	166			55.04	27								65.04	57			55.04	27
		65.06	166			55.06	22								65.06	59			55.06	22
		65.08	157			55.08	25								65.08	73			55.08	25
		65.1	151			55.1	21								65.1	66			55.1	21
		65.12	162			55.12	14								65.12	62			55.12	14
		65.14	163			55.14	25								65.14	52			55.14	25
		65.16	164			55.16	24								65.16	47			55.16	24
		65.18	164			55.18	20								65.18	58			55.18	20
		65.2	166			55.2	28								65.2	42			55.2	28
		65.22	160			55.22	23								65.22	60			55.22	23
		65.24	161			55.24	27								65.24	54			55.24	27
		65.26	154			55.26	31								65.26	81			55.26	31
		65.28	158			55.28	37								65.28	54			55.28	37
		65.3	177			55.3	28								65.3	51			55.3	28
		65.32	159			55.32	28								65.32	66			55.32	28
		65.34	159			55.34	33								65.34	50			55.34	33
		65.36	158			55.36	19								65.36	68			55.36	19
		65.38	155			55.38	35								65.38	49			55.38	35
		65.4	169			55.4	29								65.4	60			55.4	29
		65.42	148			55.42	19								65.42	60			55.42	19
		65.44	166			55.44	20								65.44	57			55.44	20
		65.46	161			55.46	23								65.46	60			55.46	23
		65.48	158			55.48	32								65.48	64			55.48	32
		65.5	152			55.5	26								65.5	64			55.5	26
		65.52	148			55.52	37								65.52	64			55.52	37
		65.54	151			55.54	24								65.54	49			55.54	24
		65.56	147			55.56	25								65.56	57			55.56	25
		65.58	161			55.58	32								65.58	58			55.58	32
		65.6	146			55.6	34								65.6	54			55.6	34
		65.62	162			55.62	30								65.62	72			55.62	30
		65.64	174			55.64	34								65.64	62			55.64	34
		65.66	157			55.66	31								65.66	56			55.66	31
		65.68	164			55.68	31								65.68	63			55.68	31
		65.7	143			55.7	29								65.7	64			55.7	29
		65.72	158			55.72	29								65.72	45			55.72	29
		65.74	153			55.74	30								65.74	69			55.74	30
		65.76	158			55.76	24								65.76	66			55.76	24
		65.78	163			55.78	29								65.78	61			55.78	29
		65.8	162			55.8	29								65.8	56			55.8	29
		65.82	158			55.82	29								65.82	68			55.82	29
		65.84	152			55.84	32								65.84	62			55.84	32
		65.86	164			55.86	29								65.86	47			55.86	29
		65.88	171			55.88	25								65.88	64			55.88	25
		65.9	178			55.9	25								65.9	65			55.9	25
		65.92	163			55.92	35								65.92	70			55.92	28
		65.94	155			55.94	29								65.94	49			55.94	30
		65.96	157			55.96	19								65.96	62			55.96	39
		65.98	161			55.98	20								65.98	68			55.98	20
		66	178			56	23								66	59			56	23
		66.02	167			56.02	32								66.02	60			56.02	32
		66.04	159			56.04	26								66.04	60			56.04	26
		66.06	155			56.06	37								66.06	65			56.06	37
		66.08	163			56.08	24								66.08	58			56.08	24
		66.1	143			56.1	25								66.1	53			56.1	25
		66.12	164			56.12	32								66.12	54			56.12	32
		66.14	154			56.14	35								66.14	55			56.14	34
		66.16	160			56.16	29								66.16	60			56.16	30
		66.18	170			56.18	19								66.18	50			56.18	34
		66.2	171			56.2	20								66.2	59			56.2	31
		66.22	148			56.22	23								66.22	62			56.22	24
		66.24	155			56.24	32								66.24	72			56.24	29
		66.26	161			56.26	26								66.26	70			56.26	29
		66.28	160			56.28	37								66.28	51			56.28	29
		66.3	153			56.3	35								66.3	46			56.3	32
		66.32	155			56.32	29								66.32	66			56.32	29
		66.34	153			56.34	19								66.34	58			56.34	25
		66.36	160			56.36	20								66.36	63			56.36	24
		66.38	153			56.38	23								66.38	61			56.38	29
		66.4	165			56.4	32								66.4	48			56.4	29
		66.42	161			56.42	26								66.42	49			56.42	29
		66.44	147			56.44	37								66.44	55			56.44	32
		66.46	158			56.46	24								66.46	56			56.46	29
		66.48	166			56.48	35								66.48	76			56.48	25
		66.5	164			56.5	29								66.5	59			56.5	24
		66.52	170			56.52	19								66.52	40			56.52	29
		66.54	167			56.54	20								66.54	64			56.54	29
		66.56	157			56.56	23								66.56	55			56.56	29
		66.58	165			56.58	32								66.58	56			56.58	32
		66.6	162			56.6	26								66.6	53			56.6	29
		66.62	156			56.62	37								66.62	52			56.62	25
		66.64	176			56.64	35								66.64	65			56.64	25
		66.66	161			56.66	29								66.66	53			56.66	28
		66.68	156			56.68	19								66.68	67			56.68	30
		66.7	163			56.7	20								66.7	54			56.7	24
		66.72	159			56.72	23								66.72	69			56.72	29
		66.74	156			56.74	32								66.74	55			56.74	29
		66.76	164			56.76	26								66.76	65			56.76	29
		66.78	158			56.78	37								66.78	63			56.78	32
		66.8	169			56.8	24								66.8	65			56.8	29
		66.82	168			56.82	25								66.82	71			56.82	25
		66.84	151			56.84	32								66.84	65			56.84	24
		66.86	167			56.86	34								66.86	63			56.86	29
		66.88	180			56.88	30								66.88	71			56.88	29
		66.9	149			56.9	34								66.9	65			56.9	29
		66.92	149			56.92	31								66.92	60			56.92	32
		66.94	161			56.94	35								66.94	69			56.94	29
		66.96	162			56.96	29								66.96	65			56.96	25
		66.98	154			56.98	19								66.98	52			56.98	25
		67	166			57	20								67	54			57	28
		67.02	162			57.02	23								67.02	64			57.02	30
		67.04	152			57.04	32								67.04	55			57.04	39
		67.06	156			57.06	26								67.06	64			57.06	24
		67.08	154			57.08	37								67.08	56			57.08	29
		67.1	171			57.1	24								67.1	62			57.1	29
		67.12	174			57.12	25								67.12	81			57.12	29
		67.14	161			57.14	32								67.14	66			57.14	32
		67.16	161			57.16	34								67.16	62			57.16	29
		67.18	160			57.18	35								67.18	55			57.18	25
		67.2	165			57.2	29								67.2	62			57.2	25
		67.22	156			57.22	19								67.22	78			57.22	28
		67.24	166			57.24	20								67.24	59			57.24	30
		67.26	166			57.26	23								67.26	79			57.26	39
		67.28	163			57.28	32								67.28	71			57.28	20
		67.3	162			57.3	26								67.3	57			57.3	23
		67.32	162			57.32	37								67.32	49			57.32	32
		67.34	156			57.34	24								67.34	76			57.34	26
		67.36	149			57.36	25								67.36	49			57.36	37
		67.38	163			57.38	32								67.38	42			57.38	24
		67.4	164			57.4	34								67.4	53			57.4	25
		67.42	159			57.42	30								67.42	51			57.42	32
		67.44	154			57.44	34								67.44	63			57.44	39
		67.46	172			57.46	31								67.46	70			57.46	32
		67.48	164			57.48	31								67.48	54			57.48	29
		67.5	165			57.5	29								67.5	60			57.5	25
		67.52	158			57.52	29								67.52	50			57.52	24
		67.54	149			57.54	30								67.54	68			57.54	29
		67.56	159			57.56	24								67.56	57			57.56	29
		67.58	171			57.58	29								67.58	51			57.58	29
		67.6	176			57.6	29								67.6	69			57.6	32
		67.62	170			57.62	29								67.62	67			57.62	29
		67.64	162			57.64	32								67.64	63			57.64	25
		67.66	159			57.66	29								67.66	51			57.66	25
		67.68	165			57.68	25								67.68	65			57.68	28
		67.7	156			57.7	25								67.7	68			57.7	30
		67.72	154			57.72	23								67.72	55			57.72	39
		67.74	158			57.74	24								67.74	60			57.74	24
		67.76	160			57.76	28								67.76	67			57.76	29
		67.78	166			57.78	21								67.78	68			57.78	32
		67.8	168			57.8	41								67.8	63			57.8	29
		67.82	168			57.82	29								67.82	54			57.82	25
		67.84	161			57.84	31								67.84	64			57.84	24
		67.86	150			57.86	24								67.86	59			57.86	29
		67.88	172			57.88	25								67.88	60			57.88	29
		67.9	176			57.9	20								67.9	56			57.9	29
		67.92	167			57.92	34								67.92	51			57.92	32
		67.94	164			57.94	24								67.94	73			57.94	29
		67.96	165			57.96	33								67.96	54			57.96	25
		67.98	168			57.98	33								67.98	51			57.98	25
		68	164			58	23								68	66			58	28
		68.02	152			58.02	29								68.02	53			58.02	30
		68.04	180			58.04	40								68.04	59			58.04	39
		68.06	163			58.06	21								68.06	64			58.06	24
		68.08	164			58.08	24								68.08	53			58.08	29
		68.1	176			58.1	32								68.1	69			58.1	29
		68.12	167			58.12	32								68.12	58			58.12	32
		68.14	169			58.14	27								68.14	62			58.14	27
		68.16	147			58.16	27								68.16	47			58.16	27
		68.18	176			58.18	29								68.18	64			58.18	29
		68.2	146			58.2	38								68.2	52			58.2	38
		68.22	155			58.22	24								68.22	63			58.22	24
		68.24	171			58.24	32								68.24	62			58.24	29
		68.26	165			58.26	27								68.26	65			58.26	32
		68.28	146			58.28	34								68.28	54			58.28	29
		68.3	158			58.3	31								68.3	56			58.3	25
		68.32	170			58.32	36								68.32	67			58.32	25
		68.34	151			58.34	18								68.34	67			58.34	28
		68.36	159			58.36	34								68.36	73			58.36	30
		68.38	158			58.38	34								68.38	66			58.38	39
		68.4	177			58.4	42								68.4	58			58.4	24
		68.42	166			58.42	26								68.42	55			58.42	29
		68.44	175			58.44	33								68.44	54			58.44	32
		68.46	163			58.46	28								68.46	64			58.46	29
		68.48	160			58.48	35								68.48	66			58.48	25
		68.5	180			58.5	32								68.5	58			58.5	29
		68.52	152			58.52	30								68.52	64			58.52	32
		68.54	162			58.54	24								68.54	63			58.54	29
		68.56	173			58.56	32								68.56	73			58.56	25
		68.58	167			58.58	26								68.58	74			58.58	25
		68.6	169			58.6	39								68.6	56			58.6	28
		68.62	163			58.62	25								68.62	59			58.62	30
		68.64	163			58.64	37								68.64	66			58.64	39
		68.66	171			58.66	30								68.66	59			58.66	24
		68.68	163			58.68	18								68.68	67			58.68	29
		68.7	178			58.7	29								68.7	65			58.7	32
		68.72	175			58.72	39								68.72	63			58.72	29
		68.74	171			58.74	31								68.74	56			58.74	25
		68.76	156			58.76	31								68.76	51			58.76	24
		68.78	160			58.78	22								68.78	49			58.78	29
		68.8	158			58.8	34								68.8	74			58.8	29
		68.82	158			58.82	34								68.82	51			58.82	29
		68.84	174			58.84	29								68.84	51			58.84	32
		68.86	159			58.86	31								68.86	72			58.86	29
		68.88	164			58.88	40								68.88	77			58.88	29
		68.9	164			58.9	36								68.9	45			58.9	25
		68.92	150			58.92	26								68.92	62			58.92	25
		68.94	166			58.94	30								68.94	70			58.94	28
		68.96	161			58.96	27								68.96	44			58.96	30
		68.98	157			58.98	36								68.98	64			58.98	39
		69	152			59	39								69	64			59	24
		69.02	159			59.02	30								69.02	71			59.02	29
		69.04	162			59.04	35								69.04	62			59.04	32
		69.06	180			59.06	36								69.06	68			59.06	29
		69.08	169			59.08	24								69.08	62			59.08	25
		69.1	167			59.1	29								69.1	59			59.1	29
		69.12	157			59.12	36								69.12	64			59.12	32
		69.14	178			59.14	36								69.14	66			59.14	29
		69.16	154			59.16	30								69.16	59			59.16	29
		69.18	176			59.18	23								69.18	68			59.18	25
		69.2	166			59.2	25								69.2	79			59.2	25
		69.22	166			59.22	25								69.22	69			59.22	28
		69.24	166			59.24	37								69.24	51			59.24	30
		69.26	161			59.26	31								69.26	52			59.26	39
		69.28	171			59.28	26								69.28	47			59.28	24
		69.3	171			59.3	36								69.3	59			59.3	29
		69.32	170			59.32	21								69.32	53			59.32	32
		69.34	157			59.34	45								69.34	60			59.34	29
		69.36	162			59.36	32								69.36	76			59.36	25
		69.38	158			59.38	36								69.38	64			59.38	29
		69.4	167			59.4	35								69.4	54			59.4	32
		69.42	163			59.42	26								69.42	62			59.42	29
		69.44	151			59.44	29								69.44	69			59.44	25
		69.46	163			59.46	20								69.46	64			59.46	25
		69.48	166			59.48	30								69.48	48			59.48	28
		69.5	161			59.5	29								69.5	59			59.5	25
		69.52	158			59.52	28								69.52	71			59.52	25
		69.54	160			59.54	38								69.54	70			59.54	28
		69.56	160			59.56	32								69.56	65			59.56	30
		69.58	161			59.58	21								69.58	74			59.58	39
		69.6	166			59.6	28								69.6	56			59.6	24
		69.62	172			59.62	34								69.62	66			59.62	29
		69.64	161			59.64	34								69.64	42			59.64	32
		69.66	169			59.66	38								69.66	72			59.66	29
		69.68	155			59.68	30								69.68	62			59.68	25
		69.7	174			59.7	29								69.7	58			59.7	29
		69.72	162			59.72	20								69.72	70			59.72	32
		69.74	157			59.74	30								69.74	71			59.74	29
		69.76	150			59.76	29								69.76	64			59.76	29
		69.78	167			59.78	28								69.78	50			59.78	25
		69.8	160			59.8	38								69.8	57			59.8	25
		69.82	166			59.82	32								69.82	62			59.82	25
		69.84	171			59.84	21								69.84	66			59.84	28
		69.86	169			59.86	28								69.86	62			59.86	30
		69.88	171			59.88	34								69.88	59			59.88	39
		69.9	179			59.9	34								69.9	55			59.9	24
		69.92	164			59.92	38								69.92	62			59.92	29
		69.94	184			59.94	30								69.94	66			59.94	32
		69.96	159			59.96	29								69.96	68			59.96	29
		69.98	172			59.98	38								69.98	68			59.98	25
		70	150			60	38								70	67			60	25
		70.02	147			60.02	31								70.02	63			60.02	28
		70.04	168			60.04	30								70.04	62			60.04	30
		70.06	164			60.06	29								70.06	69			60.06	39
		70.08	158			60.08	34								70.08	74			60.08	24
		70.1	155			60.1	26								70.1	67			60.1	29
		70.12	160			60.12	27								70.12	57			60.12	32
		70.14	156			60.14	38								70.14	76			60.14	29
		70.16	179			60.16	37								70.16	85			60.16	25
		70.18	163			60.18	32								70.18	65			60.18	29
		70.2	187			60.2	38								70.2	68			60.2	32
		70.22	175			60.22	30								70.22	77			60.22	29
		70.24	167			60.24	38								70.24	69			60.24	29
		70.26	171			60.26	38								70.26	84			60.26	25
		70.28	173			60.28	31								70.28	77			60.28	25
		70.3	175			60.3	30								70.3	65			60.3	28
		70.32	181			60.32	29								70.32	65			60.32	30
		70.34	176			60.34	34								70.34	63			60.34	39
		70.36	179			60.36	38								70.36	68			60.36	24
		70.38	176			60.38	38								70.38	50			60.38	29
		70.4	172			60.4	31								70.4	59			60.4	32
		70.42	176			60.42	30								70.42	70			60.42	29
		70.44	173			60.44	29								70.44	52			60.44	25
		70.46	172			60.46	34								70.46	58			60.46	29
		70.48	163			60.48	38								70.48	78			60.48	32
		70.5	170			60.5	37								70.5	56			60.5	29
		70.52	174			60.52	32								70.52	63			60.52	29
		70.54	186			60.54	38								70.54	76			60.54	32
		70.56	170			60.56	30								70.56	66			60.56	29
		70.58	164			60.58	38								70.58	73			60.58	25
		70.6	177			60.6	38								70.6	66			60.6	25
		70.62	169			60.62	31								70.62	58			60.62	28
		70.64	170			60.64	30								70.64	71			60.64	30
		70.66	162			60.66	29								70.66	78			60.66	39
		70.68	160			60.68	34								70.68	81			60.68	24
		70.7	176			60.7	38								70.7	66			60.7	29
		70.72	172			60.72	38								70.72	60			60.72	32
		70.74	178			60.74	38								70.74	63			60.74	29
		70.76	168			60.76	37								70.76	67			60.76	25
		70.78	168			60.78	32								70.78	63			60.78	29
		70.8	167			60.8	38								70.8	69			60.8	32
		70.82	161			60.82	30								70.82	65			60.82	29
		70.84	162			60.84	38								70.84	74			60.84	25
		70.86	169			60.86	38								70.86	74			60.86	25
		70.88	173			60.88	36								70.88	78			60.88	28
		70.9	182			60.9	24								70.9	60			60.9	30
		70.92	171			60.92	29								70.92	63			60.92	39
		70.94	161			60.94	36								70.94	70			60.94	24
		70.96	172			60.96	36								70.96	71			60.96	29
		70.98	174			60.98	30								70.98	75			60.98	32
		71	176			61	23								71	52			61	29
		71.02	159			61.02	25								71.02	66			61.02	25
		71.04	160			61.04	25								71.04	72			61.04	29
		71.06	177			61.06	37								71.06	71			61.06	32
		71.08	161			61.08	31								71.08	73			61.08	29
		71.1	164			61.1	26								71.1	87			61.1	29
		71.12	170			61.12	36								71.12	76			61.12	25
		71.14	193			61.14	21								71.14	57			61.14	25
		71.16	173			61.16	45								71.16	63			61.16	28
		71.18	179			61.18	32								71.18	51			61.18	30
		71.2	174			61.2	36								71.2	67			61.2	39
		71.22	169			61.22	35								71.22	61			61.22	24
		71.24	170			61.24	26								71.24	56			61.24	29
		71.26	171			61.26	29								71.26	80			61.26	32
		71.28	179			61.28	20								71.28	90			61.28	29
		71.3	161			61.3	30								71.3	66			61.3	35
		71.32	182			61.32	29								71.32	81			61.32	33
		71.34	172			61.34	28								71.34	64			61.34	25
		71.36	180			61.36	38								71.36	77			61.36	28
		71.38	174			61.38	32								71.38	69			61.38	30
		71.4	176			61.4	21								71.4	59			61.4	39
		71.42	201			61.42	28								71.42	74			61.42	24
		71.44	175			61.44	34								71.44	70			61.44	29
		71.46	170			61.46	34								71.46	72			61.46	32
		71.48	175			61.48	38								71.48	76			61.48	29
		71.5	171			61.5	30								71.5	77			61.5	25
		71.52	169			61.52	29								71.52	80			61.52	29
		71.54	154			61.54	29								71.54	73			61.54	25
		71.56	176			61.56	28								71.56	75			61.56	28
		71.58	173			61.58	38								71.58	61			61.58	30
		71.6	175			61.6	32								71.6	66			61.6	39
		71.62	167			61.62	21								71.62	66			61.62	24
		71.64	167			61.64	28								71.64	76			61.64	29
		71.66	174			61.66	34								71.66	70			61.66	32
		71.68	173			61.68	34								71.68	93			61.68	29
		71.7	182			61.7	38								71.7	84			61.7	25
		71.72	173			61.72	30								71.72	86			61.72	25
		71.74	183			61.74	29								71.74	82			61.74	28
		71.76	184			61.76	45								71.76	82			61.76	30
		71.78	183			61.78	32								71.78	72			61.78	39
		71.8	181			61.8	36								71.8	78			61.8	24
		71.82	175			61.82	35								71.82	85			61.82	29
		71.84	167			61.84	26								71.84	78			61.84	32
		71.86	177			61.86	29								71.86	85			61.86	29
		71.88	188			61.88	20								71.88	93			61.88	25
		71.9	174			61.9	30								71.9	76			61.9	28
		71.92	180			61.92	29								71.92	86			61.92	30
		71.94	194			61.94	28								71.94	76			61.94	39
		71.96	159			61.96	38								71.96	81			61.96	24
		71.98	178			61.98	32								71.98	70			61.98	29
		72	191			62	21								72	89			62	24
		72.02	171			62.02	28								72.02	101			62.02	29
		72.04	183			62.04	34								72.04	71			62.04	32
		72.06	178			62.06	34								72.06	81			62.06	29
		72.08	170			62.08	38								72.08	66			62.08	25
		72.1	191			62.1	30								72.1	58			62.1	29
		72.12	196			62.12	29								72.12	81			62.12	25
		72.14	198			62.14	26								72.14	103			62.14	28
		72.16	169			62.16	29								72.16	90			62.16	30
		72.18	177			62.18	20								72.18	84			62.18	39
		72.2	178			62.2	30								72.2	88			62.2	24
		72.22	180			62.22	29								72.22	77			62.22	29
		72.24	177			62.24	28								72.24	82			62.24	32
		72.26	189			62.26	38								72.26	85			62.26	29
		72.28	196			62.28	32								72.28	64			62.28	24
		72.3	170			62.3	21								72.3	78			62.3	29
		72.32	171			62.32	28								72.32	81			62.32	32
		72.34	187			62.34	34								72.34	77			62.34	29
		72.36	186			62.36	34								72.36	83			62.36	25
		72.38	188			62.38	38								72.38	92			62.38	29
		72.4	184			62.4	30								72.4	97			62.4	25
		72.42	192			62.42	29								72.42	66			62.42	28
		72.44	168			62.44	38								72.44	91			62.44	30
		72.46	172			62.46	38								72.46	82			62.46	24
		72.48	188			62.48	38								72.48	72			62.48	29
		72.5	182			62.5	37								72.5	86			62.5	32
		72.52	206			62.52	32								72.52	89			62.52	29
		72.54	199			62.54	38								72.54	78			62.54	25
		72.56	189			62.56	30								72.56	98			62.56	29
		72.58	194			62.58	38								72.58	84			62.58	25
		72.6	203			62.6	38								72.6	90			62.6	28
		72.62	195			62.62	31								72.62	85			62.62	30
		72.64	200			62.64	30								72.64	65			62.64	39
		72.66	192			62.66	29								72.66	73			62.66	24
		72.68	183			62.68	34								72.68	85			62.68	29
		72.7	177			62.7	38								72.7	95			62.7	32
		72.72	194			62.72	38								72.72	90			62.72	24
		72.74	192			62.74	31								72.74	97			62.74	29
		72.76	180			62.76	30								72.76	98			62.76	32
		72.78	198			62.78	29								72.78	72			62.78	29
		72.8	194			62.8	34								72.8	87			62.8	25
		72.82	193			62.82	26								72.82	97			62.82	29
		72.84	194			62.84	30								72.84	87			62.84	25
		72.86	193			62.86	29								72.86	86			62.86	28
		72.88	201			62.88	34								72.88	92			62.88	30
		72.9	178			62.9	38								72.9	78			62.9	39
		72.92	200			62.92	30								72.92	96			62.92	24
		72.94	190			62.94	29								72.94	82			62.94	29
		72.96	184			62.96	34								72.96	96			62.96	32
		72.98	184			62.98	38								72.98	103			62.98	29
		73	214			63	38								73	94			63	25
		73.02	180			63.02	38								73.02	96			63.02	25
		73.04	179			63.04	37								73.04	103			63.04	28
		73.06	195			63.06	32								73.06	96			63.06	30
		73.08	197			63.08	38								73.08	96			63.08	39
		73.1	190			63.1	30								73.1	86			63.1	24
		73.12	193			63.12	38								73.12	97			63.12	29
		73.14	197			63.14	38								73.14	87			63.14	32
		73.16	198			63.16	30								73.16	112			63.16	29
		73.18	178			63.18	36								73.18	77			63.18	25
		73.2	202			63.2	24								73.2	91			63.2	28
		73.22	215			63.22	29								73.22	94			63.22	29
		73.24	208			63.24	36								73.24	100			63.24	36
		73.26	176			63.26	36								73.26	91			63.26	36
		73.28	198			63.28	30								73.28	106			63.28	30
		73.3	188			63.3	23								73.3	94			63.3	23
		73.32	201			63.32	25								73.32	108			63.32	25
		73.34	201			63.34	25								73.34	101			63.34	25
		73.36	173			63.36	37								73.36	81			63.36	37
		73.38	189			63.38	31								73.38	88			63.38	31
		73.4	206			63.4	26								73.4	94			63.4	26
		73.42	196			63.42	36								73.42	97			63.42	36
		73.44	204			63.44	21								73.44	110			63.44	21
		73.46	183			63.46	45								73.46	109			63.46	45
		73.48	223			63.48	32								73.48	94			63.48	32
		73.5	196			63.5	36								73.5	98			63.5	36
		73.52	212			63.52	35								73.52	99			63.52	35
		73.54	203			63.54	26								73.54	89			63.54	26
		73.56	195			63.56	29								73.56	102			63.56	29
		73.58	201			63.58	20								73.58	101			63.58	20
		73.6	195			63.6	30								73.6	98			63.6	30
		73.62	217			63.62	29								73.62	105			63.62	29
		73.64	192			63.64	28								73.64	107			63.64	28
		73.66	201			63.66	38								73.66	110			63.66	38
		73.68	199			63.68	32								73.68	101			63.68	32
		73.7	220			63.7	21								73.7	94			63.7	21
		73.72	198			63.72	28								73.72	98			63.72	28
		73.74	214			63.74	34								73.74	98			63.74	34
		73.76	196			63.76	34								73.76	114			63.76	34
		73.78	187			63.78	38								73.78	101			63.78	38
		73.8	204			63.8	30								73.8	108			63.8	30
		73.82	199			63.82	29								73.82	95			63.82	29
		73.84	202			63.84	30								73.84	119			63.84	30
		73.86	205			63.86	29								73.86	113			63.86	29
		73.88	198			63.88	35								73.88	107			63.88	35
		73.9	210			63.9	26								73.9	91			63.9	26
		73.92	231			63.92	23								73.92	101			63.92	23
		73.94	210			63.94	33								73.94	103			63.94	33
		73.96	189			63.96	24								73.96	93			63.96	24
		73.98	224			63.98	23								73.98	106			63.98	23
		74	225			64	34								74	110			64	34
		74.02	206			64.02	28								74.02	89			64.02	28
		74.04	203			64.04	28								74.04	112			64.04	28
		74.06	183			64.06	29								74.06	99			64.06	29
		74.08	199			64.08	30								74.08	91			64.08	30
		74.1	201			64.1	30								74.1	91			64.1	30
		74.12	197			64.12	22								74.12	116			64.12	22
		74.14	199			64.14	30								74.14	114			64.14	30
		74.16	214			64.16	31								74.16	108			64.16	31
		74.18	201			64.18	32								74.18	90			64.18	32
		74.2	204			64.2	31								74.2	83			64.2	31
		74.22	212			64.22	37								74.22	119			64.22	37
		74.24	221			64.24	29								74.24	88			64.24	29
		74.26	211			64.26	27								74.26	97			64.26	27
		74.28	186			64.28	36								74.28	96			64.28	36
		74.3	212			64.3	21								74.3	112			64.3	21
		74.32	197			64.32	37								74.32	119			64.32	37
		74.34	207			64.34	30								74.34	92			64.34	30
		74.36	192			64.36	33								74.36	105			64.36	33
		74.38	197			64.38	42								74.38	105			64.38	42
		74.4	197			64.4	33								74.4	93			64.4	33
		74.42	192			64.42	29								74.42	105			64.42	29
		74.44	213			64.44	26								74.44	114			64.44	26
		74.46	196			64.46	27								74.46	98			64.46	27
		74.48	190			64.48	31								74.48	88			64.48	31
		74.5	212			64.5	31								74.5	113			64.5	31
		74.52	201			64.52	25								74.52	107			64.52	25
		74.54	184			64.54	30								74.54	99			64.54	30
		74.56	176			64.56	44								74.56	97			64.56	44
		74.58	219			64.58	24								74.58	91			64.58	24
		74.6	189			64.6	35								74.6	87			64.6	35
		74.62	197			64.62	30								74.62	85			64.62	30
		74.64	196			64.64	32								74.64	77			64.64	32
		74.66	204			64.66	30								74.66	86			64.66	30
		74.68	192			64.68	36								74.68	95			64.68	36
		74.7	193			64.7	35								74.7	84			64.7	35
		74.72	220			64.72	32								74.72	102			64.72	32
		74.74	210			64.74	26								74.74	93			64.74	26
		74.76	189			64.76	31								74.76	91			64.76	31
		74.78	203			64.78	38								74.78	88			64.78	38
		74.8	197			64.8	28								74.8	94			64.8	28
		74.82	196			64.82	34								74.82	114			64.82	34
		74.84	199			64.84	34								74.84	93			64.84	34
		74.86	200			64.86	27								74.86	103			64.86	27
		74.88	194			64.88	30								74.88	62			64.88	30
		74.9	210			64.9	35								74.9	89			64.9	35
		74.92	182			64.92	27								74.92	98			64.92	27
		74.94	215			64.94	30								74.94	77			64.94	30
		74.96	190			64.96	26								74.96	96			64.96	26
		74.98	205			64.98	33								74.98	74			64.98	33
		75	201			65	38								75	102			65	38
		75.02	175			65.02	31								75.02	91			65.02	31
		75.04	194			65.04	35								75.04	98			65.04	35
		75.06	214			65.06	34								75.06	87			65.06	34
		75.08	189			65.08	36								75.08	93			65.08	36
		75.1	206			65.1	26								75.1	91			65.1	26
		75.12	194			65.12	26								75.12	90			65.12	26
		75.14	195			65.14	27								75.14	75			65.14	27
		75.16	180			65.16	34								75.16	91			65.16	34
		75.18	217			65.18	40								75.18	82			65.18	40
		75.2	200			65.2	34								75.2	89			65.2	34
		75.22	202			65.22	29								75.22	97			65.22	29
		75.24	190			65.24	29								75.24	113			65.24	29
		75.26	196			65.26	38								75.26	89			65.26	38
		75.28	198			65.28	28								75.28	101			65.28	28
		75.3	186			65.3	34								75.3	86			65.3	34
		75.32	194			65.32	27								75.32	87			65.32	27
		75.34	178			65.34	22								75.34	80			65.34	22
		75.36	198			65.36	21								75.36	89			65.36	21
		75.38	182			65.38	23								75.38	79			65.38	23
		75.4	173			65.4	29								75.4	92			65.4	29
		75.42	176			65.42	36								75.42	96			65.42	36
		75.44	181			65.44	35								75.44	80			65.44	35
		75.46	180			65.46	34								75.46	78			65.46	34
		75.48	194			65.48	38								75.48	74			65.48	38
		75.5	188			65.5	29								75.5	73			65.5	29
		75.52	193			65.52	31								75.52	89			65.52	31
		75.54	191			65.54	18								75.54	95			65.54	18
		75.56	192			65.56	37								75.56	88			65.56	37
		75.58	208			65.58	38								75.58	89			65.58	38
		75.6	175			65.6	27								75.6	68			65.6	27
		75.62	186			65.62	29								75.62	78			65.62	29
		75.64	188			65.64	36								75.64	78			65.64	36
		75.66	186			65.66	37								75.66	87			65.66	37
		75.68	183			65.68	37								75.68	80			65.68	37
		75.7	182			65.7	30								75.7	82			65.7	30
		75.72	174			65.72	27								75.72	95			65.72	27
		75.74	186			65.74	35								75.74	97			65.74	35
		75.76	170			65.76	29								75.76	76			65.76	29
		75.78	207			65.78	32								75.78	85			65.78	32
		75.8	188			65.8	31								75.8	81			65.8	31
		75.82	177			65.82	33								75.82	77			65.82	33
		75.84	183			65.84	24								75.84	79			65.84	24
		75.86	183			65.86	20								75.86	79			65.86	20
		75.88	185			65.88	32								75.88	75			65.88	32
		75.9	187			65.9	26								75.9	81			65.9	26
		75.92	188			65.92	29								75.92	88			65.92	29
		75.94	179			65.94	34								75.94	83			65.94	34
		75.96	179			65.96	31								75.96	99			65.96	31
		75.98	181			65.98	34								75.98	77			65.98	34
		76	184			66	27								76	83			66	27
		76.02	180			66.02	27								76.02	67			66.02	27
		76.04	179			66.04	37								76.04	78			66.04	37
		76.06	174			66.06	31								76.06	90			66.06	31
		76.08	181			66.08	29								76.08	83			66.08	29
		76.1	174			66.1	25								76.1	87			66.1	25
		76.12	179			66.12	25								76.12	87			66.12	25
		76.14	189			66.14	23								76.14	72			66.14	23
		76.16	168			66.16	30								76.16	79			66.16	30
		76.18	175			66.18	37								76.18	101			66.18	37
		76.2	164			66.2	37								76.2	79			66.2	37
		76.22	159			66.22	24								76.22	81			66.22	24
		76.24	166			66.24	22								76.24	66			66.24	22
		76.26	170			66.26	33								76.26	67			66.26	33
		76.28	174			66.28	34								76.28	56			66.28	34
		76.3	171			66.3	37								76.3	77			66.3	37
		76.32	162			66.32	28								76.32	77			66.32	28
		76.34	167			66.34	28								76.34	77			66.34	28
		76.36	169			66.36	43								76.36	74			66.36	43
		76.38	183			66.38	25								76.38	79			66.38	25
		76.4	179			66.4	27								76.4	64			66.4	27
		76.42	163			66.42	33								76.42	67			66.42	33
		76.44	183			66.44	22								76.44	82			66.44	22
		76.46	169			66.46	28								76.46	76			66.46	28
		76.48	175			66.48	30								76.48	74			66.48	30
		76.5	162			66.5	35								76.5	71			66.5	35
		76.52	182			66.52	28								76.52	76			66.52	28
		76.54	191			66.54	33								76.54	61			66.54	33
		76.56	181			66.56	38								76.56	71			66.56	38
		76.58	181			66.58	32								76.58	75			66.58	32
		76.6	190			66.6	29								76.6	72			66.6	29
		76.62	169			66.62	40								76.62	78			66.62	40
		76.64	170			66.64	28								76.64	80			66.64	28
		76.66	169			66.66	30								76.66	72			66.66	30
		76.68	170			66.68	30								76.68	70			66.68	30
		76.7	178			66.7	31								76.7	73			66.7	31
		76.72	190			66.72	27								76.72	75			66.72	27
		76.74	172			66.74	34								76.74	79			66.74	34
		76.76	170			66.76	26								76.76	76			66.76	26
		76.78	180			66.78	23								76.78	67			66.78	23
		76.8	176			66.8	20								76.8	62			66.8	20
		76.82	167			66.82	31								76.82	74			66.82	31
		76.84	181			66.84	29								76.84	73			66.84	29
		76.86	172			66.86	30								76.86	78			66.86	30
		76.88	176			66.88	27								76.88	79			66.88	27
		76.9	169			66.9	34								76.9	67			66.9	34
		76.92	172			66.92	19								76.92	65			66.92	19
		76.94	187			66.94	31								76.94	80			66.94	31
		76.96	174			66.96	27								76.96	75			66.96	27
		76.98	169			66.98	21								76.98	81			66.98	21
		77	178			67	34								77	77			67	34
		77.02	182			67.02	23								77.02	73			67.02	23
		77.04	168			67.04	32								77.04	68			67.04	32
		77.06	180			67.06	28								77.06	66			67.06	28
		77.08	164			67.08	27								77.08	64			67.08	27
		77.1	190			67.1	28								77.1	71			67.1	28
		77.12	186			67.12	28								77.12	70			67.12	28
		77.14	179			67.14	21								77.14	75			67.14	21
		77.16	188			67.16	25								77.16	77			67.16	25
		77.18	171			67.18	31								77.18	81			67.18	31
		77.2	178			67.2	26								77.2	86			67.2	26
		77.22	185			67.22	34								77.22	71			67.22	34
		77.24	179			67.24	32								77.24	67			67.24	32
		77.26	171			67.26	28								77.26	64			67.26	28
		77.28	180			67.28	22								77.28	70			67.28	22
		77.3	159			67.3	29								77.3	60			67.3	29
		77.32	181			67.32	31								77.32	85			67.32	31
		77.34	164			67.34	27								77.34	76			67.34	27
		77.36	190			67.36	32								77.36	73			67.36	32
		77.38	178			67.38	27								77.38	71			67.38	27
		77.4	181			67.4	34								77.4	89			67.4	34
		77.42	156			67.42	37								77.42	65			67.42	37
		77.44	164			67.44	25								77.44	67			67.44	25
		77.46	186			67.46	23								77.46	83			67.46	23
		77.48	176			67.48	24								77.48	73			67.48	24
		77.5	194			67.5	25								77.5	73			67.5	25
		77.52	177			67.52	37								77.52	66			67.52	37
		77.54	175			67.54	37								77.54	70			67.54	37
		77.56	161			67.56	25								77.56	64			67.56	25
		77.58	186			67.58	39								77.58	72			67.58	39
		77.6	167			67.6	34								77.6	58			67.6	34
		77.62	180			67.62	23								77.62	81			67.62	23
		77.64	167			67.64	38								77.64	58			67.64	38
		77.66	171			67.66	31								77.66	64			67.66	31
		77.68	183			67.68	24								77.68	65			67.68	24
		77.7	178			67.7	34								77.7	74			67.7	34
		77.72	155			67.72	37								77.72	61			67.72	37
		77.74	174			67.74	25								77.74	85			67.74	25
		77.76	154			67.76	30								77.76	66			67.76	30
		77.78	170			67.78	21								77.78	76			67.78	21
		77.8	171			67.8	28								77.8	65			67.8	28
		77.82	173			67.82	32								77.82	65			67.82	32
		77.84	172			67.84	39								77.84	77			67.84	39
		77.86	185			67.86	36								77.86	86			67.86	36
		77.88	174			67.88	32								77.88	78			67.88	32
		77.9	168			67.9	36								77.9	75			67.9	36
		77.92	188			67.92	30								77.92	67			67.92	30
		77.94	166			67.94	31								77.94	75			67.94	28
		77.96	165			67.96	34								77.96	66			67.96	32
		77.98	151			67.98	32								77.98	70			67.98	39
		78	159			68	30								78	62			68	36
		78.02	173			68.02	38								78.02	66			68.02	32
		78.04	172			68.04	40								78.04	72			68.04	40
		78.06	151			68.06	30								78.06	81			68.06	30
		78.08	189			68.08	31								78.08	67			68.08	31
		78.1	167			68.1	31								78.1	71			68.1	28
		78.12	171			68.12	36								78.12	60			68.12	32
		78.14	170			68.14	30								78.14	63			68.14	39
		78.16	165			68.16	27								78.16	81			68.16	36
		78.18	176			68.18	28								78.18	70			68.18	32
		78.2	173			68.2	27								78.2	78			68.2	28
		78.22	179			68.22	49								78.22	66			68.22	32
		78.24	164			68.24	32								78.24	52			68.24	39
		78.26	160			68.26	37								78.26	73			68.26	36
		78.28	168			68.28	26								78.28	72			68.28	32
		78.3	174			68.3	21								78.3	73			68.3	21
		78.32	154			68.32	33								78.32	78			68.32	33
		78.34	172			68.34	29								78.34	65			68.34	29
		78.36	168			68.36	37								78.36	79			68.36	28
		78.38	155			68.38	37								78.38	72			68.38	32
		78.4	173			68.4	33								78.4	70			68.4	39
		78.42	154			68.42	26								78.42	69			68.42	36
		78.44	178			68.44	27								78.44	74			68.44	32
		78.46	164			68.46	35								78.46	70			68.46	35
		78.48	184			68.48	35								78.48	83			68.48	35
		78.5	168			68.5	37								78.5	62			68.5	37
		78.52	178			68.52	30								78.52	66			68.52	30
		78.54	163			68.54	36								78.54	58			68.54	36
		78.56	175			68.56	31								78.56	61			68.56	31
		78.58	167			68.58	36								78.58	85			68.58	36
		78.6	173			68.6	29								78.6	80			68.6	29
		78.62	171			68.62	28								78.62	79			68.62	28
		78.64	171			68.64	42								78.64	73			68.64	42
		78.66	170			68.66	38								78.66	79			68.66	38
		78.68	173			68.68	33								78.68	79			68.68	33
		78.7	173			68.7	34								78.7	63			68.7	34
		78.72	174			68.72	23								78.72	74			68.72	23
		78.74	179			68.74	17								78.74	81			68.74	17
		78.76	165			68.76	22								78.76	71			68.76	22
		78.78	176			68.78	28								78.78	62			68.78	28
		78.8	167			68.8	32								78.8	69			68.8	32
		78.82	180			68.82	32								78.82	80			68.82	32
		78.84	165			68.84	30								78.84	69			68.84	30
		78.86	174			68.86	36								78.86	80			68.86	36
		78.88	163			68.88	36								78.88	81			68.88	36
		78.9	177			68.9	27								78.9	81			68.9	27
		78.92	183			68.92	30								78.92	82			68.92	30
		78.94	184			68.94	34								78.94	73			68.94	34
		78.96	172			68.96	23								78.96	77			68.96	23
		78.98	181			68.98	28								78.98	75			68.98	28
		79	165			69	41								79	67			69	41
		79.02	169			69.02	28								79.02	80			69.02	28
		79.04	165			69.04	27								79.04	66			69.04	27
		79.06	183			69.06	33								79.06	66			69.06	33
		79.08	166			69.08	24								79.08	78			69.08	24
		79.1	180			69.1	28								79.1	62			69.1	28
		79.12	183			69.12	31								79.12	57			69.12	31
		79.14	176			69.14	38								79.14	75			69.14	38
		79.16	163			69.16	29								79.16	70			69.16	29
		79.18	188			69.18	28								79.18	66			69.18	28
		79.2	165			69.2	24								79.2	66			69.2	24
		79.22	167			69.22	32								79.22	68			69.22	32
		79.24	175			69.24	29								79.24	71			69.24	29
		79.26	174			69.26	29								79.26	78			69.26	29
		79.28	195			69.28	31								79.28	86			69.28	31
		79.3	177			69.3	29								79.3	80			69.3	29
		79.32	176			69.32	23								79.32	82			69.32	23
		79.34	169			69.34	29								79.34	73			69.34	29
		79.36	176			69.36	37								79.36	66			69.36	37
		79.38	176			69.38	23								79.38	83			69.38	23
		79.4	180			69.4	38								79.4	80			69.4	38
		79.42	178			69.42	19								79.42	71			69.42	19
		79.44	173			69.44	36								79.44	69			69.44	36
		79.46	150			69.46	33								79.46	71			69.46	33
		79.48	169			69.48	31								79.48	72			69.48	31
		79.5	168			69.5	37								79.5	69			69.5	37
		79.52	187			69.52	26								79.52	64			69.52	26
		79.54	159			69.54	32								79.54	82			69.54	32
		79.56	174			69.56	26								79.56	67			69.56	26
		79.58	174			69.58	34								79.58	71			69.58	34
		79.6	178			69.6	38								79.6	75			69.6	38
		79.62	179			69.62	33								79.62	76			69.62	33
		79.64	173			69.64	28								79.64	68			69.64	28
		79.66	174			69.66	27								79.66	63			69.66	27
		79.68	178			69.68	26								79.68	70			69.68	26
		79.7	166			69.7	39								79.7	76			69.7	39
		79.72	169			69.72	28								79.72	83			69.72	28
		79.74	166			69.74	32								79.74	72			69.74	32
		79.76	183			69.76	31								79.76	55			69.76	31
		79.78	179			69.78	40								79.78	82			69.78	40
		79.8	167			69.8	25								79.8	75			69.8	25
		79.82	160			69.82	28								79.82	64			69.82	28
		79.84	172			69.84	34								79.84	76			69.84	34
[truncated: 1,508 more rows]

## Sheet: Binary Priority List_1
	XRD Data, Binary Priority Lists and Thermodynamic Descriptions
	by Antonio João Seco Ferreira Tapia (Email: antoniojoaotapia@gmail.com)								Dami Yim (Email: dmyim4651@gmail.com)
	Computational Materials Science and Engineering Laboratory,								Structural Nano Metals Processing Laboratory,
	Department of Materials Science and Engineering, POSTECH
	Binary Priority List (made from alloys identified as good candidates for solid solution screening by the parametric approach)
		Quaternary				Promising solid	Agreement with			Quinary			Promising solid	Agreement with			Senary			Promising solid	Agreement with
					Binary occurance	solution features	experimental binary					Binary occurance	solution features	experimental binary					Binary occurance	solution features	experimental binary
			1	VZn	17					1	VZn	24					1	CrCu	29
			2	CrV	14					2	CrCu	22					2	CuFe	27
			3	FeV	13					3	MoZn	21					3	VZn	25
			4	WZn	13					4	CuV	21					4	CuV	25
			5	MoV	12					5	WZn	20					5	CrFe	25
			6	MoZn	12					6	MoW	20					6	CuZn	25
			7	VW	12					7	CuFe	20					7	CuMn	21
			8	CuV	11					8	CrV	19					8	CrZn	20
			9	MnV	11					9	CrFe	19					9	CrMn	20
			10	CoMn	10					10	CuZn	19					10	CuSi	20
			11	CoV	10					11	MoV	18					11	CrV	19
			12	CrMn	10					12	VW	18					12	FeMn	19
			13	CrNi	10					13	CrZn	18					13	FeZn	19
			14	CuMn	10					14	CrMn	16					14	FeV	17
			15	MnNi	10					15	CuMn	16					15	CoCu	16
			16	MoW	10					16	AlW	16					16	CoCr	16
			17	NiV	10					17	FeMn	16					17	CoFe	16
			18	AlW	9					18	AlMo	16					18	VW	15
			19	CoCr	9					19	AlV	16					19	CrNi	15
			20	CoNi	9					20	AlZn	16					20	CuNi	15
			21	CrCu	9					21	CoCu	15					21	FeNi	15
			22	CuFe	9					22	FeV	14					22	MoZn	14
			23	CuNi	9					23	CrNi	14					23	MoV	14
			24	FeMn	9					24	CoCr	14					24	MnV	14
			25	FeNi	9					25	CuNi	14					25	SiZn	14
			26	MoNb	9					26	CoFe	14					26	MnZn	14
			27	MoTi	9					27	MnV	13					27	WZn	13
			28	NbV	9					28	CoMn	13					28	CoMn	13
			29	NbW	9					29	MnNi	13					29	MnNi	13
			30	NbZn	9					30	FeNi	13					30	CuMo	13
			31	TiW	9					31	FeZn	13					31	CrSi	13
			32	AlMo	8					32	CoV	11					32	SiV	13
			33	AlV	8					33	NiV	11					33	MoW	12
			34	AlZn	8					34	CoNi	10					34	AlW	11
			35	CoCu	8					35	MoNb	10					35	AlMo	11
			36	CoFe	8					36	MoTi	10					36	AlZn	11
			37	CrFe	8					37	NbV	10					37	MoSi	11
			38	CuZn	8					38	NbW	10					38	SiW	11
			39	TiV	8					39	NbZn	10					39	AlV	10
			40	TiZn	8					40	TiW	10					40	CoNi	10
			41	CrZn	7					41	TiV	10					41	CuW	10
			42	AlNb	6					42	TiZn	10					42	CoZn	10
			43	NbTi	6					43	AlNb	10					43	FeSi	10
			44	SiZn	6					44	NbTi	10					44	NiZn	10
			45	AlTi	5					45	AlTi	10					45	CoV	9
			46	CuSi	5					46	SiZn	9					46	NiV	9
			47	FeZn	5					47	CuSi	9					47	CrMo	9
			48	MnZn	3					48	MnZn	9					48	CrW	7
			49	MoSi	3					49	MoSi	8					49	FeMo	7
			50	SiW	3					50	SiW	7					50	MoNb	5
			51	CrMo	2					51	CrMo	7					51	MoTi	5
			52	CrW	2					52	CuMo	7					52	NbV	5
			53	CuMo	2					53	CrW	6					53	NbW	5
			54	FeMo	2					54	CuW	6					54	NbZn	5
			55	FeSi	2					55	CoZn	6					55	TiW	5
			56	AlSi	1					56	FeSi	5					56	TiV	5
			57	CrSi	1					57	CrSi	5					57	TiZn	5
			58	CuW	1					58	NiZn	5					58	AlNb	5
			59	FeW	1					59	AlCr	4					59	NbTi	5
										60	FeMo	3					60	AlTi	5
										61	FeW	3					61	AlSi	5
										62	AlCu	3					62	MnSi	5
										63	SiV	3					63	FeW	4
										64	AlSi	1					64	AlCu	4
										65	CoSi	1					65	MnMo	4
																	66	CoMo	3
																	67	AlCr	2
																	68	CoSi	2
																	69	MnW	2
																	70	MoNi	2
																	71	AlFe	1
																	72	NiSi	1

## Sheet: Binary Priority List_2
	XRD Data, Binary Priority Lists and Thermodynamic Descriptions
	by Antonio João Seco Ferreira Tapia (Email: antoniojoaotapia@gmail.com)								Dami Yim (Email: dmyim4651@gmail.com)
	Computational Materials Science and Engineering Laboratory,								Structural Nano Metals Processing Laboratory,
	Department of Materials Science and Engineering, POSTECH
	Alloys identified as good candidates for solid solution screening by the parametric approach
		Quaternary								Quinary									Senary
	#	Alloy	Element Set				δ	ΔHmix	#	Alloy	Element Set					δ	ΔHmix	#	Alloy	Element Set						δ	ΔHmix
	1	CoFeMnNi	Co	Fe	Mn	Ni	0.659369	-4	1	CoCrCuFeMn	Co	Cr	Cu	Fe	Mn	0.919709	4.16	1	CoCrCuFeMnNi	Co	Cr	Cu	Fe	Mn	Ni	0.994708	1.44444
	2	CoCrFeMn	Co	Cr	Fe	Mn	0.883821	-2.25	2	CrCuFeMnNi	Cr	Cu	Fe	Mn	Ni	0.919709	2.72	2	AlMoNbTiWZn	Al	Mo	Nb	Ti	W	Zn	2.08978	-7.22222
	3	CoCuFeMn	Co	Cu	Fe	Mn	0.883821	4.25	3	CoCrFeMnNi	Co	Cr	Fe	Mn	Ni	0.924081	-4.16	3	AlMoTiVWZn	Al	Mo	Ti	V	W	Zn	2.4166	-6.11111
	4	CrFeMnNi	Cr	Fe	Mn	Ni	0.883821	-4	4	CoCuFeMnNi	Co	Cu	Fe	Mn	Ni	0.924081	1.76	4	CoCrCuFeMnV	Co	Cr	Cu	Fe	Mn	V	2.5249	0.777778
	5	CuFeMnNi	Cu	Fe	Mn	Ni	0.883821	2.75	5	CoCrCuFeNi	Co	Cr	Cu	Fe	Ni	1.07146	3.2	5	CrCuFeMnNiV	Cr	Cu	Fe	Mn	Ni	V	2.5249	-0.666667
	6	CrCuFeNi	Cr	Cu	Fe	Ni	0.964366	4.75	6	CoCrCuMnNi	Co	Cr	Cu	Mn	Ni	1.07315	0.64	6	AlMoNbVWZn	Al	Mo	Nb	V	W	Zn	2.60624	-3.55556
	7	CoCrMnNi	Co	Cr	Mn	Ni	0.97202	-5.5	7	AlMoTiWZn	Al	Mo	Ti	W	Zn	1.75031	-5.44	7	CoCrCuFeNiV	Co	Cr	Cu	Fe	Ni	V	2.63008	-1.77778
	8	CoCuMnNi	Co	Cu	Mn	Ni	0.97202	0.25	8	AlMoVWZn	Al	Mo	V	W	Zn	1.90064	0.32	8	CoCrCuMnNiV	Co	Cr	Cu	Mn	Ni	V	2.68781	-2.88889
	9	CoCrCuMn	Co	Cr	Cu	Mn	1.02488	3.75	9	AlMoNbTiW	Al	Mo	Nb	Ti	W	1.90212	-12.32	9	CoCrFeMnNiV	Co	Cr	Fe	Mn	Ni	V	2.7008	-7.55556
	10	CrCuMnNi	Cr	Cu	Mn	Ni	1.02488	1.75	10	AlMoNbWZn	Al	Mo	Nb	W	Zn	1.99185	-1.92	10	CoCuFeMnNiV	Co	Cu	Fe	Mn	Ni	V	2.7008	-2.66667
	11	CoCrFeNi	Co	Cr	Fe	Ni	1.02894	-3.75	11	AlNbTiWZn	Al	Nb	Ti	W	Zn	2.09031	-9.92	11	AlMoNbTiVW	Al	Mo	Nb	Ti	V	W	2.8169	-10.7778
	12	CoCrCuNi	Co	Cr	Cu	Ni	1.18577	2.75	12	AlMoNbTiZn	Al	Mo	Nb	Ti	Zn	2.21138	-10.24	12	AlNbTiVWZn	Al	Nb	Ti	V	W	Zn	2.89033	-9.33333
	13	AlMoTiW	Al	Mo	Ti	W	1.60792	-11.75	13	MoNbTiWZn	Mo	Nb	Ti	W	Zn	2.28745	-1.76	13	MoNbTiVWZn	Mo	Nb	Ti	V	W	Zn	2.90774	-1.88889
	14	AlTiWZn	Al	Ti	W	Zn	1.81794	-9.25	14	CrCuFeMnV	Cr	Cu	Fe	Mn	V	2.47475	4	14	AlMoNbTiVZn	Al	Mo	Nb	Ti	V	Zn	2.92939	-9.44444
	15	AlMoNbW	Al	Mo	Nb	W	1.87807	-9.75	15	MoTiVWZn	Mo	Ti	V	W	Zn	2.52782	-0.48	15	CrCuFeSiVZn	Cr	Cu	Fe	Si	V	Zn	3.30747	-14.3333
	16	MoTiWZn	Mo	Ti	W	Zn	1.90289	0.5	16	AlMoTiVW	Al	Mo	Ti	V	W	2.57672	-10.56	16	CrCuFeMnSiZn	Cr	Cu	Fe	Mn	Si	Zn	3.41132	-13.3333
	17	AlMoTiZn	Al	Mo	Ti	Zn	1.9286	-10.25	17	CoCrCuFeV	Co	Cr	Cu	Fe	V	2.6301	1.12	17	CuMoSiVWZn	Cu	Mo	Si	V	W	Zn	3.43777	-8.88889
	18	AlMoVZn	Al	Mo	V	Zn	2.05485	-2.5	18	CrCuFeNiV	Cr	Cu	Fe	Ni	V	2.6301	-0.48	18	CoCrCuFeSiZn	Co	Cr	Cu	Fe	Si	Zn	3.54124	-13
	19	AlNbWZn	Al	Nb	W	Zn	2.07582	-3.25	19	AlTiVWZn	Al	Ti	V	W	Zn	2.63455	-9.28	19	CrCuFeNiSiZn	Cr	Cu	Fe	Ni	Si	Zn	3.54124	-14.3333
	20	AlMoVW	Al	Mo	V	W	2.10909	-6	20	AlMoTiVZn	Al	Mo	Ti	V	Zn	2.64596	-9.76	20	CrCuMoSiVZn	Cr	Cu	Mo	Si	V	Zn	3.57923	-11.8889
	21	MoNbTiW	Mo	Nb	Ti	W	2.11943	-5.5	21	AlMoSiWZn	Al	Mo	Si	W	Zn	2.69184	-13.12	21	AlCrMoVWZn	Al	Cr	Mo	V	W	Zn	3.59953	-0.444444
	22	AlVWZn	Al	V	W	Zn	2.12046	-1.25	22	CoCrCuMnV	Co	Cr	Cu	Mn	V	2.72474	0.48	22	CoCrCuFeMnZn	Co	Cr	Cu	Fe	Mn	Zn	3.62456	2.77778
	23	AlMoNbZn	Al	Mo	Nb	Zn	2.18803	-4.25	23	CrCuMnNiV	Cr	Cu	Mn	Ni	V	2.72474	-1.44	23	CrCuFeMnNiZn	Cr	Cu	Fe	Mn	Ni	Zn	3.62456	1.33333
	24	MoNbWZn	Mo	Nb	W	Zn	2.19575	3	24	MoNbVWZn	Mo	Nb	V	W	Zn	2.76221	1.28	24	CrCuFeMnVZn	Cr	Cu	Fe	Mn	V	Zn	3.6683	3
	25	NbTiWZn	Nb	Ti	W	Zn	2.33492	-3.25	25	CoCrFeMnV	Co	Cr	Fe	Mn	V	2.76444	-5.28	25	CrCuFeMnMoSi	Cr	Cu	Fe	Mn	Mo	Si	3.66877	-13.2222
	26	MoNbTiZn	Mo	Nb	Ti	Zn	2.4724	-3	26	CoCuFeMnV	Co	Cu	Fe	Mn	V	2.76444	5.55112e-16	26	CoCrCuFeNiZn	Co	Cr	Cu	Fe	Ni	Zn	3.71832	1.77778
	27	MoSiWZn	Mo	Si	W	Zn	2.56198	-14.25	27	CrFeMnNiV	Cr	Fe	Mn	Ni	V	2.76444	-7.04	27	AlCuMoSiVZn	Al	Cu	Mo	Si	V	Zn	3.73066	-13.8889
	28	CrFeMnV	Cr	Fe	Mn	V	2.74072	-2.25	28	CuFeMnNiV	Cu	Fe	Mn	Ni	V	2.76444	-1.6	28	CuFeMoSiVZn	Cu	Fe	Mo	Si	V	Zn	3.73907	-12.4444
	29	CuFeMnV	Cu	Fe	Mn	V	2.74072	3.5	29	AlMoNbVW	Al	Mo	Nb	V	W	2.77563	-9.12	29	CrCuSiVWZn	Cr	Cu	Si	V	W	Zn	3.74635	-10.7778
	30	MoTiVW	Mo	Ti	V	W	2.77945	-3.25	30	AlNbVWZn	Al	Nb	V	W	Zn	2.83688	-5.28	30	CrCuFeSiVW	Cr	Cu	Fe	Si	V	W	3.75242	-14.2222
	31	MoTiVZn	Mo	Ti	V	Zn	2.81215	-2.75	31	CoCrCuNiV	Co	Cr	Cu	Ni	V	2.85112	-2.88	31	CoCrCuMnNiZn	Co	Cr	Cu	Mn	Ni	Zn	3.7792	-1.11111
	32	TiVWZn	Ti	V	W	Zn	2.82406	-2.75	32	AlMoNbVZn	Al	Mo	Nb	V	Zn	2.85508	-5.76	32	CoCrCuFeMoSi	Co	Cr	Cu	Fe	Mo	Si	3.79453	-14.1111
	33	CoCrCuV	Co	Cr	Cu	V	2.84824	0.75	33	CoCrFeNiV	Co	Cr	Fe	Ni	V	2.88111	-8.96	33	CoCrCuFeVZn	Co	Cr	Cu	Fe	V	Zn	3.80206	1.11111
	34	CrCuNiV	Cr	Cu	Ni	V	2.84824	-1.5	34	CoCuFeNiV	Co	Cu	Fe	Ni	V	2.88111	-2.24	34	CrCuFeNiVZn	Cr	Cu	Fe	Ni	V	Zn	3.80206	-0.444444
	35	AlTiVW	Al	Ti	V	W	2.8484	-14.25	35	CoCrMnNiV	Co	Cr	Mn	Ni	V	2.94443	-9.12	35	CoCrFeMnNiZn	Co	Cr	Fe	Mn	Ni	Zn	3.80854	-4.11111
	36	AlMoTiV	Al	Mo	Ti	V	2.88086	-14.25	36	CoCuMnNiV	Co	Cu	Mn	Ni	V	2.94443	-4.32	36	CoCuFeMnNiZn	Co	Cu	Fe	Mn	Ni	Zn	3.80854	-0.444444
	37	CoCrFeV	Co	Cr	Fe	V	2.92554	-7.25	37	CoFeMnNiV	Co	Fe	Mn	Ni	V	2.95736	-8.96	37	AlCuSiVWZn	Al	Cu	Si	V	W	Zn	3.82701	-12.5556
	38	CoCuFeV	Co	Cu	Fe	V	2.92554	0.5	38	AlNbTiVW	Al	Nb	Ti	V	W	2.99918	-13.12	38	AlFeMoVWZn	Al	Fe	Mo	V	W	Zn	3.84263	-1.55556
	39	CrFeNiV	Cr	Fe	Ni	V	2.92554	-9.25	39	AlMoNbTiV	Al	Mo	Nb	Ti	V	3.0621	-12.8	39	CrCuMoSiVW	Cr	Cu	Mo	Si	V	W	3.87773	-12.6667
	40	CuFeNiV	Cu	Fe	Ni	V	2.92554	-1.25	40	MoNbTiVW	Mo	Nb	Ti	V	W	3.07074	-4.16	40	CrCuMnSiVW	Cr	Cu	Mn	Si	V	W	3.88919	-14.6667
	41	AlSiWZn	Al	Si	W	Zn	2.98795	-13.5	41	NbTiVWZn	Nb	Ti	V	W	Zn	3.14563	-3.04	41	AlCrMoSiWZn	Al	Cr	Mo	Si	W	Zn	3.89011	-13.6667
	42	MoNbVW	Mo	Nb	V	W	3.02997	-4	42	AlNbTiVZn	Al	Nb	Ti	V	Zn	3.14939	-13.12	42	AlCuMoSiWZn	Al	Cu	Mo	Si	W	Zn	3.89011	-6.66667
	43	CoCrMnV	Co	Cr	Mn	V	3.03901	-6	43	MoNbTiVZn	Mo	Nb	Ti	V	Zn	3.18168	-2.72	43	AlCuMoSiVW	Al	Cu	Mo	Si	V	W	3.89383	-14.5556
	44	CoCuMnV	Co	Cu	Mn	V	3.03901	-1.25	44	CuMoSiVZn	Cu	Mo	Si	V	Zn	3.29764	-13.6	44	CoCrCuFeMnMo	Co	Cr	Cu	Fe	Mn	Mo	3.90172	4.77778
	45	CrMnNiV	Cr	Mn	Ni	V	3.03901	-8.5	45	CrCuFeSiZn	Cr	Cu	Fe	Si	Zn	3.39849	-12	45	CrCuFeMnMoNi	Cr	Cu	Fe	Mn	Mo	Ni	3.90172	3.55556
	46	CuMnNiV	Cu	Mn	Ni	V	3.03901	-3.5	46	CuSiVWZn	Cu	Si	V	W	Zn	3.47438	-12.16	46	CoCrCuMnVZn	Co	Cr	Cu	Mn	V	Zn	3.90263	-0.444444
	47	AlNbVW	Al	Nb	V	W	3.06016	-11.5	47	CrMoVWZn	Cr	Mo	V	W	Zn	3.48327	4.48	47	CrCuMnNiVZn	Cr	Cu	Mn	Ni	V	Zn	3.90263	-2.22222
	48	NbVWZn	Nb	V	W	Zn	3.08194	0.5	48	CuMoSiVW	Cu	Mo	Si	V	W	3.60534	-14.08	48	CuFeSiVWZn	Cu	Fe	Si	V	W	Zn	3.90336	-11.2222
	49	MoNbVZn	Mo	Nb	V	Zn	3.08228	0.5	49	CrCuFeVZn	Cr	Cu	Fe	V	Zn	3.62112	4.48	49	CuMnMoSiVZn	Cu	Mn	Mo	Si	V	Zn	3.91312	-14.2222
	50	CoFeMnV	Co	Fe	Mn	V	3.0883	-7	50	CrCuFeMoSi	Cr	Cu	Fe	Mo	Si	3.67682	-13.6	50	CrCuFeMnSiW	Cr	Cu	Fe	Mn	Si	W	3.92897	-12
	51	FeMnNiV	Fe	Mn	Ni	V	3.0883	-9	51	CrMoSiWZn	Cr	Mo	Si	W	Zn	3.74928	-14.08	51	CoCrFeMnVZn	Co	Cr	Fe	Mn	V	Zn	3.97229	-4.11111
	52	AlMoNbV	Al	Mo	Nb	V	3.10114	-11.5	52	CuMoSiWZn	Cu	Mo	Si	W	Zn	3.74928	-5.44	52	CoCuFeMnVZn	Co	Cu	Fe	Mn	V	Zn	3.97229	-0.888889
	53	AlNbVZn	Al	Nb	V	Zn	3.17173	-9.25	53	FeMoVWZn	Fe	Mo	V	W	Zn	3.7555	3.04	53	CrFeMnNiVZn	Cr	Fe	Mn	Ni	V	Zn	3.97229	-5.77778
	54	CoCrNiV	Co	Cr	Ni	V	3.18521	-11.25	54	CrCuMnVZn	Cr	Cu	Mn	V	Zn	3.77729	2.88	54	CuFeMnNiVZn	Cu	Fe	Mn	Ni	V	Zn	3.97229	-2.44444
	55	CoCuNiV	Co	Cu	Ni	V	3.18521	-4.25	55	AlCrMoVZn	Al	Cr	Mo	V	Zn	3.77874	-2.72	55	CoCrCuFeMoNi	Co	Cr	Cu	Fe	Mo	Ni	3.99362	2.77778
	56	CoFeNiV	Co	Fe	Ni	V	3.22118	-10.5	56	AlCuMoVZn	Al	Cu	Mo	V	Zn	3.77874	2.24
	57	CoMnNiV	Co	Mn	Ni	V	3.29209	-11.5	57	CoCrCuFeZn	Co	Cr	Cu	Fe	Zn	3.8048	4.8
	58	NbTiVW	Nb	Ti	V	W	3.34843	-4	58	CrCuFeNiZn	Cr	Cu	Fe	Ni	Zn	3.8048	3.2
	59	CrCuSiZn	Cr	Cu	Si	Zn	3.41028	-14	59	CoCuFeSiZn	Co	Cu	Fe	Si	Zn	3.8063	-14.72
	60	MoNbTiV	Mo	Nb	Ti	V	3.41386	-2.75	60	AlCrMoWZn	Al	Cr	Mo	W	Zn	3.81243	2.72
	61	CrMoVZn	Cr	Mo	V	Zn	3.48117	3.25	61	AlCrVWZn	Al	Cr	V	W	Zn	3.86778	-1.76
	62	NbTiVZn	Nb	Ti	V	Zn	3.50522	-4.75	62	AlCuVWZn	Al	Cu	V	W	Zn	3.86778	3.52
	63	CrCuVZn	Cr	Cu	V	Zn	3.55999	4.75	63	CrFeMnVZn	Cr	Fe	Mn	V	Zn	3.89238	-1.28
	64	CuFeSiZn	Cu	Fe	Si	Zn	3.58707	-13.5	64	CuFeMnVZn	Cu	Fe	Mn	V	Zn	3.89238	1.76
	65	CrVWZn	Cr	V	W	Zn	3.66015	4	65	CoCrCuMnZn	Co	Cr	Cu	Mn	Zn	3.89773	1.6
	66	CuMoSiZn	Cu	Mo	Si	Zn	3.68731	-10	66	CrCuMnNiZn	Cr	Cu	Mn	Ni	Zn	3.89773	-0.32
	67	CrFeVZn	Cr	Fe	V	Zn	3.75701	-0.75	67	CrCuMoSiZn	Cr	Cu	Mo	Si	Zn	3.89805	-9.6
	68	CuFeVZn	Cu	Fe	V	Zn	3.75701	3.5	68	AlCrMoVW	Al	Cr	Mo	V	W	3.92204	-5.6
	69	FeMoVZn	Fe	Mo	V	Zn	3.78364	1.25	69	AlCuMoVW	Al	Cu	Mo	V	W	3.92204	3.36
	70	CrMoVW	Cr	Mo	V	W	3.78516	-0.5	70	CoCrCuVZn	Co	Cr	Cu	V	Zn	3.95181	0.32
	71	CuFeMoSi	Cu	Fe	Mo	Si	3.88415	-14.75	71	CrCuNiVZn	Cr	Cu	Ni	V	Zn	3.95181	-1.76
	72	CuSiWZn	Cu	Si	W	Zn	3.88448	-7.5	72	CoCrFeMnZn	Co	Cr	Fe	Mn	Zn	3.95273	-1.76
	73	CrCuMnZn	Cr	Cu	Mn	Zn	3.92888	4.5	73	CoCuFeMnZn	Co	Cu	Fe	Mn	Zn	3.95273	1.76				Elements available in the thermodynamic database:
	74	FeVWZn	Fe	V	W	Zn	3.95712	2.25	74	CrFeMnNiZn	Cr	Fe	Mn	Ni	Zn	3.95273	-3.52					Al B Co Cr Cu Fe Mg Mn Mo Nb Ni Si Ti V W Zn
	75	CrMnVZn	Cr	Mn	V	Zn	3.97276	-1	75	CuFeMnNiZn	Cu	Fe	Mn	Ni	Zn	3.95273	0.16
	76	CuMnVZn	Cu	Mn	V	Zn	3.97276	0.25	76	CrCuFeSiW	Cr	Cu	Fe	Si	W	3.95755	-12				Conditions used for selecting promising solid solution alloys:
									77	FeMoSiWZn	Fe	Mo	Si	W	Zn	3.99005	-14.4					δ < 4	-15 kJ/mol < ΔHmix < 5 kJ/mol

## Sheet: Thermodynamic Descriptions
	XRD Data, Binary Priority Lists and Thermodynamic Descriptions
	by Antonio João Seco Ferreira Tapia (Email: antoniojoaotapia@gmail.com)								Dami Yim (Email: dmyim4651@gmail.com)
	Computational Materials Science and Engineering Laboratory,								Structural Nano Metals Processing Laboratory,
	Department of Materials Science and Engineering, POSTECH
	Thermodynamic Descriptions
				Binary description kept as original							Upgraded to a more complete binary description
				Thermodynamic descriptions used in the design of CoFeMnNiZn HEAs
		CoFe		A. Fernandez Guillermet, Report TRITA-MAC 324 (1986), High Temp. High Press. 1988, 19, 477-499.										FeNi		Unpublished assessment by T G Chart , D D Gohil and A T Dinsdale (1986).
		CoMn		W. Huang, CALPHAD 13 (1989) 231–242.										FeZn		W. Xiong, Y. Kong, Y. Du, Z. Liu, M. Selleby, W. Sun, CALPHAD 33 (2009) 433–440.
		CoNi		A Fernandez Guillermet, Report TRITA-MAC 324B (1986), Z Metallkde, 1987, 78, 639-647.										MnNi		C. Guo, Z. Du, Intermetallics 13 (2005) 525–534.
		CoZn		G.P. Vassilev, M. Jiang, J. Phase Equilibria Diffus. 25 (2004) 259–268.										MnZn		J. Miettinen, CALPHAD 28 (2004) 313–320.
		FeMn		W. Huang, CALPHAD 13 (1989) 243–252.										NiZn		X. Su, N. Tang, J.M. Toguri, J. Phase Equilibria 23 (2002) 140–148.
		*	The ternary interaction parameters are available in some of these references.
		*	The lack of experimental and/or thermodynamic descriptions of the Zn-containing ternary alloys hinders a complete thermodynamic description of the CoFeMnNiZn HEA.
		*	Nevertheless, contrary to the sigma phase reported in [1], all the relevant intermetallic phases in the CoFeMnNiZn's binary systems have a different crystal structure and their complete thermodynamic description becomes less important in a multicomponent system
			since the intermetallic phase field will shrink considerably as they become much less stable when new elements are gradually added.
			[1] W. Choi, S. Jung, Y.H. Jo, S. Lee, B. Lee, Met. Mater. Int. 23 (2017) 839–847.
